# Supplementary material for: An AP Endonuclease Functions in Active DNA Demethylation and Gene Imprinting in Arabidopsis
Source: PLoS Genet. 2015 Jan 8;11(1):e1004905. doi: 10.1371/journal.pgen.1004905 (PMC4287435; doi:10.1371/journal.pgen.1004905)
Supplement: S3 Table — Hyper- and Hypo-DMRs in ape1l-1. (XLS) [file pgen.1004905.s012.xls]

## Sheet: Hyper-DMRs
Table S3. Hyper- and hypo-DMRs in ape1l-1.
chr	start	end	hyper_DMC_num	Gene	Strand	GeneType	GeneAnnot	TE	TE Family	Intergenic
chr1	24015	24636	11	AT1G01040	+	protein_coding_gene	dicer-like 1	NONE	NONE	NONE
chr1	94026	95248	11	AT1G01220	+	protein_coding_gene	L-fucokinase/GDP-L-fucose pyrophosphorylase	NONE	NONE	NONE
chr1	121771	122816	13	AT1G01320	-	protein_coding_gene	Tetratricopeptide repeat (TPR)-like superfamily protein	NONE	NONE	NONE
chr1	137065	137447	16	AT1G01350	+	protein_coding_gene	Zinc finger (CCCH-type/C3HC4-type RING finger) family protein	NONE	NONE	NONE
chr1	289278	290761	22	AT1G01790	+	protein_coding_gene	K+ efflux antiporter 1	NONE	NONE	NONE
chr1	349679	351817	21	AT1G02010	+	protein_coding_gene	secretory 1A	AT1TE01140;AT1TE01145	ATGP2:LTR/Gypsy;ATGP2:LTR/Gypsy	NONE
chr1	394176	395221	19	AT1G02110	+	protein_coding_gene	Protein of unknown function (DUF630 and DUF632)	NONE	NONE	NONE
chr1	428043	428135	15	NONE	NONE	NONE	NONE	NONE	NONE	AT1G02210-AT1G02220
chr1	432088	432916	23	NONE	NONE	NONE	NONE	NONE	NONE	AT1G02220-AT1G02228
chr1	441247	441881	18	AT1G02260	-	protein_coding_gene	Divalent ion symporter	NONE	NONE	NONE
chr1	525047	525987	13	AT1G02520	+	protein_coding_gene	P-glycoprotein 11	NONE	NONE	NONE
chr1	527711	528199	21	AT1G02520	+	protein_coding_gene	P-glycoprotein 11	NONE	NONE	NONE
chr1	532319	533561	31	AT1G02530	+	protein_coding_gene	P-glycoprotein 12	NONE	NONE	NONE
chr1	573129	573242	10	AT1G02660	-	protein_coding_gene	alpha/beta-Hydrolases superfamily protein	NONE	NONE	NONE
chr1	600125	600286	10	AT1G02740	-	protein_coding_gene	MRG family protein	NONE	NONE	NONE
chr1	627560	628892	11	AT1G02840	+	protein_coding_gene	RNA-binding (RRM/RBD/RNP motifs) family protein	NONE	NONE	NONE
chr1	657198	657393	10	AT1G02910	-	protein_coding_gene	tetratricopeptide repeat (TPR)-containing protein	NONE	NONE	NONE
chr1	681838	683891	24	AT1G02990	-	protein_coding_gene	BEST Arabidopsis thaliana protein match is: CW-type Zinc Finger (TAIR:AT3G62900.1); Has 5847 Blast hits to 4410 proteins in 438 species: Archae - 17; Bacteria - 452; Metazoa - 2463; Fungi - 354; Plants - 306; Viruses - 11; Other Eukaryotes - 2244 (source: NCBI BLink).	NONE	NONE	NONE
chr1	685377	685892	11	AT1G02990	-	protein_coding_gene	BEST Arabidopsis thaliana protein match is: CW-type Zinc Finger (TAIR:AT3G62900.1); Has 5847 Blast hits to 4410 proteins in 438 species: Archae - 17; Bacteria - 452; Metazoa - 2463; Fungi - 354; Plants - 306; Viruses - 11; Other Eukaryotes - 2244 (source: NCBI BLink).	NONE	NONE	NONE
chr1	690258	690500	10	AT1G03000	-	protein_coding_gene	peroxin 6	NONE	NONE	NONE
chr1	715351	715975	10	AT1G03060	-	protein_coding_gene	Beige/BEACH domain ;WD domain, G-beta repeat protein	NONE	NONE	NONE
chr1	722339	722904	10	AT1G03060	-	protein_coding_gene	Beige/BEACH domain ;WD domain, G-beta repeat protein	NONE	NONE	NONE
chr1	724099	724837	12	AT1G03060	-	protein_coding_gene	Beige/BEACH domain ;WD domain, G-beta repeat protein	NONE	NONE	NONE
chr1	741169	743861	30	AT1G03090	+	protein_coding_gene	methylcrotonyl-CoA carboxylase alpha chain, mitochondrial / 3-methylcrotonyl-CoA carboxylase 1 (MCCA)	NONE	NONE	NONE
chr1	765213	765920	11	AT1G03160	+	protein_coding_gene	FZO-like	NONE	NONE	NONE
chr1	776506	776729	13	AT1G03190	+	protein_coding_gene	RAD3-like DNA-binding helicase protein	NONE	NONE	NONE
chr1	814151	816519	32	AT1G03310	+	protein_coding_gene	debranching enzyme 1	NONE	NONE	NONE
chr1	832065	832858	18	AT1G03370	+	protein_coding_gene	C2 calcium/lipid-binding and GRAM domain containing protein	NONE	NONE	NONE
chr1	878745	879279	22	AT1G03520	-	protein_coding_gene	Core-2/I-branching beta-1,6-N-acetylglucosaminyltransferase family protein	NONE	NONE	NONE
chr1	886156	887435	20	AT1G03545;AT1G03550	-	other_RNA;protein_coding_gene	Potential natural antisense gene, locus overlaps with AT1G03550;Secretory carrier membrane protein (SCAMP) family protein	NONE	NONE	NONE
chr1	934676	935682	31	AT1G03740	+	protein_coding_gene	Protein kinase superfamily protein	AT1TE03050	ATMU6N1:DNA/MuDR	NONE
chr1	958537	959093	97	AT1G03810	+	protein_coding_gene	Nucleic acid-binding, OB-fold-like protein	NONE	NONE	AT1G03800-AT1G03810
chr1	962393	962799	13	AT1G03830	-	protein_coding_gene	guanylate-binding family protein	NONE	NONE	NONE
chr1	1007478	1007850	18	AT1G03930	+	protein_coding_gene	dual specificity kinase 1	NONE	NONE	NONE
chr1	1052092	1052354	16	AT1G04080	+	protein_coding_gene	Tetratricopeptide repeat (TPR)-like superfamily protein	NONE	NONE	NONE
chr1	1066095	1068961	26	AT1G04120	-	protein_coding_gene	multidrug resistance-associated protein 5	NONE	NONE	NONE
chr1	1074474	1076294	27	AT1G04130;AT1G04140	-	protein_coding_gene;protein_coding_gene	Tetratricopeptide repeat (TPR)-like superfamily protein;Transducin family protein / WD-40 repeat family protein	NONE	NONE	NONE
chr1	1078326	1078993	12	AT1G04140	-	protein_coding_gene	Transducin family protein / WD-40 repeat family protein	NONE	NONE	NONE
chr1	1155782	1156079	16	AT1G04310	-	protein_coding_gene	ethylene response sensor 2	NONE	NONE	NONE
chr1	1211851	1212780	23	AT1G04470	-	protein_coding_gene	Protein of unknown function (DUF810)	NONE	NONE	NONE
chr1	1228529	1229930	13	AT1G04510	+	protein_coding_gene	MOS4-associated complex 3A	NONE	NONE	NONE
chr1	1320183	1320361	12	AT1G04700	+	protein_coding_gene	PB1 domain-containing protein tyrosine kinase	NONE	NONE	NONE
chr1	1326273	1327789	11	AT1G04730	-	protein_coding_gene	P-loop containing nucleoside triphosphate hydrolases superfamily protein	NONE	NONE	NONE
chr1	1353026	1354583	15	AT1G04810	+	protein_coding_gene	26S proteasome regulatory complex, non-ATPase subcomplex, Rpn2/Psmd1 subunit	NONE	NONE	NONE
chr1	1366189	1367929	13	AT1G04850	-	protein_coding_gene	ubiquitin-associated (UBA)/TS-N domain-containing protein	NONE	NONE	NONE
chr1	1392418	1393822	18	AT1G04920	-	protein_coding_gene	sucrose phosphate synthase 3F	NONE	NONE	NONE
chr1	1435733	1435930	14	AT1G05020	-	protein_coding_gene	ENTH/ANTH/VHS superfamily protein	NONE	NONE	NONE
chr1	1439572	1440688	11	AT1G05030	-	protein_coding_gene	Major facilitator superfamily protein	NONE	NONE	NONE
chr1	1451683	1451816	10	AT1G05060	-	protein_coding_gene	unknown protein; Has 34 Blast hits to 34 proteins in 13 species: Archae - 0; Bacteria - 0; Metazoa - 0; Fungi - 0; Plants - 34; Viruses - 0; Other Eukaryotes - 0 (source: NCBI BLink).	NONE	NONE	NONE
chr1	1457282	1457505	10	AT1G05070	-	protein_coding_gene	Protein of unknown function (DUF1068)	NONE	NONE	NONE
chr1	1485124	1485847	10	AT1G05150	-	protein_coding_gene	Calcium-binding tetratricopeptide family protein	NONE	NONE	NONE
chr1	1506337	1507838	39	AT1G05200	+	protein_coding_gene	glutamate receptor 3.4	NONE	NONE	NONE
chr1	1598295	1598526	40	NONE	NONE	NONE	NONE	NONE	NONE	AT1G05440-AT1G05450
chr1	1601453	1602498	10	AT1G05460	-	protein_coding_gene	P-loop containing nucleoside triphosphate hydrolases superfamily protein	NONE	NONE	NONE
chr1	1609365	1610279	20	AT1G05470	-	protein_coding_gene	DNAse I-like superfamily protein	NONE	NONE	NONE
chr1	1626074	1627726	10	AT1G05500	+	protein_coding_gene	Calcium-dependent lipid-binding (CaLB domain) family protein	NONE	NONE	NONE
chr1	1654916	1655895	14	AT1G05570	-	protein_coding_gene	callose synthase 1	NONE	NONE	NONE
chr1	1658084	1658652	10	AT1G05570	-	protein_coding_gene	callose synthase 1	NONE	NONE	NONE
chr1	1683729	1684906	33	AT1G05630	+	protein_coding_gene	Endonuclease/exonuclease/phosphatase family protein	NONE	NONE	NONE
chr1	1735472	1736962	16	AT1G05790	+	protein_coding_gene	lipase class 3 family protein	NONE	NONE	NONE
chr1	1756093	1756839	12	AT1G05830	+	protein_coding_gene	trithorax-like protein 2	NONE	NONE	NONE
chr1	1898371	1898824	15	AT1G06210	+	protein_coding_gene	ENTH/VHS/GAT family protein	NONE	NONE	NONE
chr1	1901694	1902975	13	AT1G06220	+	protein_coding_gene	Ribosomal protein S5/Elongation factor G/III/V family protein	NONE	NONE	NONE
chr1	1913094	1913789	12	AT1G06240;AT1G06250	-	protein_coding_gene;protein_coding_gene	Protein of unknown function DUF455;alpha/beta-Hydrolases superfamily protein	NONE	NONE	AT1G06240-AT1G06250
chr1	2004554	2004967	19	AT1G06550	-	protein_coding_gene	ATP-dependent caseinolytic (Clp) protease/crotonase family protein	NONE	NONE	NONE
chr1	2028694	2028970	14	AT1G06630	+	protein_coding_gene	F-box/RNI-like superfamily protein	NONE	NONE	NONE
chr1	2053012	2053840	10	AT1G06700	-	protein_coding_gene	Protein kinase superfamily protein	NONE	NONE	NONE
chr1	2061306	2062993	11	AT1G06720	-	protein_coding_gene	P-loop containing nucleoside triphosphate hydrolases superfamily protein	NONE	NONE	NONE
chr1	2098010	2099408	11	AT1G06840	-	protein_coding_gene	Leucine-rich repeat protein kinase family protein	NONE	NONE	NONE
chr1	2119333	2119896	10	AT1G06900	-	protein_coding_gene	Insulinase (Peptidase family M16) family protein	NONE	NONE	NONE
chr1	2132524	2133634	11	AT1G06950	-	protein_coding_gene	translocon at the inner envelope membrane of chloroplasts 110	NONE	NONE	NONE
chr1	2136495	2137246	11	AT1G06960	+	protein_coding_gene	RNA-binding (RRM/RBD/RNP motifs) family protein	NONE	NONE	NONE
chr1	2154077	2154604	15	AT1G07010	+	protein_coding_gene	Calcineurin-like metallo-phosphoesterase superfamily protein	NONE	NONE	NONE
chr1	2180329	2180974	13	AT1G07110	-	protein_coding_gene	fructose-2,6-bisphosphatase	NONE	NONE	NONE
chr1	2208634	2210724	38	AT1G07200	-	protein_coding_gene	Double Clp-N motif-containing P-loop nucleoside triphosphate hydrolases superfamily protein	NONE	NONE	AT1G07190-AT1G07200
chr1	2273483	2273714	10	AT1G07390	+	protein_coding_gene	receptor like protein 1	NONE	NONE	NONE
chr1	2295966	2297417	30	AT1G07476;AT1G07480	-	protein_coding_gene;protein_coding_gene	unknown protein; FUNCTIONS IN: molecular_function unknown; INVOLVED IN: biological_process unknown; LOCATED IN: chloroplast; BEST Arabidopsis thaliana protein match is: unknown protein (TAIR:AT1G07473.1); Has 23 Blast hits to 23 proteins in 6 species: Archae - 0; Bacteria - 0; Metazoa - 0; Fungi - 0; Plants - 23; Viruses - 0; Other Eukaryotes - 0 (source: NCBI BLink).;Transcription factor IIA, al…	NONE	NONE	NONE
chr1	2342370	2342850	12	AT1G07615	-	protein_coding_gene	GTP-binding protein Obg/CgtA	NONE	NONE	NONE
chr1	2386269	2387911	12	AT1G07710	-	protein_coding_gene	Ankyrin repeat family protein	NONE	NONE	AT1G07705-AT1G07710
chr1	2397607	2398581	26	AT1G07730;AT1G07740	-	protein_coding_gene;protein_coding_gene	Disease resistance-responsive (dirigent-like protein) family protein;Tetratricopeptide repeat (TPR)-like superfamily protein	NONE	NONE	NONE
chr1	2415350	2415758	10	AT1G07800	+	transposable_element_gene	transposable element gene	AT1TE07880	ATLINE1_1:LINE/L1	NONE
chr1	2417684	2418541	14	AT1G07810	+	protein_coding_gene	ER-type Ca2+-ATPase 1	NONE	NONE	NONE
chr1	2420002	2420369	10	AT1G07810	+	protein_coding_gene	ER-type Ca2+-ATPase 1	NONE	NONE	NONE
chr1	2430346	2430583	19	AT1G07870	-	protein_coding_gene	Protein kinase superfamily protein	NONE	NONE	NONE
chr1	2470096	2471459	15	AT1G07970	-	protein_coding_gene	CONTAINS InterPro DOMAIN/s: Cytochrome B561-related, N-terminal (InterPro:IPR019176); Has 215 Blast hits to 213 proteins in 79 species: Archae - 0; Bacteria - 6; Metazoa - 131; Fungi - 22; Plants - 42; Viruses - 0; Other Eukaryotes - 14 (source: NCBI BLink).	NONE	NONE	NONE
chr1	2502113	2504808	25	AT1G08060	-	protein_coding_gene	ATP-dependent helicase family protein	NONE	NONE	NONE
chr1	2531425	2531973	17	AT1G08105	-	transposable_element_gene	transposable element gene	AT1TE08240	TAG2:DNA/HAT	AT1G08100-AT1G08105
chr1	2534741	2534840	13	AT1G08105	-	transposable_element_gene	transposable element gene	AT1TE08240	TAG2:DNA/HAT	AT1G08105-AT1G08110
chr1	2546225	2546844	11	AT1G08130	-	protein_coding_gene	DNA ligase 1	NONE	NONE	NONE
chr1	2569038	2569720	13	AT1G08190	+	protein_coding_gene	vacuolar protein sorting 41	NONE	NONE	NONE
chr1	2571604	2572881	13	AT1G08190	+	protein_coding_gene	vacuolar protein sorting 41	NONE	NONE	NONE
chr1	2592109	2593671	12	AT1G08260	+	protein_coding_gene	DNA polymerase epsilon catalytic subunit	NONE	NONE	NONE
chr1	2595624	2596819	11	AT1G08260	+	protein_coding_gene	DNA polymerase epsilon catalytic subunit	NONE	NONE	NONE
chr1	2617957	2618108	12	AT1G08300	+	protein_coding_gene	no vein-like	NONE	NONE	NONE
chr1	2619489	2620110	27	AT1G08310	+	protein_coding_gene	alpha/beta-Hydrolases superfamily protein	NONE	NONE	NONE
chr1	2686168	2687735	16	AT1G08490	-	protein_coding_gene	chloroplastic NIFS-like cysteine desulfurase	NONE	NONE	NONE
chr1	2704113	2704900	18	AT1G08540	+	protein_coding_gene	RNApolymerase sigma subunit 2	NONE	NONE	NONE
chr1	2719371	2720762	19	AT1G08590;AT1G08592	-	protein_coding_gene;other_RNA	Leucine-rich receptor-like protein kinase family protein;Potential natural antisense gene, locus overlaps with AT1G08590	NONE	NONE	NONE
chr1	2726154	2728924	21	AT1G08600	+	protein_coding_gene	P-loop containing nucleoside triphosphate hydrolases superfamily protein	NONE	NONE	NONE
chr1	2732045	2735237	32	AT1G08600;AT1G08610	-	protein_coding_gene;protein_coding_gene	P-loop containing nucleoside triphosphate hydrolases superfamily protein;Pentatricopeptide repeat (PPR) superfamily protein	NONE	NONE	AT1G08600-AT1G08610
chr1	2781177	2782875	28	AT1G08730	+	protein_coding_gene	Myosin family protein with Dil domain	NONE	NONE	NONE
chr1	2806028	2806296	15	AT1G08760	+	protein_coding_gene	Plant protein of unknown function (DUF936)	NONE	NONE	NONE
chr1	2830044	2833985	28	AT1G08840	-	protein_coding_gene	DNA replication helicase, putative	NONE	NONE	NONE
chr1	2895844	2896559	14	AT1G09010	-	protein_coding_gene	glycoside hydrolase family 2 protein	NONE	NONE	NONE
chr1	2920080	2922000	25	AT1G09050;AT1G09060	-	protein_coding_gene;protein_coding_gene	unknown protein; BEST Arabidopsis thaliana protein match is: unknown protein (TAIR:AT1G09040.1); Has 552 Blast hits to 499 proteins in 115 species: Archae - 0; Bacteria - 86; Metazoa - 259; Fungi - 14; Plants - 77; Viruses - 0; Other Eukaryotes - 116 (source: NCBI BLink).;Zinc finger, RING-type;Transcription factor jumonji/aspartyl beta-hydroxylase	NONE	NONE	AT1G09050-AT1G09060
chr1	2980710	2981831	16	AT1G09230	-	protein_coding_gene	RNA-binding (RRM/RBD/RNP motifs) family protein	NONE	NONE	NONE
chr1	3043381	3044616	15	AT1G09430	+	protein_coding_gene	ATP-citrate lyase A-3	NONE	NONE	NONE
chr1	3112018	3115833	36	AT1G09610;AT1G09620	-	protein_coding_gene;protein_coding_gene	Protein of unknown function (DUF579);ATP binding;leucine-tRNA ligases;aminoacyl-tRNA ligases;nucleotide binding;ATP binding;aminoacyl-tRNA ligases	NONE	NONE	NONE
chr1	3181623	3181970	13	AT1G09810	-	protein_coding_gene	evolutionarily conserved C-terminal region 11	NONE	NONE	NONE
chr1	3221115	3222882	31	AT1G09910	-	protein_coding_gene	Rhamnogalacturonate lyase family protein	NONE	NONE	NONE
chr1	3259165	3259900	11	AT1G09980	-	protein_coding_gene	Putative serine esterase family protein	NONE	NONE	NONE
chr1	3275272	3276571	15	AT1G10030;AT1G10040	-	protein_coding_gene;protein_coding_gene	homolog of yeast ergosterol28;alpha/beta-Hydrolases superfamily protein	NONE	NONE	AT1G10030-AT1G10040
chr1	3282844	3283059	14	AT1G10050	+	protein_coding_gene	glycosyl hydrolase family 10 protein / carbohydrate-binding domain-containing protein	NONE	NONE	NONE
chr1	3312272	3313423	19	AT1G10130	+	protein_coding_gene	endoplasmic reticulum-type calcium-transporting ATPase 3	NONE	NONE	NONE
chr1	3334087	3334818	10	AT1G10170	-	protein_coding_gene	NF-X-like 1	NONE	NONE	NONE
chr1	3339392	3340826	18	AT1G10180	-	protein_coding_gene	BEST Arabidopsis thaliana protein match is: exocyst complex component 84B (TAIR:AT5G49830.1); Has 132 Blast hits to 132 proteins in 25 species: Archae - 0; Bacteria - 0; Metazoa - 7; Fungi - 0; Plants - 117; Viruses - 0; Other Eukaryotes - 8 (source: NCBI BLink).	NONE	NONE	NONE
chr1	3344322	3345478	12	AT1G10190	-	protein_coding_gene	Protein of Unknown Function (DUF239)	NONE	NONE	NONE
chr1	3387354	3387749	10	AT1G10320	-	protein_coding_gene	Zinc finger C-x8-C-x5-C-x3-H type family protein	NONE	NONE	NONE
chr1	3411143	3411789	10	AT1G10390	-	protein_coding_gene	Nucleoporin autopeptidase	NONE	NONE	NONE
chr1	3454451	3454882	12	AT1G10490	+	protein_coding_gene	Domain of unknown function (DUF1726) ;Putative ATPase (DUF699)	NONE	NONE	NONE
chr1	3505022	3505329	14	AT1G10600	+	protein_coding_gene	associated molecule with the SH3 domain of STAM 2	NONE	NONE	NONE
chr1	3555755	3555985	11	AT1G10700	+	protein_coding_gene	phosphoribosyl pyrophosphate (PRPP) synthase 3	NONE	NONE	NONE
chr1	3600387	3601726	16	AT1G10810;AT1G10820	-	protein_coding_gene;protein_coding_gene	NAD(P)-linked oxidoreductase superfamily protein;Protein of unknown function (DUF3755)	NONE	NONE	AT1G10810-AT1G10820
chr1	3614808	3615304	13	AT1G10865	-	protein_coding_gene	FUNCTIONS IN: molecular_function unknown; INVOLVED IN: biological_process unknown; LOCATED IN: cellular_component unknown; CONTAINS InterPro DOMAIN/s: Cytochrome c oxidase assembly protein PET191, N-terminal (InterPro:IPR018793); Has 241 Blast hits to 241 proteins in 124 species: Archae - 0; Bacteria - 0; Metazoa - 100; Fungi - 94; Plants - 38; Viruses - 0; Other Eukaryotes - 9 (source: NCBI BLin…	NONE	NONE	NONE
chr1	3616911	3617909	17	AT1G10870	-	protein_coding_gene	ARF-GAP domain 4	NONE	NONE	NONE
chr1	3619173	3621811	19	AT1G10870	-	protein_coding_gene	ARF-GAP domain 4	NONE	NONE	NONE
chr1	3632576	3633400	18	AT1G10900	-	protein_coding_gene	Phosphatidylinositol-4-phosphate 5-kinase family protein	NONE	NONE	NONE
chr1	3642955	3643931	12	AT1G10910	+	protein_coding_gene	Pentatricopeptide repeat (PPR) superfamily protein	NONE	NONE	NONE
chr1	3666053	3666373	19	AT1G10970	-	protein_coding_gene	zinc transporter 4 precursor	NONE	NONE	NONE
chr1	3679415	3680038	17	AT1G11040	-	protein_coding_gene	HSP40/DnaJ peptide-binding protein	NONE	NONE	NONE
chr1	3683031	3683751	19	AT1G11050	+	protein_coding_gene	Protein kinase superfamily protein	NONE	NONE	NONE
chr1	3687275	3687763	12	AT1G11060	+	protein_coding_gene	WAPL (Wings apart-like protein regulation of heterochromatin) protein	NONE	NONE	NONE
chr1	3736272	3736719	15	AT1G11160	+	protein_coding_gene	Transducin/WD40 repeat-like superfamily protein	NONE	NONE	NONE
chr1	3794505	3795955	27	AT1G11300	+	protein_coding_gene	protein serine/threonine kinases;protein kinases;ATP binding;sugar binding;kinases;carbohydrate binding	NONE	NONE	NONE
chr1	3797329	3798852	19	AT1G11300	+	protein_coding_gene	protein serine/threonine kinases;protein kinases;ATP binding;sugar binding;kinases;carbohydrate binding	NONE	NONE	NONE
chr1	3801111	3802965	19	AT1G11310	-	protein_coding_gene	Seven transmembrane MLO family protein	NONE	NONE	NONE
chr1	3817765	3818444	15	AT1G11350	-	protein_coding_gene	S-domain-1 13	NONE	NONE	NONE
chr1	3836433	3836924	10	AT1G11390	-	protein_coding_gene	Protein kinase superfamily protein	NONE	NONE	NONE
chr1	3839113	3839522	11	AT1G11400	+	protein_coding_gene	partner of Y14-MAGO	NONE	NONE	NONE
chr1	3841656	3842678	20	AT1G11410	+	protein_coding_gene	S-locus lectin protein kinase family protein	NONE	NONE	NONE
chr1	3892507	3894474	22	AT1G11590	+	protein_coding_gene	Plant invertase/pectin methylesterase inhibitor superfamily	NONE	NONE	AT1G11580-AT1G11590
chr1	3898283	3899373	26	AT1G11593;AT1G11595	+	protein_coding_gene;pseudogene	Plant invertase/pectin methylesterase inhibitor superfamily protein;pseudogene, putative glucose 6 phosphate/phosphate translocator, blastp match of 60% identity and 2.3e-78 P-value to GP|2997593|gb|AAC08526.1||AF020816 glucose-6-phosphate/phosphate-translocator precursor {Solanum tuberosum}	NONE	NONE	AT1G11593-AT1G11595
chr1	3956238	3956765	13	AT1G11720	+	protein_coding_gene	starch synthase 3	NONE	NONE	NONE
chr1	3972326	3972693	15	AT1G11760	-	protein_coding_gene	MED32; Has 41 Blast hits to 40 proteins in 14 species: Archae - 0; Bacteria - 0; Metazoa - 0; Fungi - 0; Plants - 41; Viruses - 0; Other Eukaryotes - 0 (source: NCBI BLink).	NONE	NONE	NONE
chr1	3977559	3978290	25	AT1G11780	-	protein_coding_gene	oxidoreductase, 2OG-Fe(II) oxygenase family protein	NONE	NONE	NONE
chr1	3980011	3980829	18	AT1G11785	-	protein_coding_gene	unknown protein; FUNCTIONS IN: molecular_function unknown; INVOLVED IN: biological_process unknown; LOCATED IN: cellular_component unknown; Has 2 Blast hits to 2 proteins in 1 species: Archae - 0; Bacteria - 0; Metazoa - 0; Fungi - 0; Plants - 2; Viruses - 0; Other Eukaryotes - 0 (source: NCBI BLink).	NONE	NONE	NONE
chr1	4123656	4123974	14	AT1G12140;AT1G12150	-	protein_coding_gene;protein_coding_gene	flavin-monooxygenase glucosinolate S-oxygenase 5;Plant protein of unknown function (DUF827)	NONE	NONE	NONE
chr1	4145674	4146862	13	AT1G12220	+	protein_coding_gene	Disease resistance protein (CC-NBS-LRR class) family	NONE	NONE	NONE
chr1	4156671	4156871	18	AT1G12240	+	protein_coding_gene	Glycosyl hydrolases family 32 protein	NONE	NONE	NONE
chr1	4175460	4176945	21	AT1G12280	-	protein_coding_gene	LRR and NB-ARC domains-containing disease resistance protein	NONE	NONE	NONE
chr1	4178597	4178760	10	AT1G12290	-	protein_coding_gene	Disease resistance protein (CC-NBS-LRR class) family	NONE	NONE	NONE
chr1	4183517	4185294	19	AT1G12300	-	protein_coding_gene	Tetratricopeptide repeat (TPR)-like superfamily protein	NONE	NONE	NONE
chr1	4202308	4202850	11	AT1G12360	+	protein_coding_gene	Sec1/munc18-like (SM) proteins superfamily	NONE	NONE	NONE
chr1	4267390	4267925	21	AT1G12520	-	protein_coding_gene	copper chaperone for SOD1	NONE	NONE	NONE
chr1	4352012	4352897	18	AT1G12770	+	protein_coding_gene	P-loop containing nucleoside triphosphate hydrolases superfamily protein	NONE	NONE	NONE
chr1	4369005	4369527	30	AT1G12820	-	protein_coding_gene	auxin signaling F-box 3	NONE	NONE	NONE
chr1	4425053	4425432	10	AT1G12970	+	protein_coding_gene	plant intracellular ras group-related LRR 3	NONE	NONE	NONE
chr1	4479010	4479894	19	AT1G13140	-	protein_coding_gene	cytochrome P450, family 86, subfamily C, polypeptide 3	NONE	NONE	NONE
chr1	4490116	4490756	14	AT1G13170	-	protein_coding_gene	OSBP(oxysterol binding protein)-related protein 1D	NONE	NONE	NONE
chr1	4511200	4511976	15	AT1G13210	-	protein_coding_gene	autoinhibited Ca2+/ATPase II	NONE	NONE	NONE
chr1	4561443	4562351	21	AT1G13310	-	protein_coding_gene	Endosomal targeting BRO1-like domain-containing protein	NONE	NONE	NONE
chr1	4564145	4566647	21	AT1G13320	-	protein_coding_gene	protein phosphatase 2A subunit A3	NONE	NONE	NONE
chr1	4597001	4597369	14	NONE	NONE	NONE	NONE	NONE	NONE	AT1G13390-AT1G13400
chr1	4602117	4602935	10	AT1G13410	+	protein_coding_gene	Tetratricopeptide repeat (TPR)-like superfamily protein	NONE	NONE	NONE
chr1	4617414	4617743	10	AT1G13460	+	protein_coding_gene	Protein phosphatase 2A regulatory B subunit family protein	NONE	NONE	NONE
chr1	4620449	4621597	146	AT1G13470	-	protein_coding_gene	Protein of unknown function (DUF1262)	NONE	NONE	AT1G13470-AT1G13480
chr1	4623224	4623999	12	AT1G13480	-	protein_coding_gene	Protein of unknown function (DUF1262)	NONE	NONE	NONE
chr1	4731201	4732781	19	AT1G13800	-	protein_coding_gene	Tetratricopeptide repeat (TPR)-like superfamily protein	NONE	NONE	NONE
chr1	4736441	4737485	11	AT1G13820	+	protein_coding_gene	alpha/beta-Hydrolases superfamily protein	NONE	NONE	NONE
chr1	4750018	4750917	13	AT1G13880	+	protein_coding_gene	ELM2 domain-containing protein	NONE	NONE	NONE
chr1	4789325	4792770	31	AT1G13980	+	protein_coding_gene	sec7 domain-containing protein	NONE	NONE	NONE
chr1	4825280	4826511	12	AT1G14090	-	pseudogene	pseudogene, pentatricopeptide (PPR) repeat-containing protein, contains Pfam profile PF01535: PPR repeat; blastp match of 33% identity and 1.5e-16 P-value to GP|20219038|gb|AAM15782.1|AC104428_3|AC104428 Putative indole-3-acetate beta-glucosyltransferase {Oryza sativa (japonica cultivar-group)}	NONE	NONE	NONE
chr1	4830515	4831782	121	AT1G14110	+	protein_coding_gene	fucosyltransferase 9	NONE	NONE	NONE
chr1	4853527	4853701	17	AT1G14190	+	protein_coding_gene	Glucose-methanol-choline (GMC) oxidoreductase family protein	NONE	NONE	NONE
chr1	4862385	4862635	13	AT1G14230	+	protein_coding_gene	GDA1/CD39 nucleoside phosphatase family protein	NONE	NONE	NONE
chr1	4882853	4883086	10	AT1G14300	-	protein_coding_gene	ARM repeat superfamily protein	NONE	NONE	NONE
chr1	4885773	4886418	10	AT1G14310	+	protein_coding_gene	Haloacid dehalogenase-like hydrolase (HAD) superfamily protein	NONE	NONE	NONE
chr1	4898116	4898649	16	AT1G14340	+	protein_coding_gene	RNA-binding (RRM/RBD/RNP motifs) family protein	NONE	NONE	NONE
chr1	4917241	4918631	40	AT1G14370;AT1G14380	-	protein_coding_gene;protein_coding_gene	protein kinase 2A;IQ-domain 28	NONE	NONE	NONE
chr1	4984517	4986883	20	AT1G14570	+	protein_coding_gene	UBX domain-containing protein	NONE	NONE	NONE
chr1	5015034	5015896	12	AT1G14620	-	protein_coding_gene	decoy	NONE	NONE	NONE
chr1	5025484	5025887	10	AT1G14640	+	protein_coding_gene	SWAP (Suppressor-of-White-APricot)/surp domain-containing protein	AT1TE16265	ATIS112A:DNA/Harbinger	NONE
chr1	5032920	5034712	26	AT1G14660	-	protein_coding_gene	Na+/H+ exchanger 8	NONE	NONE	NONE
chr1	5039104	5040184	11	AT1G14670	+	protein_coding_gene	Endomembrane protein 70 protein family	NONE	NONE	NONE
chr1	5102800	5103588	12	AT1G14810	-	protein_coding_gene	semialdehyde dehydrogenase family protein	NONE	NONE	NONE
chr1	5121445	5121853	10	AT1G14850	-	protein_coding_gene	nucleoporin 155	NONE	NONE	NONE
chr1	5174057	5174514	20	AT1G15020	-	protein_coding_gene	quiescin-sulfhydryl oxidase 1	NONE	NONE	NONE
chr1	5205397	5208991	44	AT1G15125;AT1G15130	-	protein_coding_gene;protein_coding_gene	S-adenosyl-L-methionine-dependent methyltransferases superfamily protein;Endosomal targeting BRO1-like domain-containing protein	NONE	NONE	AT1G15125-AT1G15130
chr1	5234179	5234583	10	AT1G15210	-	protein_coding_gene	pleiotropic drug resistance 7	NONE	NONE	NONE
chr1	5305063	5305747	18	AT1G15430	+	protein_coding_gene	Protein of unknown function (DUF1644)	NONE	NONE	NONE
chr1	5318942	5319793	13	AT1G15480	+	protein_coding_gene	Tetratricopeptide repeat (TPR)-like superfamily protein	NONE	NONE	NONE
chr1	5417062	5419419	20	AT1G15750	-	protein_coding_gene	Transducin family protein / WD-40 repeat family protein	NONE	NONE	NONE
chr1	5474468	5474887	18	AT1G15940	+	protein_coding_gene	Tudor/PWWP/MBT superfamily protein	NONE	NONE	NONE
chr1	5519213	5520389	18	AT1G16110	+	protein_coding_gene	wall associated kinase-like 6	NONE	NONE	NONE
chr1	5526865	5527481	15	AT1G16130	+	protein_coding_gene	wall associated kinase-like 2	NONE	NONE	NONE
chr1	5565510	5566840	16	AT1G16270	+	protein_coding_gene	Protein kinase superfamily protein with octicosapeptide/Phox/Bem1p domain	NONE	NONE	NONE
chr1	5597552	5598158	11	AT1G16370	+	protein_coding_gene	organic cation/carnitine transporter 6	NONE	NONE	NONE
chr1	5626116	5627589	14	AT1G16480	-	protein_coding_gene	Tetratricopeptide repeat (TPR)-like superfamily protein	NONE	NONE	NONE
chr1	5637251	5637691	13	NONE	NONE	NONE	NONE	AT1TE18220	HELITRONY1E:RC/Helitron	AT1G16490-AT1G16500
chr1	5669338	5672725	31	AT1G16560;AT1G16570	-	protein_coding_gene;protein_coding_gene	Per1-like family protein;UDP-Glycosyltransferase superfamily protein	NONE	NONE	NONE
chr1	5691673	5695702	52	AT1G16660	+	transposable_element_gene	transposable element gene	AT1TE18410	ATCOPIA89:LTR/Copia	AT1G16650-AT1G16660
chr1	5703352	5704440	18	AT1G16680	+	protein_coding_gene	Chaperone DnaJ-domain superfamily protein	NONE	NONE	NONE
chr1	5729224	5729634	11	AT1G16750	-	protein_coding_gene	Protein of unknown function, DUF547	NONE	NONE	NONE
chr1	5750054	5751931	13	AT1G16800	-	protein_coding_gene	P-loop containing nucleoside triphosphate hydrolases superfamily protein	NONE	NONE	NONE
chr1	5761694	5762374	25	AT1G16830	+	protein_coding_gene	Pentatricopeptide repeat (PPR) superfamily protein	NONE	NONE	NONE
chr1	5847156	5847786	13	AT1G17110	-	protein_coding_gene	ubiquitin-specific protease 15	NONE	NONE	NONE
chr1	5907454	5908710	40	AT1G17260	+	protein_coding_gene	autoinhibited H(+)-ATPase isoform 10	NONE	NONE	NONE
chr1	5914180	5915946	22	AT1G17275;AT1G17277	-	transposable_element_gene;transposable_element_gene	transposable element gene;transposable element gene	AT1TE19130	ATMU3:DNA/MuDR	AT1G17275-AT1G17277
chr1	5969053	5969160	11	AT1G17410	-	protein_coding_gene	Nucleoside diphosphate kinase family protein	NONE	NONE	NONE
chr1	6019065	6020999	28	AT1G17500	+	protein_coding_gene	ATPase E1-E2 type family protein / haloacid dehalogenase-like hydrolase family protein	NONE	NONE	NONE
chr1	6022744	6023068	11	AT1G17500	+	protein_coding_gene	ATPase E1-E2 type family protein / haloacid dehalogenase-like hydrolase family protein	NONE	NONE	NONE
chr1	6036094	6036855	11	AT1G17550	+	protein_coding_gene	homology to ABI2	NONE	NONE	NONE
chr1	6040338	6040679	14	AT1G17580	+	protein_coding_gene	myosin 1	NONE	NONE	NONE
chr1	6056333	6056551	17	AT1G17600	-	protein_coding_gene	Disease resistance protein (TIR-NBS-LRR class) family	NONE	NONE	NONE
chr1	6069690	6070481	20	AT1G17650	-	protein_coding_gene	glyoxylate reductase 2	NONE	NONE	NONE
chr1	6080070	6080919	12	AT1G17680	+	protein_coding_gene	tetratricopeptide repeat (TPR)-containing protein	NONE	NONE	NONE
chr1	6150149	6150929	23	AT1G17870	-	protein_coding_gene	ethylene-dependent gravitropism-deficient and yellow-green-like 3	NONE	NONE	NONE
chr1	6154545	6155063	29	AT1G17890	-	protein_coding_gene	NAD(P)-binding Rossmann-fold superfamily protein	NONE	NONE	NONE
chr1	6163215	6163886	15	AT1G17920	-	protein_coding_gene	homeodomain GLABROUS 12	NONE	NONE	NONE
chr1	6167011	6168124	21	AT1G17930	-	protein_coding_gene	Aminotransferase-like, plant mobile domain family protein	NONE	NONE	NONE
chr1	6216121	6216416	10	AT1G18070	-	protein_coding_gene	Translation elongation factor EF1A/initiation factor IF2gamma family protein	NONE	NONE	NONE
chr1	6245212	6246579	15	AT1G18150	-	protein_coding_gene	Protein kinase superfamily protein	NONE	NONE	NONE
chr1	6252375	6253563	14	AT1G18160	+	protein_coding_gene	Protein kinase superfamily protein	NONE	NONE	NONE
chr1	6279432	6279759	14	AT1G18260	-	protein_coding_gene	HCP-like superfamily protein	NONE	NONE	NONE
chr1	6290529	6292908	19	AT1G18270	-	protein_coding_gene	ketose-bisphosphate aldolase class-II family protein	NONE	NONE	NONE
chr1	6320172	6321853	32	AT1G18370	-	protein_coding_gene	ATP binding microtubule motor family protein	NONE	NONE	NONE
chr1	6350031	6350980	12	AT1G18450	+	protein_coding_gene	actin-related protein 4	NONE	NONE	NONE
chr1	6386690	6386867	10	AT1G18560	+	protein_coding_gene	BED zinc finger ;hAT family dimerisation domain	NONE	NONE	NONE
chr1	6397106	6397760	10	AT1G18580	+	protein_coding_gene	galacturonosyltransferase 11	NONE	NONE	NONE
chr1	6530226	6531976	14	AT1G18900	+	protein_coding_gene	Pentatricopeptide repeat (PPR) superfamily protein	NONE	NONE	NONE
chr1	6534053	6535090	19	AT1G18910	-	protein_coding_gene	zinc ion binding;zinc ion binding	NONE	NONE	NONE
chr1	6541206	6542889	12	AT1G18930	+	transposable_element_gene	transposable element gene	AT1TE21210	META1:LTR/Copia	AT1G18910-AT1G18930
chr1	6547718	6549700	23	AT1G18950	+	protein_coding_gene	DDT domain superfamily	NONE	NONE	NONE
chr1	6551149	6551306	13	AT1G18950	+	protein_coding_gene	DDT domain superfamily	NONE	NONE	NONE
chr1	6559492	6559981	20	AT1G18990	-	protein_coding_gene	Protein of unknown function, DUF593	NONE	NONE	NONE
chr1	6591047	6592768	13	AT1G19090	+	protein_coding_gene	receptor-like serine/threonine kinase 2	NONE	NONE	NONE
chr1	6603497	6604448	13	AT1G19110	+	protein_coding_gene	inter-alpha-trypsin inhibitor heavy chain-related	NONE	NONE	NONE
chr1	6629452	6631813	32	AT1G19220	-	protein_coding_gene	auxin response factor 19	AT1TE21480	ATRE1:LTR/Copia	NONE
chr1	6657157	6659262	20	AT1G19260	-	protein_coding_gene	TTF-type zinc finger protein with HAT dimerisation domain	NONE	NONE	AT1G19250-AT1G19260
chr1	6690716	6691383	17	AT1G19360	-	protein_coding_gene	Nucleotide-diphospho-sugar transferase family protein	NONE	NONE	NONE
chr1	6693058	6694097	54	AT1G19370	-	protein_coding_gene	unknown protein; LOCATED IN: endoplasmic reticulum; EXPRESSED IN: 22 plant structures; EXPRESSED DURING: 13 growth stages; BEST Arabidopsis thaliana protein match is: unknown protein (TAIR:AT1G75140.1); Has 45 Blast hits to 43 proteins in 15 species: Archae - 0; Bacteria - 0; Metazoa - 0; Fungi - 0; Plants - 44; Viruses - 0; Other Eukaryotes - 1 (source: NCBI BLink).	NONE	NONE	NONE
chr1	6709396	6709607	14	NONE	NONE	NONE	NONE	AT1TE21710	META1:LTR/Copia	AT1G19392-AT1G19394
chr1	6721530	6723648	47	AT1G19420	+	pseudogene	pseudogene, CHP-rich zinc finger protein	NONE	NONE	NONE
chr1	6732075	6732943	14	AT1G19450	-	protein_coding_gene	Major facilitator superfamily protein	NONE	NONE	NONE
chr1	6752091	6752916	24	AT1G19490	-	protein_coding_gene	Basic-leucine zipper (bZIP) transcription factor family protein	NONE	NONE	NONE
chr1	6770131	6770426	13	AT1G19560	-	pseudogene	pseudogene, putative CHP-rich zinc finger protein	NONE	NONE	NONE
chr1	6817072	6817517	29	AT1G19715	-	protein_coding_gene	Mannose-binding lectin superfamily protein	NONE	NONE	NONE
chr1	6820742	6821997	18	AT1G19720	-	protein_coding_gene	Pentatricopeptide repeat (PPR-like) superfamily protein	NONE	NONE	NONE
chr1	6829015	6829865	33	AT1G19750	+	protein_coding_gene	Transducin/WD40 repeat-like superfamily protein	NONE	NONE	NONE
chr1	6834181	6835898	15	AT1G19780	-	protein_coding_gene	cyclic nucleotide gated channel 8	NONE	NONE	NONE
chr1	6888446	6888821	15	AT1G19850	+	protein_coding_gene	Transcriptional factor B3 family protein / auxin-responsive factor AUX/IAA-related	NONE	NONE	NONE
chr1	6890219	6890847	10	AT1G19850	+	protein_coding_gene	Transcriptional factor B3 family protein / auxin-responsive factor AUX/IAA-related	NONE	NONE	NONE
chr1	6892388	6893737	13	AT1G19860	-	protein_coding_gene	Zinc finger C-x8-C-x5-C-x3-H type family protein	NONE	NONE	NONE
chr1	6896058	6897662	13	AT1G19870	-	protein_coding_gene	IQ-domain 32	NONE	NONE	NONE
chr1	6900715	6902988	22	AT1G19880	-	protein_coding_gene	Regulator of chromosome condensation (RCC1) family protein	NONE	NONE	NONE
chr1	6991532	6992854	20	AT1G20160	-	protein_coding_gene	Subtilisin-like serine endopeptidase family protein	NONE	NONE	NONE
chr1	7063339	7063731	13	AT1G20380	+	protein_coding_gene	Prolyl oligopeptidase family protein	NONE	NONE	NONE
chr1	7075798	7075907	17	AT1G20400	-	protein_coding_gene	Protein of unknown function (DUF1204)	NONE	NONE	AT1G20400-AT1G20405
chr1	7079526	7081755	17	AT1G20410	-	protein_coding_gene	Pseudouridine synthase family protein	NONE	NONE	NONE
chr1	7127322	7127515	10	AT1G20575	-	protein_coding_gene	Nucleotide-diphospho-sugar transferases superfamily protein	NONE	NONE	NONE
chr1	7148327	7149489	24	AT1G20630	+	protein_coding_gene	catalase 1	NONE	NONE	NONE
chr1	7155809	7155872	13	AT1G20640	+	protein_coding_gene	Plant regulator RWP-RK family protein	NONE	NONE	NONE
chr1	7175015	7175323	31	AT1G20690;AT1G20691	-	protein_coding_gene;other_RNA	SWI-SNF-related chromatin binding protein;Potential natural antisense gene, locus overlaps with AT1G20690	NONE	NONE	NONE
chr1	7205039	7205779	13	AT1G20750	-	protein_coding_gene	RAD3-like DNA-binding helicase protein	NONE	NONE	NONE
chr1	7213195	7215866	21	AT1G20760;AT1G20770	-	protein_coding_gene;protein_coding_gene	Calcium-binding EF hand family protein;unknown protein; Has 59 Blast hits to 59 proteins in 24 species: Archae - 0; Bacteria - 0; Metazoa - 26; Fungi - 4; Plants - 29; Viruses - 0; Other Eukaryotes - 0 (source: NCBI BLink).	NONE	NONE	AT1G20760-AT1G20770
chr1	7219088	7219573	18	AT1G20780	+	protein_coding_gene	senescence-associated E3 ubiquitin ligase 1	NONE	NONE	NONE
chr1	7246195	7247201	29	AT1G20840	-	protein_coding_gene	tonoplast monosaccharide transporter1	NONE	NONE	NONE
chr1	7260290	7260782	11	AT1G20870	-	protein_coding_gene	HSP20-like chaperones superfamily protein	NONE	NONE	AT1G20870-AT1G20875
chr1	7273671	7273841	10	AT1G20900	+	protein_coding_gene	Predicted AT-hook DNA-binding family protein	NONE	NONE	NONE
chr1	7306180	7307810	21	AT1G20960	-	protein_coding_gene	U5 small nuclear ribonucleoprotein helicase, putative	NONE	NONE	NONE
chr1	7316360	7317802	19	AT1G20970	+	protein_coding_gene	FUNCTIONS IN: molecular_function unknown; INVOLVED IN: biological_process unknown; LOCATED IN: plasma membrane, vacuole; EXPRESSED IN: guard cell, cultured cell; BEST Arabidopsis thaliana protein match is: proton pump interactor 1 (TAIR:AT4G27500.1); Has 30201 Blast hits to 17322 proteins in 780 species: Archae - 12; Bacteria - 1396; Metazoa - 17338; Fungi - 3422; Plants - 5037; Viruses - 0; Othe…	NONE	NONE	NONE
chr1	7430032	7432342	229	AT1G21230	+	protein_coding_gene	wall associated kinase 5	NONE	NONE	NONE
chr1	7436016	7436094	10	AT1G21240	+	protein_coding_gene	wall associated kinase 3	NONE	NONE	NONE
chr1	7440552	7441602	11	AT1G21250	+	protein_coding_gene	cell wall-associated kinase	NONE	NONE	NONE
chr1	7446215	7446729	20	AT1G21270	+	protein_coding_gene	wall-associated kinase 2	NONE	NONE	NONE
chr1	7476200	7477739	25	AT1G21340;AT1G21350	-	protein_coding_gene;protein_coding_gene	Dof-type zinc finger DNA-binding family protein;Thioredoxin superfamily protein	NONE	NONE	AT1G21340-AT1G21350
chr1	7484605	7486781	23	AT1G21370;AT1G21380	-	protein_coding_gene;protein_coding_gene	unknown protein; CONTAINS InterPro DOMAIN/s: Protein of unknown function DUF218 (InterPro:IPR003848); Has 160 Blast hits to 160 proteins in 86 species: Archae - 0; Bacteria - 0; Metazoa - 0; Fungi - 102; Plants - 44; Viruses - 0; Other Eukaryotes - 14 (source: NCBI BLink).;Target of Myb protein 1	NONE	NONE	NONE
chr1	7495603	7495645	10	AT1G21400	+	protein_coding_gene	Thiamin diphosphate-binding fold (THDP-binding) superfamily protein	NONE	NONE	NONE
chr1	7498331	7499300	12	AT1G21410	+	protein_coding_gene	F-box/RNI-like superfamily protein	NONE	NONE	NONE
chr1	7510313	7510960	12	AT1G21450	+	protein_coding_gene	SCARECROW-like 1	NONE	NONE	NONE
chr1	7568001	7568710	19	AT1G21590	-	protein_coding_gene	Protein kinase protein with adenine nucleotide alpha hydrolases-like domain	NONE	NONE	NONE
chr1	7601402	7602912	16	AT1G21650;AT1G21651	-	protein_coding_gene;protein_coding_gene	Preprotein translocase SecA family protein;zinc ion binding	NONE	NONE	NONE
chr1	7620210	7620978	13	AT1G21700	-	protein_coding_gene	SWITCH/sucrose nonfermenting 3C	NONE	NONE	NONE
chr1	7653342	7653681	13	AT1G21780	+	protein_coding_gene	BTB/POZ domain-containing protein	NONE	NONE	NONE
chr1	7714031	7714659	21	AT1G21930	+	protein_coding_gene	unknown protein; BEST Arabidopsis thaliana protein match is: unknown protein (TAIR:AT3G42150.3); Has 43 Blast hits to 43 proteins in 13 species: Archae - 0; Bacteria - 0; Metazoa - 0; Fungi - 0; Plants - 43; Viruses - 0; Other Eukaryotes - 0 (source: NCBI BLink).	NONE	NONE	AT1G21930-AT1G21940
chr1	7746174	7747560	11	AT1G22000	+	protein_coding_gene	FBD, F-box and Leucine Rich Repeat domains containing protein	NONE	NONE	NONE
chr1	7764865	7764979	10	NONE	NONE	NONE	NONE	NONE	NONE	AT1G22030-AT1G22040
chr1	7768563	7769455	14	AT1G22040	+	protein_coding_gene	Galactose oxidase/kelch repeat superfamily protein	NONE	NONE	NONE
chr1	7776219	7776582	10	AT1G22060	-	protein_coding_gene	LOCATED IN: vacuole; EXPRESSED IN: 23 plant structures; EXPRESSED DURING: 13 growth stages; BEST Arabidopsis thaliana protein match is: FBD, F-box and Leucine Rich Repeat domains containing protein (TAIR:AT1G22000.1); Has 84739 Blast hits to 38714 proteins in 2257 species: Archae - 1436; Bacteria - 11314; Metazoa - 40747; Fungi - 7706; Plants - 4675; Viruses - 308; Other Eukaryotes - 18553 (sourc…	NONE	NONE	NONE
chr1	7778021	7778566	10	AT1G22060	-	protein_coding_gene	LOCATED IN: vacuole; EXPRESSED IN: 23 plant structures; EXPRESSED DURING: 13 growth stages; BEST Arabidopsis thaliana protein match is: FBD, F-box and Leucine Rich Repeat domains containing protein (TAIR:AT1G22000.1); Has 84739 Blast hits to 38714 proteins in 2257 species: Archae - 1436; Bacteria - 11314; Metazoa - 40747; Fungi - 7706; Plants - 4675; Viruses - 308; Other Eukaryotes - 18553 (sourc…	NONE	NONE	NONE
chr1	7819137	7819945	17	AT1G22150	+	protein_coding_gene	sulfate transporter 1;3	NONE	NONE	NONE
chr1	7926468	7926813	12	AT1G22450	+	protein_coding_gene	cytochrome C oxidase 6B	NONE	NONE	NONE
chr1	8090176	8093823	23	AT1G22870	+	protein_coding_gene	Protein kinase family protein with ARM repeat domain	NONE	NONE	NONE
chr1	8157639	8159922	21	AT1G23030	+	protein_coding_gene	ARM repeat superfamily protein	NONE	NONE	AT1G23030-AT1G23037
chr1	8174305	8174608	17	AT1G23070	-	protein_coding_gene	Protein of unknown function (DUF300)	NONE	NONE	NONE
chr1	8219090	8219362	13	AT1G23180	+	protein_coding_gene	ARM repeat superfamily protein	NONE	NONE	NONE
chr1	8250056	8251609	10	AT1G23230	+	protein_coding_gene	CONTAINS InterPro DOMAIN/s: Mediator complex subunit Med23 (InterPro:IPR021629); Has 187 Blast hits to 184 proteins in 67 species: Archae - 0; Bacteria - 0; Metazoa - 135; Fungi - 0; Plants - 43; Viruses - 0; Other Eukaryotes - 9 (source: NCBI BLink).	NONE	NONE	NONE
chr1	8276050	8276275	10	NONE	NONE	NONE	NONE	NONE	NONE	AT1G23320-AT1G23330
chr1	8312334	8312866	20	AT1G23400	-	protein_coding_gene	RNA-binding CRS1 / YhbY (CRM) domain-containing protein	NONE	NONE	NONE
chr1	8328556	8328790	10	AT1G23460	+	protein_coding_gene	Pectin lyase-like superfamily protein	NONE	NONE	NONE
chr1	8334301	8336159	103	AT1G23480	+	protein_coding_gene	cellulose synthase-like A3	NONE	NONE	NONE
chr1	8433547	8434624	12	AT1G23870	+	protein_coding_gene	trehalose-phosphatase/synthase 9	NONE	NONE	NONE
chr1	8444576	8445899	10	AT1G23900	+	protein_coding_gene	gamma-adaptin 1	NONE	NONE	NONE
chr1	8470426	8470785	14	AT1G23950	-	protein_coding_gene	Protein of unknown function (DUF626)	NONE	NONE	NONE
chr1	8592260	8592754	10	AT1G24256	+	protein_coding_gene	FUNCTIONS IN: molecular_function unknown; INVOLVED IN: biological_process unknown; LOCATED IN: cellular_component unknown; BEST Arabidopsis thaliana protein match is: Putative endonuclease or glycosyl hydrolase (TAIR:AT5G35640.1); Has 93 Blast hits to 85 proteins in 7 species: Archae - 0; Bacteria - 0; Metazoa - 0; Fungi - 0; Plants - 93; Viruses - 0; Other Eukaryotes - 0 (source: NCBI BLink).	NONE	NONE	NONE
chr1	8619199	8619911	12	AT1G24300	-	protein_coding_gene	GYF domain-containing protein	NONE	NONE	NONE
chr1	8626684	8627783	23	AT1G24320	-	protein_coding_gene	Six-hairpin glycosidases superfamily protein	NONE	NONE	NONE
chr1	8658234	8658940	24	AT1G24430	-	protein_coding_gene	HXXXD-type acyl-transferase family protein	NONE	NONE	NONE
chr1	8663194	8663697	11	AT1G24440	+	protein_coding_gene	RING/U-box superfamily protein	NONE	NONE	NONE
chr1	8686013	8686737	15	AT1G24510	-	protein_coding_gene	TCP-1/cpn60 chaperonin family protein	NONE	NONE	NONE
chr1	8721074	8721394	17	AT1G24610	-	protein_coding_gene	Rubisco methyltransferase family protein	NONE	NONE	NONE
chr1	8728763	8729188	26	NONE	NONE	NONE	NONE	NONE	NONE	AT1G24625-AT1G24640
chr1	8738450	8738999	24	NONE	NONE	NONE	NONE	NONE	NONE	AT1G24657-AT1G24686
chr1	8741005	8741568	42	NONE	NONE	NONE	NONE	NONE	NONE	AT1G24686-AT1G24706
chr1	8744014	8744167	10	AT1G24706	+	protein_coding_gene	THO2	NONE	NONE	NONE
chr1	8749346	8750826	15	AT1G24706	+	protein_coding_gene	THO2	NONE	NONE	NONE
chr1	8837398	8837827	23	AT1G25220	-	protein_coding_gene	anthranilate synthase beta subunit 1	NONE	NONE	NONE
chr1	8956143	8957307	26	AT1G25500	-	protein_coding_gene	Plasma-membrane choline transporter family protein	NONE	NONE	NONE
chr1	8997265	8999034	31	AT1G25580	-	protein_coding_gene	NAC (No Apical Meristem) domain transcriptional regulator superfamily protein	NONE	NONE	NONE
chr1	9040431	9041722	17	AT1G26150	-	protein_coding_gene	proline-rich extensin-like receptor kinase 10	NONE	NONE	NONE
chr1	9048071	9049659	19	AT1G26170	-	protein_coding_gene	ARM repeat superfamily protein	NONE	NONE	NONE
chr1	9078171	9079411	18	AT1G26240	-	protein_coding_gene	Proline-rich extensin-like family protein	NONE	NONE	NONE
chr1	9106060	9106317	14	AT1G26320	+	protein_coding_gene	Zinc-binding dehydrogenase family protein	NONE	NONE	NONE
chr1	9127068	9127617	39	AT1G26380	-	protein_coding_gene	FAD-binding Berberine family protein	NONE	NONE	NONE
chr1	9130314	9131511	20	AT1G26390	-	protein_coding_gene	FAD-binding Berberine family protein	NONE	NONE	NONE
chr1	9138278	9139129	27	AT1G26410	-	protein_coding_gene	FAD-binding Berberine family protein	AT1TE29430	ATREP7:RC/Helitron	AT1G26400-AT1G26410
chr1	9141868	9142067	22	AT1G26420	-	protein_coding_gene	FAD-binding Berberine family protein	NONE	NONE	NONE
chr1	9153473	9154090	14	AT1G26460	+	protein_coding_gene	Tetratricopeptide repeat (TPR)-like superfamily protein	NONE	NONE	NONE
chr1	9175324	9175992	11	AT1G26558	+	other_RNA	other RNA	AT1TE29570	HARBINGER:DNA/Harbinger	AT1G26550-AT1G26558
chr1	9177173	9177696	12	AT1G26558	+	other_RNA	other RNA	AT1TE29570	HARBINGER:DNA/Harbinger	AT1G26558-AT1G26560
chr1	9196838	9197873	15	AT1G26620	-	protein_coding_gene	Plant protein of unknown function (DUF863)	NONE	NONE	NONE
chr1	9244351	9244640	15	AT1G26730	+	protein_coding_gene	EXS (ERD1/XPR1/SYG1) family protein	NONE	NONE	NONE
chr1	9250447	9250659	10	AT1G26761	-	protein_coding_gene	Arabinanase/levansucrase/invertase	NONE	NONE	NONE
chr1	9297093	9297922	12	AT1G26830	+	protein_coding_gene	cullin 3	NONE	NONE	NONE
chr1	9368012	9368326	46	NONE	NONE	NONE	NONE	AT1TE30190	ATCOPIA61:LTR/Copia	AT1G26985-AT1G26990
chr1	9520061	9523345	30	AT1G27420;AT1G27430	-	protein_coding_gene;protein_coding_gene	Galactose oxidase/kelch repeat superfamily protein;GYF domain-containing protein	NONE	NONE	AT1G27420-AT1G27430
chr1	9545548	9545755	11	AT1G27480	+	protein_coding_gene	alpha/beta-Hydrolases superfamily protein	NONE	NONE	NONE
chr1	9575283	9583695	846	AT1G27570	+	protein_coding_gene	phosphatidylinositol 3- and 4-kinase family protein	AT1TE30860;AT1TE30865;AT1TE30850;AT1TE30845;AT1TE30875;AT1TE30870	ATREP10D:RC/Helitron;ATREP11:RC/Helitron;ATENSPM10:DNA/En-Spm;HELITRON1:RC/Helitron;ATLINE2:LINE/L1;HELITRONY1A:RC/Helitron	AT1G27565-AT1G27570;AT1G27570-AT1G27580
chr1	9658053	9658814	12	AT1G27750	+	protein_coding_gene	nucleic acid binding	NONE	NONE	NONE
chr1	9673395	9674842	16	AT1G27770	-	protein_coding_gene	autoinhibited Ca2+-ATPase 1	NONE	NONE	NONE
chr1	9694142	9695640	12	AT1G27840	-	protein_coding_gene	Transducin/WD40 repeat-like superfamily protein	NONE	NONE	NONE
chr1	9711205	9713830	24	AT1G27880	+	protein_coding_gene	DEAD/DEAH box RNA helicase family protein	NONE	NONE	NONE
chr1	9721452	9722763	17	AT1G27910	-	protein_coding_gene	plant U-box 45	NONE	NONE	NONE
chr1	9727262	9728888	12	AT1G27920;AT1G27921	-	protein_coding_gene;other_RNA	microtubule-associated protein 65-8;other RNA	NONE	NONE	NONE
chr1	9735174	9735362	11	AT1G27940	-	protein_coding_gene	P-glycoprotein 13	NONE	NONE	NONE
chr1	9764212	9764856	12	AT1G28010	+	protein_coding_gene	P-glycoprotein 14	NONE	NONE	NONE
chr1	9766502	9766808	12	AT1G28010	+	protein_coding_gene	P-glycoprotein 14	NONE	NONE	NONE
chr1	9829278	9829568	37	AT1G28135	+	protein_coding_gene	unknown protein; FUNCTIONS IN: molecular_function unknown; INVOLVED IN: biological_process unknown; LOCATED IN: chloroplast; Has 7 Blast hits to 7 proteins in 1 species: Archae - 0; Bacteria - 0; Metazoa - 0; Fungi - 0; Plants - 7; Viruses - 0; Other Eukaryotes - 0 (source: NCBI BLink).	NONE	NONE	NONE
chr1	9852753	9853542	42	NONE	NONE	NONE	NONE	NONE	NONE	AT1G28200-AT1G28210
chr1	9855226	9856999	15	AT1G28210	+	protein_coding_gene	DNAJ heat shock family protein	NONE	NONE	NONE
chr1	9868767	9870852	18	AT1G28240	-	protein_coding_gene	Protein of unknown function (DUF616)	AT1TE31775	ATREP3:RC/Helitron	NONE
chr1	9901810	9901858	10	NONE	NONE	NONE	NONE	NONE	NONE	AT1G28300-AT1G28304
chr1	9903474	9903967	14	AT1G28304	+	protein_coding_gene	unknown protein; FUNCTIONS IN: molecular_function unknown; INVOLVED IN: biological_process unknown; LOCATED IN: cellular_component unknown; Has 0 Blast hits to 0 proteins in 0 species (source: NCBI BLink).	NONE	NONE	AT1G28300-AT1G28304
chr1	9922052	9922760	10	AT1G28320	-	protein_coding_gene	protease-related	NONE	NONE	NONE
chr1	9928147	9929891	51	AT1G28323	+	transposable_element_gene	transposable element gene	AT1TE32005;AT1TE32010;AT1TE32015	ATCOPIA35:LTR/Copia;ATCOPIA35:LTR/Copia;ATCOPIA64:LTR/Copia	AT1G28320-AT1G28323
chr1	9931232	9931573	25	AT1G28323	+	transposable_element_gene	transposable element gene	AT1TE32015	ATCOPIA64:LTR/Copia	NONE
chr1	9965383	9965883	14	AT1G28380	+	protein_coding_gene	MAC/Perforin domain-containing protein	NONE	NONE	NONE
chr1	9980324	9981666	21	AT1G28420	+	protein_coding_gene	homeobox-1	NONE	NONE	NONE
chr1	9998485	9998908	14	AT1G28440	+	protein_coding_gene	HAESA-like 1	NONE	NONE	NONE
chr1	10079351	10080777	19	AT1G28680;AT1G28685;AT1G28690	-	protein_coding_gene;other_RNA;protein_coding_gene	HXXXD-type acyl-transferase family protein;other RNA;Tetratricopeptide repeat (TPR)-like superfamily protein	NONE	NONE	AT1G28680-AT1G28690
chr1	10084227	10084722	15	AT1G28700	-	protein_coding_gene	Nucleotide-diphospho-sugar transferase family protein	NONE	NONE	NONE
chr1	10086671	10088747	35	AT1G28710	-	protein_coding_gene	Nucleotide-diphospho-sugar transferase family protein	NONE	NONE	NONE
chr1	10090259	10091720	23	AT1G28740;AT1G28750	+	tRNA;tRNA	pre-tRNA;pre-tRNA	NONE	NONE	AT1G28730-AT1G28740;AT1G28740-AT1G28750;AT1G28750-AT1G28770
chr1	10164017	10164229	11	AT1G29090	-	protein_coding_gene	Cysteine proteinases superfamily protein	NONE	NONE	NONE
chr1	10199908	10200272	13	AT1G29179;AT1G29180	+	protein_coding_gene;protein_coding_gene	BEST Arabidopsis thaliana protein match is: Cysteine/Histidine-rich C1 domain family protein (TAIR:AT1G44030.1); Has 35333 Blast hits to 34131 proteins in 2444 species: Archae - 798; Bacteria - 22429; Metazoa - 974; Fungi - 991; Plants - 531; Viruses - 0; Other Eukaryotes - 9610 (source: NCBI BLink).;Cysteine/Histidine-rich C1 domain family protein	NONE	NONE	NONE
chr1	10265040	10266473	15	AT1G29340	+	protein_coding_gene	plant U-box 17	NONE	NONE	NONE
chr1	10310786	10311873	13	AT1G29470	-	protein_coding_gene	S-adenosyl-L-methionine-dependent methyltransferases superfamily protein	NONE	NONE	NONE
chr1	10334761	10335477	10	AT1G29560	+	protein_coding_gene	Zinc finger C-x8-C-x5-C-x3-H type family protein	NONE	NONE	NONE
chr1	10358090	10362592	54	AT1G29650	+	transposable_element_gene	transposable element gene	AT1TE33490	TA11:LINE/L1	NONE
chr1	10380002	10381144	16	AT1G29690	-	protein_coding_gene	MAC/Perforin domain-containing protein	NONE	NONE	NONE
chr1	10385445	10385896	12	AT1G29700	-	protein_coding_gene	Metallo-hydrolase/oxidoreductase superfamily protein	NONE	NONE	NONE
chr1	10427336	10427726	10	AT1G29780;AT1G29785	-	protein_coding_gene;other_RNA	Haloacid dehalogenase-like hydrolase (HAD) superfamily protein;other RNA	NONE	NONE	NONE
chr1	10434873	10435020	11	AT1G29800	+	protein_coding_gene	RING/FYVE/PHD-type zinc finger family protein	NONE	NONE	NONE
chr1	10471070	10473207	40	AT1G29900;AT1G29910	-	protein_coding_gene;protein_coding_gene	carbamoyl phosphate synthetase B;chlorophyll A/B binding protein 3	NONE	NONE	AT1G29900-AT1G29910
chr1	10479653	10482857	26	AT1G29940	-	protein_coding_gene	nuclear RNA polymerase A2	NONE	NONE	NONE
chr1	10493142	10494271	15	AT1G29950;AT1G29951;AT1G29952	+	protein_coding_gene;protein_coding_gene;protein_coding_gene	basic helix-loop-helix (bHLH) DNA-binding superfamily protein;conserved peptide upstream open reading frame 35;conserved peptide upstream open reading frame 34	NONE	NONE	NONE
chr1	10514460	10514973	13	AT1G30010	+	protein_coding_gene	Intron maturase, type II family protein	NONE	NONE	NONE
chr1	10545181	10546216	51	AT1G30060	-	protein_coding_gene	COP1-interacting protein-related	NONE	NONE	AT1G30060-AT1G30070
chr1	10560164	10560848	23	AT1G30090	-	protein_coding_gene	Galactose oxidase/kelch repeat superfamily protein	NONE	NONE	NONE
chr1	10605001	10605166	21	AT1G30150	+	transposable_element_gene	transposable element gene	AT1TE34320	ATENSPM10:DNA/En-Spm	AT1G30150-AT1G30160
chr1	10681477	10681999	13	AT1G30320	+	protein_coding_gene	Remorin family protein	NONE	NONE	NONE
chr1	10686186	10687384	17	AT1G30330	-	protein_coding_gene	auxin response factor 6	NONE	NONE	NONE
chr1	10697084	10701458	72	AT1G30340	+	transposable_element_gene	transposable element gene	AT1TE34580	ATCOPIA73:LTR/Copia	AT1G30340-AT1G30350
chr1	10702645	10702998	23	NONE	NONE	NONE	NONE	AT1TE34590	ATLINE1_6:LINE/L1	AT1G30340-AT1G30350
chr1	10745515	10745857	10	AT1G30410	+	protein_coding_gene	multidrug resistance-associated protein 13	NONE	NONE	NONE
chr1	10752167	10755877	27	AT1G30420	+	protein_coding_gene	multidrug resistance-associated protein 12	NONE	NONE	NONE
chr1	10807470	10807936	23	AT1G30510	-	protein_coding_gene	root FNR 2	NONE	NONE	NONE
chr1	10812013	10812961	10	AT1G30520	+	protein_coding_gene	acyl-activating enzyme 14	NONE	NONE	NONE
chr1	10817276	10817745	16	AT1G30540	-	protein_coding_gene	Actin-like ATPase superfamily protein	NONE	NONE	NONE
chr1	10825608	10825984	11	AT1G30560	+	protein_coding_gene	Major facilitator superfamily protein	NONE	NONE	NONE
chr1	10831167	10831971	14	AT1G30570;AT1G30580	-	protein_coding_gene;protein_coding_gene	hercules receptor kinase 2;GTP binding	NONE	NONE	AT1G30570-AT1G30580
chr1	10841518	10843000	21	AT1G30600	-	protein_coding_gene	Subtilase family protein	NONE	NONE	NONE
chr1	10856212	10857612	18	AT1G30620	+	protein_coding_gene	NAD(P)-binding Rossmann-fold superfamily protein	NONE	NONE	NONE
chr1	10924022	10924633	25	AT1G30780	-	protein_coding_gene	F-box associated ubiquitination effector family protein	NONE	NONE	NONE
chr1	10928198	10928341	11	NONE	NONE	NONE	NONE	NONE	NONE	AT1G30780-AT1G30784
chr1	10965082	10966120	10	NONE	NONE	NONE	NONE	NONE	NONE	AT1G30830-AT1G30835
chr1	10992246	10992643	36	AT1G30870	+	protein_coding_gene	Peroxidase superfamily protein	NONE	NONE	NONE
chr1	11012187	11012438	10	NONE	NONE	NONE	NONE	NONE	NONE	AT1G30925-AT1G30930
chr1	11018028	11018253	15	AT1G30935	-	pseudogene	pseudogene, F-box protein family, contains F-box domain Pfam:PF00646	NONE	NONE	NONE
chr1	11047113	11048959	79	AT1G30974;AT1G30975	-	protein_coding_gene;transposable_element_gene	Plant thionin family protein;transposable element gene	AT1TE35675;AT1TE35680	ATLINE1_3A:LINE/L1;VANDAL2N1:DNA/MuDR	AT1G30974-AT1G30975;AT1G30975-AT1G30980
chr1	11055030	11055838	13	AT1G31010	-	protein_coding_gene	organellar single-stranded DNA binding protein 4	NONE	NONE	NONE
chr1	11065067	11066977	30	AT1G31030	-	transposable_element_gene	transposable element gene	AT1TE35720	ATLINEIII:LINE/L1	NONE
chr1	11079822	11079980	12	NONE	NONE	NONE	NONE	NONE	NONE	AT1G31050-AT1G31070
chr1	11097134	11100793	51	AT1G31100	-	transposable_element_gene	transposable element gene	AT1TE35855;AT1TE35860	ATLINE2:LINE/L1;ATLINEIII:LINE/L1	AT1G31100-AT1G31110
chr1	11126613	11128478	25	NONE	NONE	NONE	NONE	AT1TE35970	VANDAL20:DNA/MuDR	AT1G31160-AT1G31163
chr1	11263140	11263284	12	AT1G31460;AT1G31470	-	protein_coding_gene;protein_coding_gene	unknown protein; FUNCTIONS IN: molecular_function unknown; INVOLVED IN: biological_process unknown; LOCATED IN: plasma membrane; EXPRESSED IN: 23 plant structures; EXPRESSED DURING: 13 growth stages; BEST Arabidopsis thaliana protein match is: unknown protein (TAIR:AT1G23270.1); Has 1251 Blast hits to 756 proteins in 185 species: Archae - 0; Bacteria - 295; Metazoa - 374; Fungi - 176; Plants - 58…	NONE	NONE	NONE
chr1	11272310	11272687	13	AT1G31485;AT1G31490	-	other_RNA;protein_coding_gene	other RNA;HXXXD-type acyl-transferase family protein	NONE	NONE	NONE
chr1	11279541	11279993	11	AT1G31520	-	protein_coding_gene	unknown protein; Has 2 Blast hits to 2 proteins in 1 species: Archae - 0; Bacteria - 0; Metazoa - 0; Fungi - 0; Plants - 2; Viruses - 0; Other Eukaryotes - 0 (source: NCBI BLink).	NONE	NONE	AT1G31520-AT1G31530
chr1	11314197	11314923	48	AT1G31600	-	protein_coding_gene	RNA-binding (RRM/RBD/RNP motifs) family protein	NONE	NONE	NONE
chr1	11318732	11319434	36	AT1G31630	-	protein_coding_gene	AGAMOUS-like 86	NONE	NONE	NONE
chr1	11322769	11324081	163	AT1G31640	-	protein_coding_gene	AGAMOUS-like 92	NONE	NONE	NONE
chr1	11362158	11363952	16	AT1G31730	+	protein_coding_gene	Adaptin family protein	NONE	NONE	NONE
chr1	11394184	11394482	10	AT1G31780	+	protein_coding_gene	CONTAINS InterPro DOMAIN/s: Conserved oligomeric complex COG6 (InterPro:IPR010490); Has 384 Blast hits to 379 proteins in 190 species: Archae - 0; Bacteria - 4; Metazoa - 151; Fungi - 156; Plants - 42; Viruses - 0; Other Eukaryotes - 31 (source: NCBI BLink).	NONE	NONE	NONE
chr1	11432339	11433331	15	AT1G31850	+	protein_coding_gene	S-adenosyl-L-methionine-dependent methyltransferases superfamily protein	NONE	NONE	NONE
chr1	11462148	11462307	18	AT1G31920	-	protein_coding_gene	Tetratricopeptide repeat (TPR)-like superfamily protein	NONE	NONE	NONE
chr1	11467128	11467984	13	AT1G31930	+	protein_coding_gene	extra-large GTP-binding protein 3	NONE	NONE	NONE
chr1	11480749	11481665	10	AT1G31970	+	protein_coding_gene	DEA(D/H)-box RNA helicase family protein	NONE	NONE	NONE
chr1	11511196	11512816	27	AT1G32010;AT1G32020	-	protein_coding_gene;protein_coding_gene	myosin heavy chain-related;F-box family protein	NONE	NONE	AT1G32010-AT1G32020
chr1	11519032	11520966	13	AT1G32040;AT1G32045	-	transposable_element_gene;transposable_element_gene	transposable element gene;transposable element gene	AT1TE37265	ATLANTYS2:LTR/Gypsy	AT1G32040-AT1G32045;AT1G32045-AT1G32049
chr1	11553578	11554824	31	AT1G32120	+	protein_coding_gene	FUNCTIONS IN: molecular_function unknown; INVOLVED IN: biological_process unknown; LOCATED IN: membrane; EXPRESSED IN: 14 plant structures; EXPRESSED DURING: 4 anthesis, C globular stage, F mature embryo stage, petal differentiation and expansion stage, E expanded cotyledon stage; CONTAINS InterPro DOMAIN/s: Aminotransferase-like, plant mobile domain (InterPro:IPR019557), Protein of unknown funct…	NONE	NONE	NONE
chr1	11587947	11588562	11	AT1G32180	-	protein_coding_gene	cellulose synthase-like D6	NONE	NONE	NONE
chr1	11640090	11641211	30	AT1G32250;AT1G32260	-	protein_coding_gene;protein_coding_gene	Calcium-binding EF-hand family protein;unknown protein; FUNCTIONS IN: molecular_function unknown; INVOLVED IN: biological_process unknown; LOCATED IN: mitochondrion; EXPRESSED IN: 22 plant structures; EXPRESSED DURING: 13 growth stages; BEST Arabidopsis thaliana protein match is: unknown protein (TAIR:AT2G35480.1); Has 48 Blast hits to 48 proteins in 14 species: Archae - 0; Bacteria - 0; Metazoa …	NONE	NONE	AT1G32250-AT1G32260
chr1	11652039	11652996	25	AT1G32300	+	protein_coding_gene	D-arabinono-1,4-lactone oxidase family protein	NONE	NONE	NONE
chr1	11657507	11658489	16	AT1G32330	-	protein_coding_gene	heat shock transcription factor A1D	NONE	NONE	NONE
chr1	11664197	11665100	20	AT1G32340	-	protein_coding_gene	NDR1/HIN1-like 8	NONE	NONE	NONE
chr1	11676141	11676333	12	AT1G32361	+	protein_coding_gene	RING/U-box superfamily protein	NONE	NONE	NONE
chr1	11703717	11703781	11	NONE	NONE	NONE	NONE	NONE	NONE	AT1G32420-AT1G32430
chr1	11716479	11716929	12	AT1G32450	-	protein_coding_gene	nitrate transporter 1.5	NONE	NONE	NONE
chr1	11772198	11772609	10	AT1G32550	-	protein_coding_gene	2Fe-2S ferredoxin-like superfamily protein	NONE	NONE	NONE
chr1	11812807	11812998	13	NONE	NONE	NONE	NONE	NONE	NONE	AT1G32660-AT1G32670
chr1	11826283	11826488	11	NONE	NONE	NONE	NONE	AT1TE38320	ATREP10D:RC/Helitron	AT1G32690-AT1G32700
chr1	11871267	11871790	12	AT1G32780	-	protein_coding_gene	GroES-like zinc-binding dehydrogenase family protein	NONE	NONE	NONE
chr1	11913132	11914099	12	AT1G32870;AT1G32880	-	protein_coding_gene;protein_coding_gene	NAC domain protein 13;ARM repeat superfamily protein	NONE	NONE	NONE
chr1	11942563	11943388	15	AT1G32950	+	protein_coding_gene	Subtilase family protein	NONE	NONE	NONE
chr1	11947223	11947642	11	AT1G32960	+	protein_coding_gene	Subtilase family protein	NONE	NONE	NONE
chr1	11949844	11950915	21	AT1G32970	-	protein_coding_gene	Subtilisin-like serine endopeptidase family protein	NONE	NONE	NONE
chr1	11959106	11960802	12	AT1G33010	+	protein_coding_gene	F-box and associated interaction domains-containing protein	NONE	NONE	AT1G33000-AT1G33010;AT1G33010-AT1G33020
chr1	11984061	11985291	43	AT1G33070	+	protein_coding_gene	MADS-box family protein	AT1TE38795;AT1TE38805;AT1TE38800	ARNOLDY2:DNA/MuDR;ATREP10D:RC/Helitron;ARNOLDY1:DNA/MuDR	NONE
chr1	12113504	12114850	17	AT1G33410	-	protein_coding_gene	SUPPRESSOR OF AUXIN RESISTANCE1	NONE	NONE	NONE
chr1	12140317	12141573	17	AT1G33460	-	transposable_element_gene	transposable element gene	AT1TE39380	ATMU10:DNA/MuDR	NONE
chr1	12173224	12173987	10	AT1G33570	-	transposable_element_gene	transposable element gene	AT1TE39515	ATENSPM10:DNA/En-Spm	NONE
chr1	12175455	12176814	21	AT1G33580	-	transposable_element_gene	transposable element gene	AT1TE39515	ATENSPM10:DNA/En-Spm	AT1G33580-AT1G33590
chr1	12243129	12244880	15	AT1G33770;AT1G33780	-	protein_coding_gene;protein_coding_gene	Protein kinase superfamily protein;Protein of unknown function (DUF179)	AT1TE39775	ATMU6N1:DNA/MuDR	AT1G33770-AT1G33780
chr1	12291457	12291968	12	AT1G33855	+	transposable_element_gene	transposable element gene	AT1TE39950	Unassigned:Unassigned	NONE
chr1	12293137	12294901	11	AT1G33860	+	protein_coding_gene	unknown protein; Has 0 Blast hits to 0 proteins in 0 species (source: NCBI BLink).	NONE	NONE	AT1G33855-AT1G33860
chr1	12338758	12339161	15	AT1G33950	-	protein_coding_gene	Avirulence induced gene (AIG1) family protein	NONE	NONE	NONE
chr1	12397417	12397887	18	AT1G34060	-	protein_coding_gene	Pyridoxal phosphate (PLP)-dependent transferases superfamily protein	NONE	NONE	NONE
chr1	12399211	12399799	11	AT1G34065	-	protein_coding_gene	S-adenosylmethionine carrier 2	NONE	NONE	NONE
chr1	12419064	12420293	20	AT1G34110	-	protein_coding_gene	Leucine-rich receptor-like protein kinase family protein	NONE	NONE	NONE
chr1	12430818	12431970	16	AT1G34130	+	protein_coding_gene	staurosporin and temperature sensitive 3-like b	NONE	NONE	NONE
chr1	12445201	12446346	11	AT1G34170	-	protein_coding_gene	AUXIN RESPONSE FACTOR 13	NONE	NONE	NONE
chr1	12467181	12468816	16	AT1G34230	-	transposable_element_gene	transposable element gene	AT1TE40575;AT1TE40570;AT1TE40565;AT1TE40560	ATCOPIA13:LTR/Copia;ATDNA12T3_2:DNA;HELITRONY1C:RC/Helitron;Unassigned:Unassigned	AT1G34230-AT1G34240
chr1	12470304	12471329	16	AT1G34240	+	transposable_element_gene	transposable element gene	AT1TE40595;AT1TE40605;AT1TE40600	ATREP10D:RC/Helitron;TAG2:DNA/HAT;ATREP10B:RC/Helitron	AT1G34230-AT1G34240;AT1G34240-AT1G34245
chr1	12504309	12505582	19	AT1G34300	+	protein_coding_gene	lectin protein kinase family protein	NONE	NONE	NONE
chr1	12514083	12515969	18	AT1G34315	-	protein_coding_gene	unknown protein; FUNCTIONS IN: molecular_function unknown; INVOLVED IN: biological_process unknown; LOCATED IN: endomembrane system; BEST Arabidopsis thaliana protein match is: unknown protein (TAIR:AT3G31400.1); Has 4 Blast hits to 4 proteins in 1 species: Archae - 0; Bacteria - 0; Metazoa - 0; Fungi - 0; Plants - 4; Viruses - 0; Other Eukaryotes - 0 (source: NCBI BLink).	AT1TE40730	ATGP8:LTR/Gypsy	AT1G34310-AT1G34315
chr1	12544325	12545511	11	AT1G34360	+	protein_coding_gene	translation initiation factor 3 (IF-3) family protein	NONE	NONE	NONE
chr1	12570111	12571921	12	AT1G34405	-	transposable_element_gene	transposable element gene	AT1TE40955	ATGP2:LTR/Gypsy	AT1G34400-AT1G34405
chr1	12573086	12574869	39	NONE	NONE	NONE	NONE	AT1TE40970;AT1TE40965;AT1TE40975	LIMPET1:DNA/MuDR;ATDNAI26T9:DNA/MuDR;TAG3N1:DNA/HAT	AT1G34405-AT1G34410
chr1	12585432	12585895	12	AT1G34420	+	protein_coding_gene	leucine-rich repeat transmembrane protein kinase family protein	NONE	NONE	NONE
chr1	12587167	12588988	11	AT1G34420;AT1G34430	-	protein_coding_gene;protein_coding_gene	leucine-rich repeat transmembrane protein kinase family protein;2-oxoacid dehydrogenases acyltransferase family protein	NONE	NONE	AT1G34420-AT1G34430
chr1	12647055	12649928	33	AT1G34550	-	protein_coding_gene	Protein of unknown function (DUF616)	NONE	NONE	NONE
chr1	12652154	12652925	10	AT1G34550	-	protein_coding_gene	Protein of unknown function (DUF616)	NONE	NONE	AT1G34550-AT1G34560
chr1	12686538	12687424	24	AT1G34630	+	protein_coding_gene	BEST Arabidopsis thaliana protein match is: Mitochondrial import inner membrane translocase subunit Tim17/Tim22/Tim23 family protein (TAIR:AT5G51150.1); Has 323 Blast hits to 315 proteins in 124 species: Archae - 0; Bacteria - 0; Metazoa - 95; Fungi - 110; Plants - 73; Viruses - 0; Other Eukaryotes - 45 (source: NCBI BLink).	NONE	NONE	NONE
chr1	12711231	12713453	210	AT1G34680;AT1G34690	+	pseudogene;pseudogene	pseudogene, ribosomal maturase, blastp match of 66% identity and 1.8e-18 P-value to GP|12002339|gb|AAG43301.1|AF144332_1|AF144332 maturase K {Arabis lyallii};pseudogene, putative maturase, blastp match of 75% identity and 2.2e-25 P-value to SP|Q9GF62|MATK_BARVU Maturase K (Intron maturase). (Yellow rocket) {Barbarea vulgaris}	AT1TE41455	VANDAL2N1:DNA/MuDR	AT1G34680-AT1G34690
chr1	12738885	12741974	37	NONE	NONE	NONE	NONE	AT1TE41530;AT1TE41535;AT1TE41525	BRODYAGA1A:DNA/MuDR;BRODYAGA1:DNA/MuDR;BRODYAGA1A:DNA/MuDR	AT1G34750-AT1G34760
chr1	12744455	12745000	11	AT1G34760	-	protein_coding_gene	general regulatory factor 11	NONE	NONE	NONE
chr1	12843375	12844983	17	AT1G35115	+	transposable_element_gene	transposable element gene	AT1TE41800	ATCOPIA36:LTR/Copia	NONE
chr1	12856088	12857799	19	AT1G35146	-	transposable_element_gene	transposable element gene	AT1TE41860;AT1TE41855	TA11:LINE/L1;ATREP3:RC/Helitron	AT1G35143-AT1G35146
chr1	12859116	12860806	12	AT1G35146	-	transposable_element_gene	transposable element gene	AT1TE41860	TA11:LINE/L1	AT1G35146-AT1G35150
chr1	12911616	12914485	30	AT1G35220	+	protein_coding_gene	unknown protein; FUNCTIONS IN: molecular_function unknown; INVOLVED IN: biological_process unknown; LOCATED IN: cellular_component unknown; EXPRESSED IN: 22 plant structures; EXPRESSED DURING: 13 growth stages; Has 313 Blast hits to 185 proteins in 75 species: Archae - 0; Bacteria - 0; Metazoa - 200; Fungi - 0; Plants - 67; Viruses - 0; Other Eukaryotes - 46 (source: NCBI BLink).	NONE	NONE	NONE
chr1	12951215	12952342	17	AT1G35300	+	transposable_element_gene	transposable element gene	AT1TE42225	ATENSPM5:DNA/En-Spm	NONE
chr1	13001397	13007867	62	AT1G35370;AT1G35375;AT1G35380	-	transposable_element_gene;protein_coding_gene;transposable_element_gene	transposable element gene;unknown protein; Has 0 Blast hits to 0 proteins in 0 species (source: NCBI BLink).;transposable element gene	AT1TE42405;AT1TE42395;AT1TE42400	ATGP9B:LTR/Gypsy;ATGP3:LTR/Gypsy;ATGP3:LTR/Gypsy	AT1G35370-AT1G35375;AT1G35375-AT1G35380
chr1	13015606	13015715	10	NONE	NONE	NONE	NONE	AT1TE42430	ATREP3:RC/Helitron	AT1G35390-AT1G35400
chr1	13019207	13021874	28	AT1G35405	-	transposable_element_gene	transposable element gene	AT1TE42455;AT1TE42460;AT1TE42465;AT1TE42445;AT1TE42440;AT1TE42450	ATCOPIA8B:LTR/Copia;ATCOPIA3:LTR/Copia;ATCOPIA48:LTR/Copia;ATRE1:LTR/Copia;ATCOPIA51:LTR/Copia;ATCOPIA5:LTR/Copia	AT1G35400-AT1G35405
chr1	13080004	13081583	49	AT1G35515	+	protein_coding_gene	high response to osmotic stress 10	AT1TE42720;AT1TE42710;AT1TE42715	ATREP11:RC/Helitron;ATREP11A:RC/Helitron;ATREP11A:RC/Helitron	AT1G35515-AT1G35520
chr1	13100057	13101972	13	AT1G35535	+	transposable_element_gene	transposable element gene	AT1TE42800	ATCOPIA69:LTR/Copia	NONE
chr1	13123241	13124678	11	AT1G35580	-	protein_coding_gene	cytosolic invertase 1	NONE	NONE	NONE
chr1	13127010	13127317	11	NONE	NONE	NONE	NONE	AT1TE42875	ATSINE2A:SINE	AT1G35580-AT1G35590
chr1	13143349	13144922	127	AT1G35610	-	protein_coding_gene	Cysteine/Histidine-rich C1 domain family protein	NONE	NONE	NONE
chr1	13148359	13149684	23	AT1G35614	+	protein_coding_gene	unknown protein; BEST Arabidopsis thaliana protein match is: unknown protein (TAIR:AT1G35500.1); Has 6 Blast hits to 6 proteins in 2 species: Archae - 0; Bacteria - 0; Metazoa - 0; Fungi - 0; Plants - 6; Viruses - 0; Other Eukaryotes - 0 (source: NCBI BLink).	NONE	NONE	AT1G35612-AT1G35614;AT1G35614-AT1G35617
chr1	13153015	13153921	13	AT1G35617	+	protein_coding_gene	unknown protein; Has 262 Blast hits to 207 proteins in 54 species: Archae - 0; Bacteria - 28; Metazoa - 70; Fungi - 8; Plants - 93; Viruses - 20; Other Eukaryotes - 43 (source: NCBI BLink).	NONE	NONE	AT1G35614-AT1G35617
chr1	13187697	13189713	21	AT1G35650	-	transposable_element_gene	transposable element gene	AT1TE43050	VANDAL14:DNA/MuDR	NONE
chr1	13191089	13192529	15	AT1G35650	-	transposable_element_gene	transposable element gene	AT1TE43050	VANDAL14:DNA/MuDR	AT1G35650-AT1G35660
chr1	13193680	13194570	12	AT1G35660	+	protein_coding_gene	unknown protein; FUNCTIONS IN: molecular_function unknown; INVOLVED IN: biological_process unknown; LOCATED IN: plasma membrane; EXPRESSED IN: 19 plant structures; EXPRESSED DURING: 11 growth stages; Has 309 Blast hits to 256 proteins in 99 species: Archae - 0; Bacteria - 11; Metazoa - 192; Fungi - 12; Plants - 36; Viruses - 0; Other Eukaryotes - 58 (source: NCBI BLink).	NONE	NONE	NONE
chr1	13272174	13274586	28	AT1G35770	-	transposable_element_gene	transposable element gene	AT1TE43355	VANDAL9:DNA/MuDR	NONE
chr1	13294052	13299922	46	AT1G35790	-	transposable_element_gene	transposable element gene	AT1TE43435;AT1TE43420;AT1TE43445;AT1TE43430;AT1TE43440;AT1TE43425	ATGP8:LTR/Gypsy;ATHILA4:LTR/Gypsy;ATHILA4:LTR/Gypsy;ATHILA4:LTR/Gypsy;ATGP8:LTR/Gypsy;ATHILA4A:LTR/Gypsy	AT1G35780-AT1G35790
chr1	13325325	13339890	143	AT1G35840;AT1G35850;AT1G35860;AT1G35870;AT1G35880	-	transposable_element_gene;protein_coding_gene;protein_coding_gene;transposable_element_gene;protein_coding_gene	transposable element gene;pumilio 17;translocon outer membrane complex 75-I;transposable element gene;unknown protein; Has 251 Blast hits to 234 proteins in 66 species: Archae - 2; Bacteria - 48; Metazoa - 87; Fungi - 9; Plants - 70; Viruses - 0; Other Eukaryotes - 35 (source: NCBI BLink).	AT1TE43600;AT1TE43585;AT1TE43605	ATGP3:LTR/Gypsy;ATCOPIA84:LTR/Copia;ATGP3:LTR/Gypsy	AT1G35840-AT1G35850;AT1G35850-AT1G35860;AT1G35860-AT1G35870;AT1G35870-AT1G35880
chr1	13350658	13350936	20	NONE	NONE	NONE	NONE	NONE	NONE	AT1G35900-AT1G35910
chr1	13373021	13374993	20	AT1G35920	+	transposable_element_gene	transposable element gene	AT1TE43740	HELITRON1:RC/Helitron	NONE
chr1	13393292	13395841	25	AT1G35960	-	transposable_element_gene	transposable element gene	AT1TE43780;AT1TE43785;AT1TE43790	TA11:LINE/L1;ATLINE1_4:LINE/L1;ATLINE1_6:LINE/L1	NONE
chr1	13399095	13399951	12	AT1G35970	+	transposable_element_gene	transposable element gene	AT1TE43805	ATHILA4:LTR/Gypsy	NONE
chr1	13409379	13410991	13	AT1G35990	-	transposable_element_gene	transposable element gene	AT1TE43855;AT1TE43860;AT1TE43865	VANDAL8:DNA/MuDR;TA11:LINE/L1;TA11:LINE/L1	AT1G35980-AT1G35990
chr1	13428006	13429901	20	AT1G36010	+	transposable_element_gene	transposable element gene	AT1TE43910	ATLINE1_1:LINE/L1	NONE
chr1	13434025	13434671	11	AT1G36020	-	protein_coding_gene	BEST Arabidopsis thaliana protein match is: DEAD/DEAH box RNA helicase family protein (TAIR:AT1G35530.1); Has 18 Blast hits to 18 proteins in 5 species: Archae - 0; Bacteria - 0; Metazoa - 0; Fungi - 0; Plants - 18; Viruses - 0; Other Eukaryotes - 0 (source: NCBI BLink).	AT1TE43940	ATDNA1T9A:DNA/MuDR	AT1G36020-AT1G36030
chr1	13441159	13446938	65	AT1G36035;AT1G36040	+	transposable_element_gene;transposable_element_gene	transposable element gene;transposable element gene	AT1TE43975	ATCOPIA43:LTR/Copia	AT1G36035-AT1G36040
chr1	13478451	13478974	11	NONE	NONE	NONE	NONE	NONE	NONE	AT1G36070-AT1G36078
chr1	13481065	13482564	15	AT1G36078	-	protein_coding_gene	unknown protein; FUNCTIONS IN: molecular_function unknown; INVOLVED IN: biological_process unknown; LOCATED IN: cellular_component unknown; Has 0 Blast hits to 0 proteins in 0 species (source: NCBI BLink).	NONE	NONE	AT1G36070-AT1G36078
chr1	13491399	13492817	24	AT1G36095	-	protein_coding_gene	DNA binding	NONE	NONE	AT1G36095-AT1G36100
chr1	13494078	13494762	10	AT1G36100	+	protein_coding_gene	myosin heavy chain-related	AT1TE44140	TAT1_ATH:LTR/Gypsy	AT1G36095-AT1G36100
chr1	13499005	13501728	44	AT1G36105	+	transposable_element_gene	transposable element gene	AT1TE44190;AT1TE44180;AT1TE44185	ATENSPM11:DNA/En-Spm;ATMU10:DNA/MuDR;ATMU8:DNA/MuDR	AT1G36100-AT1G36105;AT1G36105-AT1G36110
chr1	13505004	13506991	16	AT1G36110	-	transposable_element_gene	transposable element gene	AT1TE44205;AT1TE44210;AT1TE44215;AT1TE44220	ATCOPIA45:LTR/Copia;ATCOPIA64:LTR/Copia;ATCOPIA45:LTR/Copia;HELITRON2:RC/Helitron	AT1G36110-AT1G36120
chr1	13509032	13510822	15	AT1G36120	-	transposable_element_gene	transposable element gene	AT1TE44230	ATGP1:LTR/Gypsy	AT1G36110-AT1G36120
chr1	13518345	13519864	15	AT1G36130	-	transposable_element_gene	transposable element gene	AT1TE44250	ATHILA4:LTR/Gypsy	NONE
chr1	13678018	13679670	23	AT1G36330	-	transposable_element_gene	transposable element gene	AT1TE44770	ATGP3:LTR/Gypsy	NONE
chr1	13691134	13694607	25	AT1G36360	+	transposable_element_gene	transposable element gene	AT1TE44830;AT1TE44825	ATLINE1_4:LINE/L1;ATLINE1_4:LINE/L1	NONE
chr1	13696381	13696515	17	AT1G36370	-	protein_coding_gene	serine hydroxymethyltransferase 7	NONE	NONE	NONE
chr1	13709072	13709801	13	NONE	NONE	NONE	NONE	AT1TE44895	ATHILA5:LTR/Gypsy	AT1G36395-AT1G36400
chr1	13722123	13723857	21	AT1G36430	+	transposable_element_gene	transposable element gene	AT1TE44965;AT1TE44960	ATGP9B:LTR/Gypsy;ATGP9B:LTR/Gypsy	AT1G36420-AT1G36430
chr1	13777084	13779656	26	NONE	NONE	NONE	NONE	AT1TE45135;AT1TE45145;AT1TE45140	ATHILA2:LTR/Gypsy;ATLANTYS2:LTR/Gypsy;ATHILA6A:LTR/Gypsy	AT1G36520-AT1G36530
chr1	13783015	13785942	23	AT1G36530	-	transposable_element_gene	transposable element gene	AT1TE45145;AT1TE45160;AT1TE45165;AT1TE45170	ATLANTYS2:LTR/Gypsy;ATHILA4:LTR/Gypsy;ATHILA4B_LTR:LTR/Gypsy;ATGP5:LTR/Gypsy	AT1G36530-AT1G36540
chr1	13789534	13792768	42	AT1G36540	+	transposable_element_gene	transposable element gene	AT1TE45175	ATHILA6A:LTR/Gypsy	AT1G36540-AT1G36550
chr1	13818155	13818497	27	AT1G36580	-	protein_coding_gene	BEST Arabidopsis thaliana protein match is: short-chain dehydrogenase-reductase B (TAIR:AT3G12800.1); Has 109 Blast hits to 109 proteins in 14 species: Archae - 0; Bacteria - 0; Metazoa - 0; Fungi - 0; Plants - 107; Viruses - 0; Other Eukaryotes - 2 (source: NCBI BLink).	NONE	NONE	NONE
chr1	13824009	13829867	53	AT1G36595;AT1G36600;AT1G36605;AT1G36610	+	pseudogene;transposable_element_gene;transposable_element_gene;transposable_element_gene	pseudogene, hypothetical protein;transposable element gene;transposable element gene;transposable element gene	AT1TE45345;AT1TE45340;AT1TE45350;AT1TE45330;AT1TE45325;AT1TE45335;AT1TE45355	ATCOPIA42:LTR/Copia;ATCOPIA42:LTR/Copia;ATCOPIA41:LTR/Copia;ATCOPIA41:LTR/Copia;ATCOPIA41:LTR/Copia;ATCOPIA42:LTR/Copia;ATGP1:LTR/Gypsy	AT1G36590-AT1G36595;AT1G36595-AT1G36600;AT1G36600-AT1G36605;AT1G36605-AT1G36610
chr1	13832058	13832954	11	AT1G36620	-	transposable_element_gene	transposable element gene	AT1TE45360;AT1TE45355	ATCOPIA94:LTR/Copia;ATGP1:LTR/Gypsy	AT1G36610-AT1G36620
chr1	13834214	13835748	12	AT1G36620	-	transposable_element_gene	transposable element gene	AT1TE45360;AT1TE45365	ATCOPIA94:LTR/Copia;ATCOPIA75:LTR/Copia	AT1G36620-AT1G36622
chr1	13842026	13842905	10	AT1G36630	-	transposable_element_gene	transposable element gene	AT1TE45395	ATENSPM7:DNA/En-Spm	NONE
chr1	13854239	13854367	13	NONE	NONE	NONE	NONE	NONE	NONE	AT1G36640-AT1G36650
chr1	13883461	13884530	14	AT1G36720	+	transposable_element_gene	transposable element gene	AT1TE45560	ATGP1:LTR/Gypsy	AT1G36710-AT1G36720
chr1	13913191	13914982	20	AT1G36750	+	transposable_element_gene	transposable element gene	AT1TE45680;AT1TE45685;AT1TE45675;AT1TE45670	ATHILA0_I:LTR/Gypsy;ATHILA:LTR/Gypsy;ATHILA6A:LTR/Gypsy;ATHILA3:LTR/Gypsy	AT1G36745-AT1G36750;AT1G36750-AT1G36756
chr1	13947118	13949997	21	AT1G36800	-	transposable_element_gene	transposable element gene	AT1TE45795	ATGP2:LTR/Gypsy	AT1G36795-AT1G36800
chr1	13951076	13952786	18	AT1G36810	+	transposable_element_gene	transposable element gene	AT1TE45800	ATLANTYS1:LTR/Gypsy	NONE
chr1	13954501	13957970	53	AT1G36830;AT1G36840	+	transposable_element_gene;transposable_element_gene	transposable element gene;transposable element gene	AT1TE45800;AT1TE45805	ATLANTYS1:LTR/Gypsy;TA1-2:LTR/Copia	AT1G36810-AT1G36830;AT1G36830-AT1G36840
chr1	13960092	13961452	17	AT1G36850	-	transposable_element_gene	transposable element gene	AT1TE45815;AT1TE45820	ATLANTYS1:LTR/Gypsy;ATHILA6A:LTR/Gypsy	AT1G36850-AT1G36880
chr1	14020023	14020974	15	AT1G36975	+	transposable_element_gene	transposable element gene	NONE	NONE	NONE
chr1	14050005	14051510	11	AT1G37030	+	transposable_element_gene	transposable element gene	NONE	NONE	AT1G37020-AT1G37030
chr1	14065232	14066987	20	AT1G37037	-	transposable_element_gene	transposable element gene	AT1TE46220	ATIS112A:DNA/Harbinger	AT1G37036-AT1G37037
chr1	14075120	14075980	25	AT1G37040	+	transposable_element_gene	transposable element gene	AT1TE46245;AT1TE46235;AT1TE46240	ATHAT1:DNA/HAT;ATENSPM9:DNA/En-Spm;TAG2:DNA/HAT	NONE
chr1	14079037	14083788	32	AT1G37045;AT1G37050	+	transposable_element_gene;transposable_element_gene	transposable element gene;transposable element gene	AT1TE46260;AT1TE46255;AT1TE46265	ATLINEIII:LINE/L1;ATHILA4A:LTR/Gypsy;ATHILA6B:LTR/Gypsy	AT1G37045-AT1G37050;AT1G37050-AT1G37060
chr1	14131052	14132713	14	AT1G37110	-	transposable_element_gene	transposable element gene	AT1TE46405	ATCOPIA66:LTR/Copia	NONE
chr1	14144362	14145800	13	AT1G37120	-	transposable_element_gene	transposable element gene	AT1TE46445	ATLINE2:LINE/L1	NONE
chr1	14184305	14184954	12	AT1G37162	-	protein_coding_gene	unknown protein; Has 30201 Blast hits to 17322 proteins in 780 species: Archae - 12; Bacteria - 1396; Metazoa - 17338; Fungi - 3422; Plants - 5037; Viruses - 0; Other Eukaryotes - 2996 (source: NCBI BLink).	NONE	NONE	AT1G37160-AT1G37162;AT1G37162-AT1G37170
chr1	14193087	14196850	34	AT1G37180	-	transposable_element_gene	transposable element gene	AT1TE46625;AT1TE46630	VANDAL8:DNA/MuDR;Unassigned:Unassigned	AT1G37170-AT1G37180;AT1G37180-AT1G37190
chr1	14202147	14203907	19	AT1G37200	-	transposable_element_gene	transposable element gene	AT1TE46635	ATLANTYS1:LTR/Gypsy	NONE
chr1	14205171	14205938	10	AT1G37200	-	transposable_element_gene	transposable element gene	AT1TE46635	ATLANTYS1:LTR/Gypsy	NONE
chr1	14209133	14212827	32	AT1G37210	+	transposable_element_gene	transposable element gene	AT1TE46660;AT1TE46655;AT1TE46645;AT1TE46650	VANDAL3:DNA/MuDR;ATHILA4B_LTR:LTR/Gypsy;ATHILA4:LTR/Gypsy;ATHILA4A:LTR/Gypsy	AT1G37210-AT1G37275
chr1	14224246	14225415	11	NONE	NONE	NONE	NONE	AT1TE46665	ATHILA3:LTR/Gypsy	AT1G37340-AT1G37405
chr1	14246335	14251833	53	AT1G37669	+	transposable_element_gene	transposable element gene	AT1TE46755;AT1TE46765;AT1TE46760	ATHILA2:LTR/Gypsy;ATHILA2:LTR/Gypsy;ATHILA2:LTR/Gypsy	AT1G37603-AT1G37669;AT1G37669-AT1G37735
chr1	14253137	14253997	15	NONE	NONE	NONE	NONE	AT1TE46765	ATHILA2:LTR/Gypsy	AT1G37669-AT1G37735
chr1	14259247	14263971	39	AT1G37735;AT1G37801	+	transposable_element_gene;transposable_element_gene	transposable element gene;transposable element gene	AT1TE46780;AT1TE46805;AT1TE46795;AT1TE46800;AT1TE46790;AT1TE46785	ATHILA2:LTR/Gypsy;ATHILA3:LTR/Gypsy;ATENSPM5:DNA/En-Spm;ATHILA3:LTR/Gypsy;ATHILA2:LTR/Gypsy;ATHILA0_I:LTR/Gypsy	AT1G37735-AT1G37801;AT1G37801-AT1G37867
chr1	14269250	14272967	23	AT1G37867	-	transposable_element_gene	transposable element gene	AT1TE46805	ATHILA3:LTR/Gypsy	AT1G37867-AT1G37933
chr1	14276070	14277272	12	AT1G37933	-	transposable_element_gene	transposable element gene	AT1TE46825	VANDAL3:DNA/MuDR	AT1G37933-AT1G37999
chr1	14280354	14282522	24	AT1G37999	-	transposable_element_gene	transposable element gene	AT1TE46845;AT1TE46840;AT1TE46835;AT1TE46830	ATLANTYS2:LTR/Gypsy;ATLANTYS3:LTR/Gypsy;ATHILA0_I:LTR/Gypsy;HELITRON4:RC/Helitron	AT1G37999-AT1G38065
chr1	14336140	14337570	10	AT1G38185	+	transposable_element_gene	transposable element gene	AT1TE47105	ATHILA2:LTR/Gypsy	NONE
chr1	14490097	14491917	19	NONE	NONE	NONE	NONE	AT1TE47730;AT1TE47735;AT1TE47720	ATHILA6A:LTR/Gypsy;ATHILA2:LTR/Gypsy;ATHILA2:LTR/Gypsy	AT1G38440-AT1G38450
chr1	14495094	14496827	15	AT1G38450	+	transposable_element_gene	transposable element gene	AT1TE47750	ATHILA2:LTR/Gypsy	AT1G38450-AT1G38460
chr1	14498284	14499987	15	NONE	NONE	NONE	NONE	AT1TE47750;AT1TE47765;AT1TE47760;AT1TE47755	ATHILA2:LTR/Gypsy;ATHILA2:LTR/Gypsy;ATHILA2:LTR/Gypsy;ATHILA2:LTR/Gypsy	AT1G38450-AT1G38460
chr1	14501402	14502854	18	AT1G38460	+	transposable_element_gene	transposable element gene	AT1TE47770;AT1TE47765	ATHILA0_I:LTR/Gypsy;ATHILA2:LTR/Gypsy	NONE
chr1	14539023	14542847	45	AT1G38710	-	transposable_element_gene	transposable element gene	AT1TE47885;AT1TE47880	ATGP6:LTR/Gypsy;ATGP7:LTR/Gypsy	AT1G38710-AT1G38790
chr1	14582277	14583661	17	AT1G38870	-	transposable_element_gene	transposable element gene	AT1TE48020	ATHILA6A:LTR/Gypsy	NONE
chr1	14585196	14585969	13	NONE	NONE	NONE	NONE	AT1TE48020	ATHILA6A:LTR/Gypsy	AT1G38870-AT1G38950
chr1	14600242	14601781	20	AT1G39270	-	transposable_element_gene	transposable element gene	AT1TE48045	ATLANTYS1:LTR/Gypsy	NONE
chr1	14894119	14895978	13	AT1G40075	-	transposable_element_gene	transposable element gene	AT1TE48830	ATENSPM11:DNA/En-Spm	NONE
chr1	14925233	14926806	13	AT1G40085	+	transposable_element_gene	transposable element gene	AT1TE48905	ATHILA2:LTR/Gypsy	AT1G40084-AT1G40085
chr1	15083025	15085952	25	AT1G40104	+	protein_coding_gene	unknown protein; FUNCTIONS IN: molecular_function unknown; INVOLVED IN: biological_process unknown; LOCATED IN: cellular_component unknown; BEST Arabidopsis thaliana protein match is: unknown protein (TAIR:AT2G08986.1); Has 88 Blast hits to 39 proteins in 18 species: Archae - 0; Bacteria - 17; Metazoa - 9; Fungi - 0; Plants - 48; Viruses - 0; Other Eukaryotes - 14 (source: NCBI BLink).	NONE	NONE	AT1G40104-AT1G40105
chr1	15139062	15142746	28	AT1G40105	+	transposable_element_gene	transposable element gene	AT1TE49680;AT1TE49670;AT1TE49675	ATENSPM6:DNA/En-Spm;ATENSPM6:DNA/En-Spm;ATENSPM6:DNA/En-Spm	AT1G40104-AT1G40105;AT1G40105-AT1G40107
chr1	15160079	15163871	23	AT1G40113	+	transposable_element_gene	transposable element gene	AT1TE49755	ATLANTYS2:LTR/Gypsy	AT1G40109-AT1G40113
chr1	15198042	15201727	32	NONE	NONE	NONE	NONE	AT1TE49890;AT1TE49885;AT1TE49900;AT1TE49895;AT1TE49905	ATREP18:DNA;ATREP18:DNA;ATREP18:DNA;ATREP18:DNA;ATREP18:DNA	AT1G40121-AT1G40123
chr1	15203307	15206954	22	NONE	NONE	NONE	NONE	AT1TE49935;AT1TE49920;AT1TE49930;AT1TE49940;AT1TE49945;AT1TE49925	ATREP18:DNA;ATREP18:DNA;ATREP18:DNA;ATREP18:DNA;ATREP18:DNA;ATREP18:DNA	AT1G40121-AT1G40123
chr1	15416166	15418750	24	AT1G40310	+	transposable_element_gene	transposable element gene	AT1TE50860	ATHILA6A:LTR/Gypsy	AT1G40310-AT1G40076
chr1	15420127	15421704	13	NONE	NONE	NONE	NONE	AT1TE50880;AT1TE50885;AT1TE50875;AT1TE50860	ATHILA6A:LTR/Gypsy;ATREP18:DNA;ATHILA2:LTR/Gypsy;ATHILA6A:LTR/Gypsy	AT1G40310-AT1G40076
chr1	15434005	15434538	11	AT1G40390	-	protein_coding_gene	DNAse I-like superfamily protein	NONE	NONE	NONE
chr1	15436732	15437821	17	NONE	NONE	NONE	NONE	NONE	NONE	AT1G40390-AT1G40470
chr1	15439058	15440574	13	AT1G40470	+	transposable_element_gene	transposable element gene	AT1TE50975	ATLANTYS1:LTR/Gypsy	NONE
chr1	15443052	15444885	15	NONE	NONE	NONE	NONE	AT1TE50990;AT1TE50985;AT1TE50995	ATHILA3:LTR/Gypsy;ATGP10:LTR/Gypsy;ATGP10:LTR/Gypsy	AT1G40470-AT1G40630
chr1	15449221	15452998	32	AT1G40630	-	transposable_element_gene	transposable element gene	AT1TE51015;AT1TE51010;AT1TE51005;AT1TE51020	ATHILA6B:LTR/Gypsy;ATHILA2:LTR/Gypsy;ATHILA6B:LTR/Gypsy;ATHILA2:LTR/Gypsy	AT1G40630-AT1G41115
chr1	15489139	15492437	30	AT1G41700;AT1G41723	+	transposable_element_gene;transposable_element_gene	transposable element gene;transposable element gene	AT1TE51045;AT1TE51050	ATHILA6B:LTR/Gypsy;ATHILA6B:LTR/Gypsy	AT1G41700-AT1G41723
chr1	15493477	15494900	13	AT1G41710	+	transposable_element_gene	transposable element gene	AT1TE51050	ATHILA6B:LTR/Gypsy	AT1G41723-AT1G41710
chr1	15501009	15501952	11	AT1G41720	+	transposable_element_gene	transposable element gene	AT1TE51065	ATHILA2:LTR/Gypsy	NONE
chr1	15506015	15507750	12	AT1G41730	-	transposable_element_gene	transposable element gene	AT1TE51070	ATHILA6A:LTR/Gypsy	AT1G41730-AT1G41740
chr1	15516105	15517991	23	AT1G41743	-	transposable_element_gene	transposable element gene	AT1TE51080	ATHILA2:LTR/Gypsy	AT1G41743-AT1G41746
chr1	15526057	15527933	22	AT1G41755	+	transposable_element_gene	transposable element gene	AT1TE51105;AT1TE51110	ATENSPM7:DNA/En-Spm;ATENSPM7:DNA/En-Spm	AT1G41750-AT1G41755
chr1	15533004	15536851	26	NONE	NONE	NONE	NONE	AT1TE51130;AT1TE51135;AT1TE51120;AT1TE51140;AT1TE51145;AT1TE51150;AT1TE51155	ATHILA8B:LTR/Gypsy;ATHILA8A:LTR/Gypsy;ATGP10:LTR/Gypsy;ATHILA3:LTR/Gypsy;ATHILA3:LTR/Gypsy;ATHILA8A:LTR/Gypsy;ATHILA2:LTR/Gypsy	AT1G41760-AT1G41770
chr1	15541045	15542585	10	AT1G41775	-	transposable_element_gene	transposable element gene	AT1TE51155	ATHILA2:LTR/Gypsy	NONE
chr1	15546158	15549968	34	AT1G41790	+	transposable_element_gene	transposable element gene	AT1TE51175;AT1TE51160;AT1TE51185;AT1TE51170;AT1TE51165;AT1TE51180;AT1TE51155	ATLANTYS2:LTR/Gypsy;ATHILA4A:LTR/Gypsy;ATGP10:LTR/Gypsy;ATLANTYS2:LTR/Gypsy;ATLANTYS2:LTR/Gypsy;ATLANTYS2:LTR/Gypsy;ATHILA2:LTR/Gypsy	AT1G41775-AT1G41790
chr1	15554044	15554901	10	AT1G41795	-	transposable_element_gene	transposable element gene	AT1TE51195;AT1TE51205;AT1TE51200;AT1TE51190	ATHILA6B:LTR/Gypsy;ATHILA0_I:LTR/Gypsy;ATHILA:LTR/Gypsy;ATHILA:LTR/Gypsy	AT1G41790-AT1G41795
chr1	15556164	15556976	12	AT1G41795	-	transposable_element_gene	transposable element gene	AT1TE51210	ATHILA:LTR/Gypsy	NONE
chr1	15561614	15562548	12	AT1G41797	-	transposable_element_gene	transposable element gene	AT1TE51245;AT1TE51240;AT1TE51235	ATGP2N:LTR/Gypsy;ATGP2N:LTR/Gypsy;ATHILA:LTR/Gypsy	NONE
chr1	15564323	15565536	14	NONE	NONE	NONE	NONE	AT1TE51245;AT1TE51235	ATGP2N:LTR/Gypsy;ATHILA:LTR/Gypsy	AT1G41797-AT1G41798
chr1	15567080	15568900	19	AT1G41798	-	transposable_element_gene	transposable element gene	AT1TE51245;AT1TE51235	ATGP2N:LTR/Gypsy;ATHILA:LTR/Gypsy	AT1G41798-AT1G41803
chr1	15570126	15573985	34	AT1G41803	+	transposable_element_gene	transposable element gene	AT1TE51255;AT1TE51265;AT1TE51260	ATGP10:LTR/Gypsy;ATGP10:LTR/Gypsy;ATLANTYS2:LTR/Gypsy	AT1G41798-AT1G41803
chr1	15576138	15577530	14	AT1G41803	+	transposable_element_gene	transposable element gene	AT1TE51265;AT1TE51260	ATGP10:LTR/Gypsy;ATLANTYS2:LTR/Gypsy	NONE
chr1	15586522	15588956	19	NONE	NONE	NONE	NONE	AT1TE51290;AT1TE51285	ATHILA8A:LTR/Gypsy;ATHILA4A:LTR/Gypsy	AT1G41820-AT1G41825
chr1	15593250	15594995	11	AT1G41825	+	transposable_element_gene	transposable element gene	AT1TE51310;AT1TE51315;AT1TE51305	ATHILA4A:LTR/Gypsy;ATHILA4D_LTR:LTR/Gypsy;ATHILA4C:LTR/Gypsy	AT1G41825-AT1G41827
chr1	15625015	15627631	19	AT1G41850	+	transposable_element_gene	transposable element gene	AT1TE51405;AT1TE51410;AT1TE51420;AT1TE51415	ATHILA4C:LTR/Gypsy;ATHILA4:LTR/Gypsy;ATLINE1_4:LINE/L1;TA11:LINE/L1	AT1G41840-AT1G41850
chr1	15639109	15640881	11	AT1G41855;AT1G41860	+	transposable_element_gene;transposable_element_gene	transposable element gene;transposable element gene	AT1TE51475;AT1TE51485;AT1TE51480	ATHILA6A:LTR/Gypsy;ATHILA4:LTR/Gypsy;ATGP2N:LTR/Gypsy	AT1G41855-AT1G41860;AT1G41860-AT1G41870
chr1	15653431	15653965	12	AT1G41890	-	pseudogene	pseudogene, proline transporter 2, similar to GB:CAA65053 from (Arabidopsis thaliana); blastp match of 57% identity and 6.6e-110 P-value to GP|7415521|dbj|BAA93437.1||AB022783 amino acid permease {Oryza sativa}	NONE	NONE	NONE
chr1	15657605	15659941	19	AT1G41893	+	transposable_element_gene	transposable element gene	AT1TE51580	ATCOPIA95:LTR/Copia	NONE
chr1	15694067	15694980	10	AT1G41930	+	transposable_element_gene	transposable element gene	AT1TE51690	ATHILA4A:LTR/Gypsy	NONE
chr1	15698165	15698983	12	AT1G42045	+	transposable_element_gene	transposable element gene	AT1TE51695;AT1TE51700	ATHILA4A:LTR/Gypsy;ATGP1:LTR/Gypsy	AT1G41930-AT1G42045
chr1	15713476	15715637	20	AT1G42070	-	transposable_element_gene	transposable element gene	AT1TE51735;AT1TE51740	ATHILA2:LTR/Gypsy;ATGP6:LTR/Gypsy	AT1G42060-AT1G42070
chr1	15741492	15743978	21	AT1G42150	+	transposable_element_gene	transposable element gene	AT1TE51820;AT1TE51830	ATENSPM3:DNA/En-Spm;ATHILA4:LTR/Gypsy	AT1G42140-AT1G42150
chr1	15745091	15745943	12	AT1G42150	+	transposable_element_gene	transposable element gene	AT1TE51835	ATENSPM3:DNA/En-Spm	NONE
chr1	15801006	15804806	29	AT1G42320	+	transposable_element_gene	transposable element gene	AT1TE52025	ATGP1:LTR/Gypsy	NONE
chr1	15813274	15816841	35	AT1G42350	-	transposable_element_gene	transposable element gene	AT1TE52085;AT1TE52070;AT1TE52065;AT1TE52080;AT1TE52075	ATCOPIA49:LTR/Copia;ATCOPIA49:LTR/Copia;ATCOPIA49:LTR/Copia;ATCOPIA49:LTR/Copia;ATGP8:LTR/Gypsy	AT1G42320-AT1G42350
chr1	15819139	15820833	15	AT1G42350	-	transposable_element_gene	transposable element gene	AT1TE52085;AT1TE52095	ATCOPIA49:LTR/Copia;ATHILA8A:LTR/Gypsy	NONE
chr1	15851135	15851840	12	AT1G42377	-	transposable_element_gene	transposable element gene	AT1TE52160;AT1TE52165	ATHILA4A:LTR/Gypsy;ATHILA4A:LTR/Gypsy	AT1G42377-AT1G42380
chr1	15853162	15855647	21	AT1G42380	-	transposable_element_gene	transposable element gene	AT1TE52175;AT1TE52170;AT1TE52180	ATHILA4B_LTR:LTR/Gypsy;ATCOPIA49:LTR/Copia;ARNOLD4:DNA/MuDR	AT1G42380-AT1G42385
chr1	15858087	15860635	21	AT1G42390	+	transposable_element_gene	transposable element gene	AT1TE52200	VANDAL4:DNA/MuDR	NONE
chr1	15872122	15873857	11	AT1G42420	-	transposable_element_gene	transposable element gene	AT1TE52220;AT1TE52210;AT1TE52200;AT1TE52215	VANDAL4:DNA/MuDR;ATENSPM1:DNA/En-Spm;VANDAL4:DNA/MuDR;ATMU4:DNA/MuDR	AT1G42410-AT1G42420
chr1	15875120	15878802	34	AT1G42420	-	transposable_element_gene	transposable element gene	AT1TE52220;AT1TE52225	VANDAL4:DNA/MuDR;VANDAL4:DNA/MuDR	AT1G42420-AT1G42430
chr1	15911225	15916309	54	AT1G42450;AT1G42460	-	transposable_element_gene;transposable_element_gene	transposable element gene;transposable element gene	AT1TE52420;AT1TE52415;AT1TE52425	VANDAL11:DNA/MuDR;VANDAL12:DNA/MuDR;VANDAL9:DNA/MuDR	AT1G42450-AT1G42460
chr1	15935583	15935942	11	NONE	NONE	NONE	NONE	AT1TE52520	RathE2_cons:RathE2_cons	AT1G42470-AT1G42480
chr1	15953015	15953981	11	AT1G42500	-	transposable_element_gene	transposable element gene	AT1TE52590	ATENSPM2:DNA/En-Spm	AT1G42500-AT1G42510
chr1	15958631	15959596	13	AT1G42515	+	transposable_element_gene	transposable element gene	AT1TE52595	VANDAL3:DNA/MuDR	AT1G42515-AT1G42520
chr1	15964019	15964983	11	AT1G42520	+	transposable_element_gene	transposable element gene	AT1TE52610	ATENSPM2:DNA/En-Spm	AT1G42520-AT1G42525
chr1	15978489	15979310	16	AT1G42550	+	protein_coding_gene	plastid movement impaired1	NONE	NONE	NONE
chr1	15997381	15998851	10	AT1G42590	+	transposable_element_gene	transposable element gene	AT1TE52735	VANDAL3:DNA/MuDR	NONE
chr1	16005097	16006989	11	AT1G42600	+	transposable_element_gene	transposable element gene	AT1TE52755;AT1TE52750;AT1TE52760	ATCOPIA28:LTR/Copia;HELITRONY1B:RC/Helitron;VANDAL5A:DNA/MuDR	AT1G42595-AT1G42600
chr1	16037837	16039976	21	NONE	NONE	NONE	NONE	AT1TE52860;AT1TE52855	ATIS112A:DNA/Harbinger;ATHILA4B_LTR:LTR/Gypsy	AT1G42655-AT1G42680
chr1	16041248	16043332	21	AT1G42680	+	protein_coding_gene	P-loop containing nucleoside triphosphate hydrolases superfamily protein	AT1TE52860	ATIS112A:DNA/Harbinger	AT1G42655-AT1G42680;AT1G42680-AT1G42690
chr1	16046358	16047622	12	AT1G42695	+	transposable_element_gene	transposable element gene	AT1TE52865	ATHILA4:LTR/Gypsy	NONE
chr1	16072106	16073737	10	AT1G42705	+	transposable_element_gene	transposable element gene	AT1TE52925	ATHAT3:DNA/HAT	AT1G42705-AT1G42710
chr1	16090353	16091794	13	AT1G42736	+	transposable_element_gene	transposable element gene	AT1TE52970;AT1TE52965	ATHILA4A:LTR/Gypsy;ATHILA4:LTR/Gypsy	AT1G42736-AT1G42740
chr1	16093123	16094808	14	AT1G42740	-	transposable_element_gene	transposable element gene	AT1TE52980;AT1TE52970;AT1TE52975;AT1TE52985	ATHILA4:LTR/Gypsy;ATHILA4A:LTR/Gypsy;ATHILA4C:LTR/Gypsy;ATHILA0_I:LTR/Gypsy	AT1G42740-AT1G42745
chr1	16096068	16106783	85	AT1G42745;AT1G42780;AT1G42816	-	transposable_element_gene;transposable_element_gene;transposable_element_gene	transposable element gene;transposable element gene;transposable element gene	AT1TE52995;AT1TE53025;AT1TE53000;AT1TE53005;AT1TE52990;AT1TE53020;AT1TE53015;AT1TE53030;AT1TE52985	ATHILA0_I:LTR/Gypsy;ATHILA4A:LTR/Gypsy;ATHILA3:LTR/Gypsy;ATHILA3:LTR/Gypsy;ATHILA5:LTR/Gypsy;ATHILA4:LTR/Gypsy;ATHILA4:LTR/Gypsy;ATHAT3:DNA/HAT;ATHILA0_I:LTR/Gypsy	AT1G42740-AT1G42745;AT1G42745-AT1G42780;AT1G42780-AT1G42816;AT1G42816-AT1G42852
chr1	16110290	16112935	29	AT1G42888	+	transposable_element_gene	transposable element gene	AT1TE53040;AT1TE53045;AT1TE53060;AT1TE53050;AT1TE53055	ATHILA4A:LTR/Gypsy;ATHILA4:LTR/Gypsy;ATHILA4:LTR/Gypsy;ATHILA8A:LTR/Gypsy;ATHILA8A:LTR/Gypsy	AT1G42852-AT1G42888
chr1	16157268	16157583	11	AT1G43020	+	protein_coding_gene	Protein of unknown function, DUF547	NONE	NONE	NONE
chr1	16162125	16162627	16	NONE	NONE	NONE	NONE	AT1TE53265	ATREP4:RC/Helitron	AT1G43020-AT1G43030
chr1	16165473	16166367	43	NONE	NONE	NONE	NONE	NONE	NONE	AT1G43020-AT1G43030
chr1	16176272	16180823	128	AT1G43030	+	transposable_element_gene	transposable element gene	AT1TE53325;AT1TE53320;AT1TE53330	ATCOPIA31A:LTR/Copia;ATCOPIA35:LTR/Copia;ATCOPIA64:LTR/Copia	AT1G43020-AT1G43030
chr1	16182098	16184557	46	AT1G43040	+	protein_coding_gene	SAUR-like auxin-responsive protein family	AT1TE53355;AT1TE53350	HELITRONY1D:RC/Helitron;HELITRONY1B:RC/Helitron	AT1G43030-AT1G43040;AT1G43040-AT1G43050
chr1	16194023	16194657	11	AT1G43060	+	transposable_element_gene	transposable element gene	AT1TE53385;AT1TE53380	ATCOPIA94:LTR/Copia;ATHILA4D_LTR:LTR/Gypsy	NONE
chr1	16203296	16203946	10	AT1G43060	+	transposable_element_gene	transposable element gene	AT1TE53395	ATHILA5:LTR/Gypsy	AT1G43060-AT1G43070
chr1	16210197	16210981	15	NONE	NONE	NONE	NONE	NONE	NONE	AT1G43070-AT1G43080
chr1	16314013	16315867	15	AT1G43250	+	transposable_element_gene	transposable element gene	AT1TE53710	Unassigned:Unassigned	NONE
chr1	16319021	16321203	22	AT1G43260;AT1G43270	+	protein_coding_gene;transposable_element_gene	hAT transposon superfamily protein;transposable element gene	AT1TE53730;AT1TE53725	ATLINE1_6:LINE/L1;TAG1:DNA/HAT	AT1G43260-AT1G43270
chr1	16336013	16338966	22	AT1G43300	-	transposable_element_gene	transposable element gene	AT1TE53765	VANDAL22:DNA/MuDR	AT1G43300-AT1G43310
chr1	16372237	16373779	18	AT1G43387	-	transposable_element_gene	transposable element gene	AT1TE53970	ATCOPIA69:LTR/Copia	NONE
chr1	16376069	16380941	44	AT1G43415	+	protein_coding_gene	unknown protein; Has 1 Blast hits to 1 proteins in 1 species: Archae - 0; Bacteria - 0; Metazoa - 0; Fungi - 0; Plants - 1; Viruses - 0; Other Eukaryotes - 0 (source: NCBI BLink).	AT1TE53985;AT1TE53990;AT1TE53980;AT1TE53995;AT1TE53975	ATHILA4B_LTR:LTR/Gypsy;ATGP1:LTR/Gypsy;ATLANTYS2:LTR/Gypsy;ATGP1:LTR/Gypsy;ATLANTYS2:LTR/Gypsy	AT1G43387-AT1G43415;AT1G43415-AT1G43444
chr1	16382149	16384984	23	AT1G43444	-	transposable_element_gene	transposable element gene	AT1TE53995	ATGP1:LTR/Gypsy	AT1G43415-AT1G43444
chr1	16387068	16391921	38	AT1G43502	+	transposable_element_gene	transposable element gene	AT1TE54000;AT1TE53995	ATGP3:LTR/Gypsy;ATGP1:LTR/Gypsy	AT1G43444-AT1G43502
chr1	16398004	16398897	15	AT1G43560	-	protein_coding_gene	thioredoxin Y2	NONE	NONE	AT1G43502-AT1G43560
chr1	16403662	16404926	10	NONE	NONE	NONE	NONE	AT1TE54040;AT1TE54035;AT1TE54050;AT1TE54045	ATREP10A:RC/Helitron;ATCOPIA31:LTR/Copia;ATMUN1:DNA/MuDR;ATREP6:RC/Helitron	AT1G43570-AT1G43575
chr1	16406016	16407405	13	AT1G43575	-	transposable_element_gene	transposable element gene	AT1TE54070;AT1TE54065;AT1TE54075;AT1TE54060	ATCOPIA58:LTR/Copia;ENDOVIR1:LTR/Copia;ATHILA4:LTR/Gypsy;ENDOVIR1:LTR/Copia	AT1G43575-AT1G43580
chr1	16422585	16423525	21	NONE	NONE	NONE	NONE	AT1TE54130;AT1TE54120;AT1TE54135	ATREP3:RC/Helitron;HELITRONY1B:RC/Helitron;HELITRONY1B:RC/Helitron	AT1G43600-AT1G43610
chr1	16487313	16487655	12	AT1G43710	-	protein_coding_gene	Pyridoxal phosphate (PLP)-dependent transferases superfamily protein	NONE	NONE	NONE
chr1	16489072	16491855	70	AT1G43715	-	transposable_element_gene	transposable element gene	AT1TE54400	ATCOPIA48:LTR/Copia	AT1G43715-AT1G43720
chr1	16495447	16496923	25	AT1G43720;AT1G43722	+	protein_coding_gene;protein_coding_gene	unknown protein; BEST Arabidopsis thaliana protein match is: unknown protein (TAIR:AT3G42870.1); Has 51 Blast hits to 51 proteins in 3 species: Archae - 0; Bacteria - 0; Metazoa - 2; Fungi - 0; Plants - 49; Viruses - 0; Other Eukaryotes - 0 (source: NCBI BLink).;unknown protein; BEST Arabidopsis thaliana protein match is: unknown protein (TAIR:AT5G28730.1); Has 924 Blast hits to 912 proteins in 1…	AT1TE54420	HARBINGER:DNA/Harbinger	AT1G43720-AT1G43722
chr1	16501290	16502541	27	AT1G43724	-	transposable_element_gene	transposable element gene	AT1TE54445;AT1TE54440	ATCOPIA21:LTR/Copia;ATGP5:LTR/Gypsy	AT1G43723-AT1G43724;AT1G43724-AT1G43725
chr1	16504072	16504755	18	AT1G43725	+	transposable_element_gene	transposable element gene	AT1TE54450	ATCOPIA11:LTR/Copia	NONE
chr1	16506035	16507878	25	AT1G43725	+	transposable_element_gene	transposable element gene	AT1TE54465;AT1TE54460;AT1TE54455	ATCOPIA25:LTR/Copia;ATCOPIA67:LTR/Copia;ATCOPIA4:LTR/Copia	AT1G43725-AT1G43730
chr1	16509083	16510500	18	AT1G43730	-	protein_coding_gene	RNA-directed DNA polymerase (reverse transcriptase)-related family protein	AT1TE54470;AT1TE54475;AT1TE54480	ATLINE2:LINE/L1;ATHILA5:LTR/Gypsy;ATHILA5:LTR/Gypsy	AT1G43730-AT1G43740
chr1	16513070	16514875	16	AT1G43740	-	transposable_element_gene	transposable element gene	AT1TE54480	ATHILA5:LTR/Gypsy	AT1G43730-AT1G43740
chr1	16518026	16518764	14	AT1G43745	-	transposable_element_gene	transposable element gene	AT1TE54480	ATHILA5:LTR/Gypsy	AT1G43745-AT1G43750
chr1	16522348	16523794	26	AT1G43750	-	transposable_element_gene	transposable element gene	AT1TE54480	ATHILA5:LTR/Gypsy	NONE
chr1	16526387	16527573	18	AT1G43755	-	transposable_element_gene	transposable element gene	AT1TE54480	ATHILA5:LTR/Gypsy	NONE
chr1	16530079	16533418	40	AT1G43760;AT1G43763	+	protein_coding_gene;transposable_element_gene	DNAse I-like superfamily protein;transposable element gene	AT1TE54505;AT1TE54490;AT1TE54495;AT1TE54500;AT1TE54485	ATCOPIA2:LTR/Copia;ATCOPIA48:LTR/Copia;ATCOPIA21:LTR/Copia;ATCOPIA25:LTR/Copia;ATCOPIA38B:LTR/Copia	AT1G43760-AT1G43763;AT1G43763-AT1G43765
chr1	16538514	16538768	11	NONE	NONE	NONE	NONE	NONE	NONE	AT1G43765-AT1G43766
chr1	16565223	16565906	29	AT1G43780	+	protein_coding_gene	serine carboxypeptidase-like 44	NONE	NONE	NONE
chr1	16568202	16569898	51	AT1G43781;AT1G43785	-	pseudogene;transposable_element_gene	Pseudogene of AT1G53790; F-box family protein;transposable element gene	AT1TE54625	ATCOPIA35:LTR/Copia	AT1G43780-AT1G43781
chr1	16571047	16573858	27	AT1G43781;AT1G43785	-	pseudogene;transposable_element_gene	Pseudogene of AT1G53790; F-box family protein;transposable element gene	AT1TE54625	ATCOPIA35:LTR/Copia	NONE
chr1	16581544	16589214	68	AT1G43820;AT1G43830	+	tRNA;transposable_element_gene	pre-tRNA;transposable element gene	AT1TE54655;AT1TE54640;AT1TE54660;AT1TE54650;AT1TE54665;AT1TE54645	ATHILA5:LTR/Gypsy;ATENSPM5:DNA/En-Spm;ATHILA3:LTR/Gypsy;ATHILA5:LTR/Gypsy;ATHILA0_I:LTR/Gypsy;ATENSPM9:DNA/En-Spm	AT1G43810-AT1G43820
chr1	16609031	16611442	25	AT1G43840	+	transposable_element_gene	transposable element gene	AT1TE54760	ATENSPM1A:DNA/En-Spm	AT1G43840-AT1G43845
chr1	16627009	16628992	19	AT1G43870;AT1G43880	+	transposable_element_gene;transposable_element_gene	transposable element gene;transposable element gene	AT1TE54805	ATLANTYS1:LTR/Gypsy	AT1G43860-AT1G43870;AT1G43870-AT1G43880
chr1	16639133	16639664	13	AT1G43886	-	transposable_element_gene	transposable element gene	AT1TE54835	ATCOPIA25:LTR/Copia	NONE
chr1	16661278	16661913	10	AT1G43930	-	transposable_element_gene	transposable element gene	AT1TE54925	ATMU10:DNA/MuDR	NONE
chr1	16667375	16667725	30	AT1G43940	+	transposable_element_gene	transposable element gene	AT1TE54940	ATCOPIA26:LTR/Copia	NONE
chr1	16675569	16676162	13	AT1G43960	+	transposable_element_gene	transposable element gene	AT1TE54975	ATLINE1_2:LINE/L1	NONE
chr1	16687775	16688934	15	AT1G43980	-	protein_coding_gene	Tetratricopeptide repeat (TPR)-like superfamily protein	NONE	NONE	NONE
chr1	16716187	16719416	167	AT1G44020	-	protein_coding_gene	Cysteine/Histidine-rich C1 domain family protein	NONE	NONE	AT1G44020-AT1G44030
chr1	16742306	16746857	44	AT1G44060;AT1G44070	-	transposable_element_gene;transposable_element_gene	transposable element gene;transposable element gene	AT1TE55320	ATENSPM6:DNA/En-Spm	AT1G44050-AT1G44060;AT1G44060-AT1G44070
chr1	16748464	16750957	24	AT1G44070	-	transposable_element_gene	transposable element gene	AT1TE55320	ATENSPM6:DNA/En-Spm	AT1G44070-AT1G44075
chr1	16796646	16797891	18	AT1G44170	-	protein_coding_gene	aldehyde dehydrogenase 3H1	NONE	NONE	NONE
chr1	16821298	16821624	12	AT1G44224	-	protein_coding_gene	ECA1 gametogenesis related family protein	NONE	NONE	NONE
chr1	16853165	16857894	45	AT1G44478;AT1G44510	-	protein_coding_gene;transposable_element_gene	Cyclophilin;transposable element gene	AT1TE55795;AT1TE55790	ATCOPIA4:LTR/Copia;ATCOPIA15:LTR/Copia	AT1G44478-AT1G44510;AT1G44510-AT1G44542
chr1	16885591	16886857	16	NONE	NONE	NONE	NONE	AT1TE55920	ATHILA8B:LTR/Gypsy	AT1G44707-AT1G44740
chr1	16943277	16945657	19	AT1G44840	+	transposable_element_gene	transposable element gene	AT1TE56135	VANDAL4:DNA/MuDR	AT1G44835-AT1G44840
chr1	16947413	16948892	10	AT1G44850	-	transposable_element_gene	transposable element gene	AT1TE56135	VANDAL4:DNA/MuDR	NONE
chr1	16955124	16961950	48	AT1G44880	-	transposable_element_gene	transposable element gene	AT1TE56135;AT1TE56140	VANDAL4:DNA/MuDR;VANDAL4:DNA/MuDR	AT1G44880-AT1G44890
chr1	17023392	17030705	77	AT1G45020;AT1G45030;AT1G45035;AT1G45040	-	transposable_element_gene;transposable_element_gene;transposable_element_gene;pseudogene	transposable element gene;transposable element gene;transposable element gene;pseudogene, hypothetical protein	AT1TE56390;AT1TE56400;AT1TE56395;AT1TE56385	ATCOPIA79:LTR/Copia;ATLINE1_1:LINE/L1;TA12:LINE/L1;ATLINE1_2:LINE/L1	AT1G45015-AT1G45020;AT1G45020-AT1G45030;AT1G45030-AT1G45035;AT1G45035-AT1G45040
chr1	17070507	17071633	11	AT1G45140	-	transposable_element_gene	transposable element gene	AT1TE56505	ATLINE1A:LINE/L1	AT1G45130-AT1G45140
chr1	17073066	17073974	13	AT1G45140	-	transposable_element_gene	transposable element gene	AT1TE56505	ATLINE1A:LINE/L1	NONE
chr1	17152224	17153839	12	AT1G45233	+	protein_coding_gene	THO complex, subunit 5	AT1TE56835	BRODYAGA1A:DNA/MuDR	AT1G45231-AT1G45233
chr1	17214020	17217675	21	AT1G46192	+	transposable_element_gene	transposable element gene	AT1TE57055;AT1TE57060;AT1TE57065;AT1TE57050;AT1TE57075;AT1TE57045;AT1TE57070	TAG2:DNA/HAT;TAG2:DNA/HAT;ATHAT1:DNA/HAT;ATHAT1:DNA/HAT;TAG2:DNA/HAT;TAG2:DNA/HAT;ATHAT1:DNA/HAT	AT1G46192-AT1G46264
chr1	17234203	17234831	15	NONE	NONE	NONE	NONE	NONE	NONE	AT1G46408-AT1G46480
chr1	17256106	17257960	27	AT1G46624	+	transposable_element_gene	transposable element gene	AT1TE57215;AT1TE57220	ATLANTYS1:LTR/Gypsy;ATLANTYS1:LTR/Gypsy	NONE
chr1	17259065	17264920	49	AT1G46624;AT1G46696	-	transposable_element_gene;protein_coding_gene	transposable element gene;Protein of unknown function, DUF601	AT1TE57225;AT1TE57220	ATLANTYS1:LTR/Gypsy;ATLANTYS1:LTR/Gypsy	AT1G46624-AT1G46696;AT1G46696-AT1G46768
chr1	17276253	17276770	10	AT1G47056	-	protein_coding_gene	VIER F-box proteine 1	NONE	NONE	NONE
chr1	17278155	17278993	21	NONE	NONE	NONE	NONE	AT1TE57275;AT1TE57270	ATMUNX1:DNA/MuDR;ATMUNX1:DNA/MuDR	AT1G47056-AT1G47128
chr1	17299906	17300316	20	NONE	NONE	NONE	NONE	AT1TE57330	TSCL:LINE?	AT1G47200-AT1G47210
chr1	17341449	17342836	30	NONE	NONE	NONE	NONE	AT1TE57460	ATREP11:RC/Helitron	AT1G47300-AT1G47310
chr1	17353031	17354934	33	AT1G47330;AT1G47340	-	protein_coding_gene;protein_coding_gene	CBS domain-containing protein with a domain of unknown function (DUF21);F-box and associated interaction domains-containing protein	NONE	NONE	NONE
chr1	17361055	17365916	52	AT1G47360;AT1G47370	-	transposable_element_gene;protein_coding_gene	transposable element gene;Toll-Interleukin-Resistance (TIR) domain family protein	AT1TE57530	ATCOPIA49:LTR/Copia	AT1G47350-AT1G47360;AT1G47360-AT1G47370
chr1	17386800	17387176	17	NONE	NONE	NONE	NONE	AT1TE57575	ATENSPM5:DNA/En-Spm	AT1G47400-AT1G47405
chr1	17407012	17409997	18	AT1G47465	-	transposable_element_gene	transposable element gene	AT1TE57665;AT1TE57655;AT1TE57660	ATLANTYS3:LTR/Gypsy;ATHILA4:LTR/Gypsy;ATHILA4C:LTR/Gypsy	AT1G47465-AT1G47470
chr1	17418789	17419921	11	AT1G47480	+	protein_coding_gene	alpha/beta-Hydrolases superfamily protein	NONE	NONE	AT1G47480-AT1G47485
chr1	17425583	17426067	10	AT1G47490	+	protein_coding_gene	RNA-binding protein 47C	NONE	NONE	NONE
chr1	17468013	17472398	34	AT1G47560	+	protein_coding_gene	exocyst complex component sec3B	NONE	NONE	NONE
chr1	17529600	17535264	59	AT1G47660	-	protein_coding_gene	unknown protein; Has 5165 Blast hits to 2753 proteins in 450 species: Archae - 12; Bacteria - 1193; Metazoa - 731; Fungi - 361; Plants - 761; Viruses - 176; Other Eukaryotes - 1931 (source: NCBI BLink).	AT1TE58105;AT1TE58100	VANDAL6:DNA/MuDR;ATLANTYS3:LTR/Gypsy	AT1G47655-AT1G47660
chr1	17540679	17541788	24	AT1G47680	+	protein_coding_gene	unknown protein; FUNCTIONS IN: molecular_function unknown; INVOLVED IN: biological_process unknown; LOCATED IN: endomembrane system; BEST Arabidopsis thaliana protein match is: unknown protein (TAIR:AT1G47700.1); Has 3 Blast hits to 3 proteins in 1 species: Archae - 0; Bacteria - 0; Metazoa - 0; Fungi - 0; Plants - 3; Viruses - 0; Other Eukaryotes - 0 (source: NCBI BLink).	AT1TE58120;AT1TE58125	HELITRONY1B:RC/Helitron;ATREP15:RC/Helitron	AT1G47670-AT1G47680;AT1G47680-AT1G47690
chr1	17610074	17611733	20	AT1G47816	-	transposable_element_gene	transposable element gene	AT1TE58455	VANDAL18:DNA/MuDR	AT1G47816-AT1G47820
chr1	17620408	17620785	12	AT1G47860	-	transposable_element_gene	transposable element gene	AT1TE58480;AT1TE58485	ATREP3:RC/Helitron;HELITRONY1E:RC/Helitron	AT1G47840-AT1G47860
chr1	17659158	17659777	12	AT1G47910	+	transposable_element_gene	transposable element gene	AT1TE58625	ATLINE1A:LINE/L1	NONE
chr1	17713302	17713987	13	NONE	NONE	NONE	NONE	AT1TE58825	ATGP1:LTR/Gypsy	AT1G48010-AT1G48020
chr1	17744152	17744973	12	AT1G48090	-	protein_coding_gene	calcium-dependent lipid-binding family protein	NONE	NONE	NONE
chr1	17754010	17756836	19	AT1G48090	-	protein_coding_gene	calcium-dependent lipid-binding family protein	NONE	NONE	NONE
chr1	17760311	17761425	16	AT1G48095	+	protein_coding_gene	unknown protein; BEST Arabidopsis thaliana protein match is: unknown protein (TAIR:AT1G36960.1); Has 82 Blast hits to 82 proteins in 3 species: Archae - 0; Bacteria - 0; Metazoa - 0; Fungi - 0; Plants - 82; Viruses - 0; Other Eukaryotes - 0 (source: NCBI BLink).	NONE	NONE	NONE
chr1	17822111	17824707	22	NONE	NONE	NONE	NONE	AT1TE59175;AT1TE59160;AT1TE59170;AT1TE59165	ATREP15:RC/Helitron;ATREP10B:RC/Helitron;ATDNA2T9C:DNA/MuDR;HELITRONY1C:RC/Helitron	AT1G48260-AT1G48267
chr1	17843029	17843916	23	AT1G48290	+	transposable_element_gene	transposable element gene	AT1TE59235	ATMU7:DNA/MuDR	NONE
chr1	17876352	17876818	14	AT1G48370	+	protein_coding_gene	YELLOW STRIPE like 8	NONE	NONE	NONE
chr1	17890064	17891598	13	AT1G48410	-	protein_coding_gene	Stabilizer of iron transporter SufD / Polynucleotidyl transferase	NONE	NONE	NONE
chr1	17903316	17904753	10	AT1G48430	-	protein_coding_gene	Dihydroxyacetone kinase	NONE	NONE	NONE
chr1	17908212	17909450	12	AT1G48440;AT1G48450	-	protein_coding_gene;protein_coding_gene	B-cell receptor-associated 31-like;Protein of unknown function (DUF760)	NONE	NONE	NONE
chr1	17922603	17923733	11	AT1G48490	-	protein_coding_gene	Protein kinase superfamily protein	NONE	NONE	NONE
chr1	17950115	17950986	14	AT1G48540;AT1G48550	-	protein_coding_gene;protein_coding_gene	Outer arm dynein light chain 1 protein;Vacuolar protein sorting-associated protein 26	NONE	NONE	AT1G48540-AT1G48550
chr1	17954168	17955569	15	AT1G48560;AT1G48570	-	protein_coding_gene;protein_coding_gene	unknown protein; Has 75 Blast hits to 71 proteins in 10 species: Archae - 0; Bacteria - 0; Metazoa - 4; Fungi - 0; Plants - 69; Viruses - 0; Other Eukaryotes - 2 (source: NCBI BLink).;zinc finger (Ran-binding) family protein	NONE	NONE	NONE
chr1	17961114	17961708	34	NONE	NONE	NONE	NONE	NONE	NONE	AT1G48580-AT1G48590
chr1	17979636	17980958	52	AT1G48625	+	pseudogene	pseudogene of F-box family protein	NONE	NONE	AT1G48625-AT1G48630
chr1	17989630	17990266	13	AT1G48650	-	protein_coding_gene	DEA(D/H)-box RNA helicase family protein	NONE	NONE	NONE
chr1	17992595	17994461	18	AT1G48650	-	protein_coding_gene	DEA(D/H)-box RNA helicase family protein	NONE	NONE	NONE
chr1	18019180	18020618	13	AT1G48730	-	protein_coding_gene	unknown protein; Has 1 Blast hits to 1 proteins in 1 species: Archae - 0; Bacteria - 0; Metazoa - 0; Fungi - 0; Plants - 1; Viruses - 0; Other Eukaryotes - 0 (source: NCBI BLink).	AT1TE59765	RP1_AT:DNA	AT1G48720-AT1G48730
chr1	18033749	18034097	19	NONE	NONE	NONE	NONE	AT1TE59800	ATHATN5:DNA/HAT	AT1G48745-AT1G48750
chr1	18063066	18064622	10	AT1G48840	+	protein_coding_gene	Plant protein of unknown function (DUF639)	NONE	NONE	NONE
chr1	18081601	18081929	11	AT1G48880	+	protein_coding_gene	TRICHOME BIREFRINGENCE-LIKE 7	NONE	NONE	NONE
chr1	18083008	18083359	14	AT1G48890	-	transposable_element_gene	transposable element gene	AT1TE59950	ATRE1:LTR/Copia	NONE
chr1	18090011	18090206	10	NONE	NONE	NONE	NONE	AT1TE59980	ATREP10B:RC/Helitron	AT1G48900-AT1G48910
chr1	18115055	18116154	13	AT1G48970	-	protein_coding_gene	NagB/RpiA/CoA transferase-like superfamily protein	NONE	NONE	NONE
chr1	18140568	18140887	11	AT1G49040	-	protein_coding_gene	stomatal cytokinesis defective / SCD1 protein (SCD1)	NONE	NONE	NONE
chr1	18142502	18143806	13	AT1G49040	-	protein_coding_gene	stomatal cytokinesis defective / SCD1 protein (SCD1)	NONE	NONE	NONE
chr1	18156057	18157590	14	AT1G49070	+	transposable_element_gene	transposable element gene	AT1TE60180	ATENSPM9:DNA/En-Spm	NONE
chr1	18160181	18161441	12	AT1G49080;AT1G49090	+	transposable_element_gene;transposable_element_gene	transposable element gene;transposable element gene	AT1TE60180	ATENSPM9:DNA/En-Spm	AT1G49080-AT1G49090
chr1	18180461	18181459	19	AT1G49160	-	protein_coding_gene	Protein kinase superfamily protein	NONE	NONE	NONE
chr1	18228179	18229201	14	AT1G49270	-	protein_coding_gene	Protein kinase superfamily protein	NONE	NONE	NONE
chr1	18262243	18263323	18	AT1G49340	+	protein_coding_gene	Phosphatidylinositol 3- and 4-kinase family protein	NONE	NONE	NONE
chr1	18267692	18268348	20	AT1G49360	-	protein_coding_gene	F-box family protein	NONE	NONE	NONE
chr1	18303096	18304274	12	AT1G49440	+	transposable_element_gene	transposable element gene	AT1TE60665	ATLINE2:LINE/L1	NONE
chr1	18327788	18327946	12	AT1G49510	+	protein_coding_gene	embryo defective 1273	NONE	NONE	NONE
chr1	18332587	18335851	47	AT1G49530;AT1G49540	-	protein_coding_gene;protein_coding_gene	geranylgeranyl pyrophosphate synthase 6;elongator protein 2	NONE	NONE	NONE
chr1	18338242	18339892	38	AT1G49550	+	transposable_element_gene	transposable element gene	AT1TE60785;AT1TE60780	ATCOPIA68:LTR/Copia;TAG2:DNA/HAT	AT1G49540-AT1G49550;AT1G49550-AT1G49560
chr1	18384399	18385364	11	AT1G49670	-	protein_coding_gene	ARP protein (REF)	NONE	NONE	NONE
chr1	18444207	18444635	12	AT1G49820	+	protein_coding_gene	S-methyl-5-thioribose kinase	NONE	NONE	NONE
chr1	18514180	18514973	40	AT1G49990	+	protein_coding_gene	F-box family protein	NONE	NONE	NONE
chr1	18570201	18570523	10	AT1G50140	-	protein_coding_gene	P-loop containing nucleoside triphosphate hydrolases superfamily protein	NONE	NONE	NONE
chr1	18573423	18575410	20	AT1G50140	-	protein_coding_gene	P-loop containing nucleoside triphosphate hydrolases superfamily protein	NONE	NONE	NONE
chr1	18591621	18592576	13	AT1G50200	-	protein_coding_gene	Alanyl-tRNA synthetase	NONE	NONE	NONE
chr1	18612519	18612917	13	AT1G50240	+	protein_coding_gene	Protein kinase family protein with ARM repeat domain	NONE	NONE	NONE
chr1	18630184	18630977	11	AT1G50300	-	protein_coding_gene	TBP-associated factor 15	NONE	NONE	NONE
chr1	18644020	18644852	13	AT1G50330	-	pseudogene	pseudogene, similar to pectin methylesterase, blastp match of 57% identity and 9.8e-69 P-value to GP|20269071|emb|CAD29733.1||AJ441325 pectin methylesterase {Sesbania rostrata}	AT1TE61795	ATCOPIA82:LTR/Copia	AT1G50325-AT1G50330
chr1	18688287	18689377	16	AT1G50450	-	protein_coding_gene	Saccharopine dehydrogenase	NONE	NONE	NONE
chr1	18737528	18737953	10	AT1G50600	-	protein_coding_gene	scarecrow-like 5	NONE	NONE	NONE
chr1	18742174	18743446	17	AT1G50610	+	protein_coding_gene	Leucine-rich repeat protein kinase family protein	NONE	NONE	NONE
chr1	18786126	18786811	11	AT1G50710	-	protein_coding_gene	unknown protein; Has 109 Blast hits to 109 proteins in 44 species: Archae - 0; Bacteria - 2; Metazoa - 61; Fungi - 8; Plants - 36; Viruses - 0; Other Eukaryotes - 2 (source: NCBI BLink).	NONE	NONE	NONE
chr1	18808726	18810989	21	AT1G50740;AT1G50750	-	protein_coding_gene;protein_coding_gene	Transmembrane proteins 14C;Plant mobile domain protein family	NONE	NONE	AT1G50740-AT1G50750
chr1	18830574	18830838	10	AT1G50810	+	transposable_element_gene	transposable element gene	AT1TE62440	ATCOPIA36:LTR/Copia	NONE
chr1	18841074	18841958	10	AT1G50840	+	protein_coding_gene	polymerase gamma 2	NONE	NONE	NONE
chr1	18867109	18868512	20	AT1G50900;AT1G50910	-	protein_coding_gene;protein_coding_gene	Ankyrin repeat family protein;unknown protein; Has 1105 Blast hits to 802 proteins in 217 species: Archae - 2; Bacteria - 177; Metazoa - 445; Fungi - 210; Plants - 58; Viruses - 6; Other Eukaryotes - 207 (source: NCBI BLink).	NONE	NONE	NONE
chr1	18963108	18965916	31	AT1G51172	+	protein_coding_gene	unknown protein; FUNCTIONS IN: molecular_function unknown; INVOLVED IN: biological_process unknown; LOCATED IN: cellular_component unknown; CONTAINS InterPro DOMAIN/s: Protein of unknown function DUF601 (InterPro:IPR006736); BEST Arabidopsis thaliana protein match is: Protein of unknown function, DUF601 (TAIR:AT1G46696.1); Has 1849 Blast hits to 1554 proteins in 272 species: Archae - 15; Bacteria…	NONE	NONE	AT1G51170-AT1G51172;AT1G51172-AT1G51175
chr1	18967141	18970976	57	AT1G51175	-	transposable_element_gene	transposable element gene	AT1TE62825;AT1TE62820	TAT1_ATH:LTR/Gypsy;ATLANTYS1:LTR/Gypsy	NONE
chr1	18982094	18983925	28	NONE	NONE	NONE	NONE	AT1TE62875	HELITRONY3:RC/Helitron	AT1G51190-AT1G51200
chr1	19022199	19023669	47	NONE	NONE	NONE	NONE	NONE	NONE	AT1G51310-AT1G51320
chr1	19058552	19059282	16	AT1G51405	+	protein_coding_gene	myosin-related	NONE	NONE	NONE
chr1	19076147	19078772	16	AT1G51450;AT1G51460	-	protein_coding_gene;protein_coding_gene	TRAUCO;ABC-2 type transporter family protein	NONE	NONE	AT1G51450-AT1G51460
chr1	19122705	19123720	12	AT1G51570	-	protein_coding_gene	Calcium-dependent lipid-binding (CaLB domain) plant phosphoribosyltransferase family protein	NONE	NONE	NONE
chr1	19127253	19128870	16	AT1G51580;AT1G51590	-	protein_coding_gene;protein_coding_gene	RNA-binding KH domain-containing protein;alpha-mannosidase 1	NONE	NONE	NONE
chr1	19140414	19141425	17	AT1G51620	+	protein_coding_gene	Protein kinase superfamily protein	NONE	NONE	NONE
chr1	19208170	19208348	15	AT1G51790	-	protein_coding_gene	Leucine-rich repeat protein kinase family protein	NONE	NONE	NONE
chr1	19216527	19217242	29	AT1G51800	+	protein_coding_gene	Leucine-rich repeat protein kinase family protein	NONE	NONE	NONE
chr1	19311376	19312456	10	AT1G51960;AT1G51965	-	protein_coding_gene;protein_coding_gene	IQ-domain 27;ABA Overly-Sensitive 5	NONE	NONE	AT1G51960-AT1G51965
chr1	19354373	19354826	21	NONE	NONE	NONE	NONE	NONE	NONE	AT1G52040-AT1G52050
chr1	19421002	19421375	19	AT1G52160	-	protein_coding_gene	tRNAse Z3	NONE	NONE	NONE
chr1	19528679	19529390	12	AT1G52420	+	protein_coding_gene	UDP-Glycosyltransferase superfamily protein	NONE	NONE	NONE
chr1	19534071	19534892	11	AT1G52430	-	protein_coding_gene	Ubiquitin carboxyl-terminal hydrolase-related protein	NONE	NONE	NONE
chr1	19566382	19567889	37	AT1G52520	+	protein_coding_gene	FAR1-related sequence 6	NONE	NONE	NONE
chr1	19569243	19569981	25	AT1G52530	+	protein_coding_gene	CONTAINS InterPro DOMAIN/s: Hus1-like protein (InterPro:IPR007150); Has 129 Blast hits to 128 proteins in 49 species: Archae - 0; Bacteria - 0; Metazoa - 57; Fungi - 10; Plants - 47; Viruses - 0; Other Eukaryotes - 15 (source: NCBI BLink).	NONE	NONE	NONE
chr1	19609034	19609598	19	AT1G52640	-	protein_coding_gene	Pentatricopeptide repeat (PPR) superfamily protein	NONE	NONE	NONE
chr1	19660285	19662536	29	AT1G52780;AT1G52790	-	protein_coding_gene;protein_coding_gene	Protein of unknown function (DUF2921);2-oxoglutarate (2OG) and Fe(II)-dependent oxygenase superfamily protein	NONE	NONE	AT1G52780-AT1G52790
chr1	19713533	19714699	72	NONE	NONE	NONE	NONE	NONE	NONE	AT1G52930-AT1G52940
chr1	19722638	19723438	53	AT1G52940	+	protein_coding_gene	purple acid phosphatase 5	NONE	NONE	NONE
chr1	19726224	19728000	25	AT1G52950	+	protein_coding_gene	Nucleic acid-binding, OB-fold-like protein	AT1TE65205	HELITRON2:RC/Helitron	NONE
chr1	19734147	19734990	20	AT1G52960	+	transposable_element_gene	transposable element gene	AT1TE65205	HELITRON2:RC/Helitron	NONE
chr1	19786009	19787826	30	AT1G53090;AT1G53100	-	protein_coding_gene;protein_coding_gene	SPA1-related 4;Core-2/I-branching beta-1,6-N-acetylglucosaminyltransferase family protein	NONE	NONE	NONE
chr1	19814787	19816955	17	AT1G53165	+	protein_coding_gene	Protein kinase superfamily protein	NONE	NONE	NONE
chr1	19847175	19847433	14	AT1G53210	+	protein_coding_gene	sodium/calcium exchanger family protein / calcium-binding EF hand family protein	NONE	NONE	NONE
chr1	19861339	19861580	20	AT1G53265	-	protein_coding_gene	unknown protein; Has 4 Blast hits to 4 proteins in 1 species: Archae - 0; Bacteria - 0; Metazoa - 0; Fungi - 0; Plants - 4; Viruses - 0; Other Eukaryotes - 0 (source: NCBI BLink).	NONE	NONE	AT1G53265-AT1G53270
chr1	19863248	19863701	15	AT1G53270	+	protein_coding_gene	ABC-2 type transporter family protein	NONE	NONE	NONE
chr1	19904211	19904934	10	AT1G53350	+	protein_coding_gene	Disease resistance protein (CC-NBS-LRR class) family	NONE	NONE	NONE
chr1	19919078	19920929	19	AT1G53390	+	protein_coding_gene	P-loop containing nucleoside triphosphate hydrolases superfamily protein	NONE	NONE	NONE
chr1	19950356	19950930	17	AT1G53440	+	protein_coding_gene	Leucine-rich repeat transmembrane protein kinase	NONE	NONE	NONE
chr1	19989082	19990703	15	AT1G53570	+	protein_coding_gene	mitogen-activated protein kinase kinase kinase 3	NONE	NONE	NONE
chr1	19999106	19999872	10	AT1G53590	+	protein_coding_gene	Calcium-dependent lipid-binding (CaLB domain) family protein	NONE	NONE	NONE
chr1	20026397	20027518	12	AT1G53645	-	protein_coding_gene	hydroxyproline-rich glycoprotein family protein	NONE	NONE	NONE
chr1	20029410	20030328	19	AT1G53650	-	protein_coding_gene	CTC-interacting domain 8	NONE	NONE	NONE
chr1	20075255	20076712	13	AT1G53780	-	protein_coding_gene	peptidyl-prolyl cis-trans isomerases;hydrolases;nucleoside-triphosphatases;ATP binding;nucleotide binding;ATPases	NONE	NONE	NONE
chr1	20102943	20103371	39	AT1G53840	+	protein_coding_gene	pectin methylesterase 1	NONE	NONE	NONE
chr1	20171397	20171906	19	AT1G54040	-	protein_coding_gene	epithiospecifier protein	NONE	NONE	NONE
chr1	20203324	20203865	16	AT1G54115	+	protein_coding_gene	cation calcium exchanger 4	NONE	NONE	NONE
chr1	20214201	20214317	13	AT1G54140	-	protein_coding_gene	TATA binding protein associated factor 21kDa subunit	NONE	NONE	NONE
chr1	20217683	20218205	20	AT1G54160	-	protein_coding_gene	nuclear factor Y, subunit A5	NONE	NONE	NONE
chr1	20222349	20223450	13	AT1G54170	-	protein_coding_gene	CTC-interacting domain 3	NONE	NONE	NONE
chr1	20229082	20229327	10	AT1G54180	+	protein_coding_gene	BREVIS RADIX-like 3	NONE	NONE	NONE
chr1	20261131	20261913	15	AT1G54270	+	protein_coding_gene	eif4a-2	NONE	NONE	NONE
chr1	20272814	20273328	26	NONE	NONE	NONE	NONE	AT1TE66985;AT1TE66980	ATSINE2A:SINE;ATSINE2A:SINE	AT1G54300-AT1G54310
chr1	20299192	20300507	16	AT1G54380	-	protein_coding_gene	spliceosome protein-related	NONE	NONE	NONE
chr1	20302011	20302667	34	AT1G54385	-	protein_coding_gene	ARM repeat superfamily protein	NONE	NONE	NONE
chr1	20315193	20317995	28	AT1G54430	-	transposable_element_gene	transposable element gene	AT1TE67145;AT1TE67135;AT1TE67150;AT1TE67140;AT1TE67130;AT1TE67125	HELITRON5:RC/Helitron;HELITRON3:RC/Helitron;HELITRON4:RC/Helitron;HELITRON1:RC/Helitron;HELITRON2:RC/Helitron;HELITRON4:RC/Helitron	NONE
chr1	20337387	20337882	10	AT1G54450	-	protein_coding_gene	Calcium-binding EF-hand family protein	NONE	NONE	NONE
chr1	20351176	20352792	22	AT1G54490	+	protein_coding_gene	exoribonuclease 4	NONE	NONE	NONE
chr1	20369793	20370780	29	AT1G54550	+	protein_coding_gene	F-box and associated interaction domains-containing protein	NONE	NONE	NONE
chr1	20374004	20376928	37	AT1G54560	-	protein_coding_gene	Myosin family protein with Dil domain	NONE	NONE	NONE
chr1	20392438	20393447	19	AT1G54590;AT1G54600	+	protein_coding_gene;pseudogene	INVOLVED IN: RNA splicing; LOCATED IN: spliceosomal complex; CONTAINS InterPro DOMAIN/s: Prp18 (InterPro:IPR004098); BEST Arabidopsis thaliana protein match is: splicing factor Prp18 family protein (TAIR:AT1G03140.1); Has 388 Blast hits to 388 proteins in 196 species: Archae - 0; Bacteria - 0; Metazoa - 136; Fungi - 132; Plants - 48; Viruses - 0; Other Eukaryotes - 72 (source: NCBI BLink).;pseudo…	NONE	NONE	NONE
chr1	20406356	20407028	25	AT1G54650	-	protein_coding_gene	Methyltransferase family protein	NONE	NONE	NONE
chr1	20422807	20423980	14	AT1G54720	+	protein_coding_gene	early-responsive to dehydration protein-related / ERD protein-related	AT1TE67445;AT1TE67450	ATHILA7:LTR/Gypsy;ATCOPIA79:LTR/Copia	AT1G54710-AT1G54720;AT1G54720-AT1G54730
chr1	20433019	20434357	58	AT1G54750;AT1G54760	+	transposable_element_gene;protein_coding_gene	transposable element gene;AGAMOUS-like 85	AT1TE67485	ATLINE1_2:LINE/L1	AT1G54750-AT1G54760
chr1	20467031	20467968	22	NONE	NONE	NONE	NONE	AT1TE67615	HELITRONY3:RC/Helitron	AT1G54890-AT1G54905
chr1	20502342	20503810	28	AT1G54960	+	protein_coding_gene	NPK1-related protein kinase 2	NONE	NONE	NONE
chr1	20509497	20509894	13	AT1G54985	+	pseudogene	pseudogene, hypothetical protein	NONE	NONE	AT1G54980-AT1G54985
chr1	20539577	20539629	11	NONE	NONE	NONE	NONE	NONE	NONE	AT1G55040-AT1G55045
chr1	20549128	20549981	13	AT1G55060	+	protein_coding_gene	ubiquitin 12	NONE	NONE	AT1G55050-AT1G55060
chr1	20576126	20576962	12	AT1G55150	+	protein_coding_gene	DEA(D/H)-box RNA helicase family protein	NONE	NONE	NONE
chr1	20586793	20587215	19	AT1G55180	-	protein_coding_gene	phospholipase D alpha 4	NONE	NONE	NONE
chr1	20590473	20591320	15	AT1G55200	-	protein_coding_gene	Protein kinase protein with adenine nucleotide alpha hydrolases-like domain	NONE	NONE	NONE
chr1	20632042	20632596	12	AT1G55310	+	protein_coding_gene	SC35-like splicing factor 33	NONE	NONE	NONE
chr1	20635101	20636353	34	AT1G55320	+	protein_coding_gene	acyl-activating enzyme 18	NONE	NONE	NONE
chr1	20710349	20711157	12	AT1G55470	-	transposable_element_gene	transposable element gene	AT1TE68395	ATLINE1_5:LINE/L1	NONE
chr1	20716058	20717275	16	AT1G55490	-	protein_coding_gene	chaperonin 60 beta	NONE	NONE	NONE
chr1	20735048	20736985	21	AT1G55540	-	protein_coding_gene	Nuclear pore complex protein	NONE	NONE	NONE
chr1	20756057	20756132	13	AT1G55560	-	protein_coding_gene	SKU5 similar 14	NONE	NONE	NONE
chr1	20769555	20770444	18	AT1G55590	-	protein_coding_gene	RNI-like superfamily protein	NONE	NONE	NONE
chr1	20792174	20792596	10	AT1G55630	-	protein_coding_gene	Pentatricopeptide repeat (PPR) superfamily protein	NONE	NONE	NONE
chr1	20840454	20840883	19	AT1G55750	-	protein_coding_gene	BSD domain (BTF2-like transcription factors, Synapse-associated proteins and DOS2-like proteins)	NONE	NONE	NONE
chr1	20854440	20854875	11	AT1G55790	-	protein_coding_gene	Domain of unknown function (DUF2431)	NONE	NONE	NONE
chr1	20879021	20879215	10	AT1G55850	+	protein_coding_gene	cellulose synthase like E1	NONE	NONE	NONE
chr1	20886082	20886257	10	AT1G55860	-	protein_coding_gene	ubiquitin-protein ligase 1	NONE	NONE	NONE
chr1	20887343	20888772	14	AT1G55860	-	protein_coding_gene	ubiquitin-protein ligase 1	NONE	NONE	NONE
chr1	20899303	20899789	12	AT1G55880	-	protein_coding_gene	Pyridoxal-5'-phosphate-dependent enzyme family protein	NONE	NONE	NONE
chr1	20904544	20904842	10	AT1G55900	+	protein_coding_gene	Haloacid dehalogenase-like hydrolase (HAD) superfamily protein	NONE	NONE	NONE
chr1	20924193	20924236	10	AT1G55940	-	protein_coding_gene	cytochrome P450, family 708, subfamily A, polypeptide 1	NONE	NONE	NONE
chr1	20933001	20935739	29	AT1G55970	-	protein_coding_gene	histone acetyltransferase of the CBP family 4	NONE	NONE	NONE
chr1	20946204	20947679	17	AT1G56000;AT1G56010	-	protein_coding_gene;protein_coding_gene	FAD/NAD(P)-binding oxidoreductase family protein;NAC domain containing protein 1	NONE	NONE	NONE
chr1	20981005	20982833	99	AT1G56100	-	protein_coding_gene	Plant invertase/pectin methylesterase inhibitor superfamily protein	NONE	NONE	NONE
chr1	20987328	20988179	11	AT1G56120	-	protein_coding_gene	Leucine-rich repeat transmembrane protein kinase	NONE	NONE	NONE
chr1	20989203	20989540	13	AT1G56120	-	protein_coding_gene	Leucine-rich repeat transmembrane protein kinase	NONE	NONE	NONE
chr1	21008879	21009885	12	AT1G56145	-	protein_coding_gene	Leucine-rich repeat transmembrane protein kinase	NONE	NONE	NONE
chr1	21026135	21027124	17	AT1G56180	-	protein_coding_gene	unknown protein; INVOLVED IN: biological_process unknown; LOCATED IN: chloroplast; EXPRESSED IN: 23 plant structures; EXPRESSED DURING: 15 growth stages; BEST Arabidopsis thaliana protein match is: unknown protein (TAIR:AT5G27290.1); Has 436 Blast hits to 436 proteins in 83 species: Archae - 0; Bacteria - 153; Metazoa - 0; Fungi - 0; Plants - 160; Viruses - 0; Other Eukaryotes - 123 (source: NCBI…	NONE	NONE	NONE
chr1	21046286	21048327	46	AT1G56230	-	protein_coding_gene	Protein of unknown function (DUF1399)	NONE	NONE	NONE
chr1	21076138	21077935	15	AT1G56290	+	protein_coding_gene	CwfJ-like family protein	NONE	NONE	NONE
chr1	21085098	21085994	15	AT1G56310;AT1G56320	-	protein_coding_gene;protein_coding_gene	Polynucleotidyl transferase, ribonuclease H-like superfamily protein;BEST Arabidopsis thaliana protein match is: Glycine-rich protein family (TAIR:AT5G49350.2); Has 60 Blast hits to 60 proteins in 12 species: Archae - 0; Bacteria - 0; Metazoa - 0; Fungi - 0; Plants - 60; Viruses - 0; Other Eukaryotes - 0 (source: NCBI BLink).	NONE	NONE	NONE
chr1	21096079	21097590	18	AT1G56350	+	protein_coding_gene	Peptide chain release factor 2	NONE	NONE	NONE
chr1	21148556	21149983	16	AT1G56460;AT1G56470	+	protein_coding_gene;pseudogene	HIT zinc finger ;PAPA-1-like conserved region;pseudogene, disease resistance protein (fragment), blastp match of 58% identity and 1.1e-16 P-value to GP|15787901|gb|AAL07542.1||AF316412 resistance gene analog NBS7 {Helianthus annuus}	NONE	NONE	NONE
chr1	21188764	21188925	10	NONE	NONE	NONE	NONE	NONE	NONE	AT1G56550-AT1G56553
chr1	21196314	21196865	10	AT1G56570	+	protein_coding_gene	Tetratricopeptide repeat (TPR)-like superfamily protein	NONE	NONE	NONE
chr1	21246301	21249878	106	AT1G56675	-	transposable_element_gene	transposable element gene	AT1TE70190;AT1TE70195;AT1TE70200	ATCOPIA26:LTR/Copia;ATCOPIA26:LTR/Copia;ATCOPIA65A:LTR/Copia	AT1G56675-AT1G56680
chr1	21346057	21346384	11	AT1G57630;AT1G57640	-	protein_coding_gene;transposable_element_gene	Toll-Interleukin-Resistance (TIR) domain family protein;transposable element gene	AT1TE70490	ATCOPIA22:LTR/Copia	AT1G57630-AT1G57640
chr1	21360901	21360937	13	NONE	NONE	NONE	NONE	NONE	NONE	AT1G57670-AT1G57680
chr1	21369156	21369327	10	NONE	NONE	NONE	NONE	NONE	NONE	AT1G57690-AT1G57700
chr1	21373196	21373822	10	AT1G57700	+	protein_coding_gene	Protein kinase superfamily protein	NONE	NONE	NONE
chr1	21394148	21394613	12	AT1G57765	+	protein_coding_gene	unknown protein; FUNCTIONS IN: molecular_function unknown; INVOLVED IN: biological_process unknown; LOCATED IN: endomembrane system; BEST Arabidopsis thaliana protein match is: unknown protein (TAIR:AT1G09645.1); Has 68 Blast hits to 68 proteins in 13 species: Archae - 0; Bacteria - 0; Metazoa - 0; Fungi - 0; Plants - 68; Viruses - 0; Other Eukaryotes - 0 (source: NCBI BLink).	NONE	NONE	NONE
chr1	21451252	21452157	48	AT1G58020	-	transposable_element_gene	transposable element gene	AT1TE70805	ATLINE1_1:LINE/L1	NONE
chr1	21456331	21457467	83	NONE	NONE	NONE	NONE	AT1TE70815	TSCL:LINE?	AT1G58020-AT1G58025
chr1	21476047	21476886	13	AT1G58040	+	transposable_element_gene	transposable element gene	AT1TE70875	ATCOPIA39:LTR/Copia	AT1G58040-AT1G58050
chr1	21505278	21506572	12	AT1G58080	-	protein_coding_gene	ATP phosphoribosyl transferase 1	NONE	NONE	NONE
chr1	21512759	21512842	15	AT1G58100	-	protein_coding_gene	TCP family transcription factor	NONE	NONE	NONE
chr1	21516028	21517194	13	AT1G58110	-	protein_coding_gene	Basic-leucine zipper (bZIP) transcription factor family protein	NONE	NONE	NONE
chr1	21543009	21543417	16	AT1G58190	+	protein_coding_gene	receptor like protein 9	NONE	NONE	NONE
chr1	21555441	21555998	11	AT1G58210	+	protein_coding_gene	kinase interacting family protein	NONE	NONE	NONE
chr1	21571029	21572717	12	AT1G58230	+	protein_coding_gene	binding	NONE	NONE	NONE
chr1	21585366	21585608	16	NONE	NONE	NONE	NONE	NONE	NONE	AT1G58245-AT1G58248
chr1	21593107	21593579	10	AT1G58250	-	protein_coding_gene	Golgi-body localisation protein domain ;RNA pol II promoter Fmp27 protein domain	NONE	NONE	NONE
chr1	21606230	21607950	51	AT1G58260	+	protein_coding_gene	cytochrome p450 79c2	NONE	NONE	NONE
chr1	21685497	21685847	10	AT1G58370	+	protein_coding_gene	glycosyl hydrolase family 10 protein / carbohydrate-binding domain-containing protein	NONE	NONE	NONE
chr1	21691141	21692987	90	AT1G58390	-	protein_coding_gene	Disease resistance protein (CC-NBS-LRR class) family	NONE	NONE	NONE
chr1	21729624	21729998	30	AT1G58520	+	protein_coding_gene	lipases;hydrolases, acting on ester bonds	NONE	NONE	AT1G58470-AT1G58520
chr1	21873324	21876942	27	AT1G59540	+	protein_coding_gene	P-loop containing nucleoside triphosphate hydrolases superfamily protein	AT1TE72175;AT1TE72170	BOMZH2:DNA/MuDR;ATHILA4:LTR/Gypsy	AT1G59535-AT1G59540
chr1	21899207	21900750	15	AT1G59610	+	protein_coding_gene	dynamin-like 3	NONE	NONE	NONE
chr1	21921428	21921925	20	AT1G59650	+	protein_coding_gene	Protein of unknown function (DUF1336)	NONE	NONE	NONE
chr1	21957517	21957834	12	NONE	NONE	NONE	NONE	AT1TE72495	ATDNA2T9C:DNA/MuDR	AT1G59730-AT1G59740
chr1	22036271	22036796	16	AT1G59870	+	protein_coding_gene	ABC-2 and Plant PDR ABC-type transporter family protein	NONE	NONE	NONE
chr1	22050606	22050659	10	AT1G59890	+	protein_coding_gene	SIN3-like 5	NONE	NONE	NONE
chr1	22063069	22063296	18	NONE	NONE	NONE	NONE	AT1TE72855	ATREP5:RC/Helitron	AT1G59930-AT1G59940
chr1	22082513	22082668	13	AT1G59980	+	protein_coding_gene	ARG1-like 2	NONE	NONE	NONE
chr1	22090621	22091364	28	AT1G59990	-	protein_coding_gene	DEA(D/H)-box RNA helicase family protein	NONE	NONE	NONE
chr1	22100698	22105336	617	AT1G60020	-	transposable_element_gene	transposable element gene	AT1TE72970;AT1TE72975	ATCOPIA5:LTR/Copia;ATCOPIA84:LTR/Copia	AT1G60010-AT1G60020;AT1G60020-AT1G60025
chr1	22125694	22126216	37	NONE	NONE	NONE	NONE	AT1TE73060;AT1TE73065	ATHATN6:DNA/HAT;ATHAT3:DNA/HAT	AT1G60050-AT1G60060
chr1	22212243	22212345	11	AT1G60230	-	protein_coding_gene	Radical SAM superfamily protein	NONE	NONE	NONE
chr1	22243255	22243702	31	AT1G60360	-	protein_coding_gene	RING/U-box superfamily protein	NONE	NONE	NONE
chr1	22259679	22259902	10	AT1G60410	+	protein_coding_gene	F-box family protein	NONE	NONE	NONE
chr1	22269719	22269994	26	NONE	NONE	NONE	NONE	NONE	NONE	AT1G60440-AT1G60450
chr1	22278164	22278511	11	AT1G60460	+	protein_coding_gene	unknown protein; FUNCTIONS IN: molecular_function unknown; INVOLVED IN: biological_process unknown; LOCATED IN: endomembrane system; EXPRESSED IN: 6 plant structures; EXPRESSED DURING: petal differentiation and expansion stage, E expanded cotyledon stage, D bilateral stage; Has 23 Blast hits to 23 proteins in 8 species: Archae - 0; Bacteria - 0; Metazoa - 0; Fungi - 0; Plants - 23; Viruses - 0; O…	NONE	NONE	NONE
chr1	22369776	22370601	13	AT1G60780	-	protein_coding_gene	Clathrin adaptor complexes medium subunit family protein	NONE	NONE	NONE
chr1	22385187	22385996	15	AT1G60800	-	protein_coding_gene	NSP-interacting kinase 3	NONE	NONE	NONE
chr1	22494028	22494260	14	AT1G61080	-	protein_coding_gene	Hydroxyproline-rich glycoprotein family protein	NONE	NONE	NONE
chr1	22508845	22510497	17	AT1G61100	-	protein_coding_gene	disease resistance protein (TIR class), putative	NONE	NONE	NONE
chr1	22539044	22539823	11	AT1G61140	-	protein_coding_gene	SNF2 domain-containing protein / helicase domain-containing protein / zinc finger protein-related	NONE	NONE	NONE
chr1	22568052	22569653	14	AT1G61210	+	protein_coding_gene	Transducin/WD40 repeat-like superfamily protein	NONE	NONE	NONE
chr1	22574356	22575363	27	AT1G61215	+	protein_coding_gene	bromodomain 4	NONE	NONE	NONE
chr1	22618059	22618332	12	AT1G61320	+	protein_coding_gene	FBD / Leucine Rich Repeat domains containing protein	NONE	NONE	NONE
chr1	22638344	22639331	27	AT1G61360	-	protein_coding_gene	S-locus lectin protein kinase family protein	NONE	NONE	NONE
chr1	22643091	22644936	11	AT1G61370	-	protein_coding_gene	S-locus lectin protein kinase family protein	NONE	NONE	NONE
chr1	22646453	22647848	13	AT1G61380	-	protein_coding_gene	S-domain-1 29	NONE	NONE	NONE
chr1	22656423	22657256	16	AT1G61400	-	protein_coding_gene	S-locus lectin protein kinase family protein	NONE	NONE	NONE
chr1	22660146	22663190	35	AT1G61415;AT1G61420	-	protein_coding_gene;protein_coding_gene	unknown protein; FUNCTIONS IN: molecular_function unknown; INVOLVED IN: biological_process unknown; LOCATED IN: cellular_component unknown; BEST Arabidopsis thaliana protein match is: unknown protein (TAIR:AT1G61450.1); Has 30201 Blast hits to 17322 proteins in 780 species: Archae - 12; Bacteria - 1396; Metazoa - 17338; Fungi - 3422; Plants - 5037; Viruses - 0; Other Eukaryotes - 2996 (source: NC…	NONE	NONE	NONE
chr1	22667270	22667513	14	AT1G61430	-	protein_coding_gene	S-locus lectin protein kinase family protein	NONE	NONE	NONE
chr1	22683114	22683906	11	AT1G61480	-	protein_coding_gene	S-locus lectin protein kinase family protein	NONE	NONE	NONE
chr1	22687008	22687663	13	AT1G61490	-	protein_coding_gene	S-locus lectin protein kinase family protein	NONE	NONE	NONE
chr1	22691035	22692622	12	AT1G61500	-	protein_coding_gene	S-locus lectin protein kinase family protein	NONE	NONE	NONE
chr1	22747358	22748564	28	AT1G61640	-	protein_coding_gene	Protein kinase superfamily protein	NONE	NONE	NONE
chr1	22773616	22773796	16	AT1G61680	-	protein_coding_gene	terpene synthase 14	NONE	NONE	NONE
chr1	22865418	22865802	16	AT1G61870	-	protein_coding_gene	pentatricopeptide repeat 336	NONE	NONE	NONE
chr1	22867230	22867274	10	NONE	NONE	NONE	NONE	NONE	NONE	AT1G61880-AT1G61890
chr1	22920269	22923513	32	AT1G62020	+	protein_coding_gene	Coatomer, alpha subunit	NONE	NONE	NONE
chr1	22925293	22925558	11	AT1G62030	-	protein_coding_gene	Cysteine/Histidine-rich C1 domain family protein	NONE	NONE	NONE
chr1	22963281	22965758	24	AT1G62130	-	protein_coding_gene	AAA-type ATPase family protein	NONE	NONE	NONE
chr1	23034315	23034970	12	NONE	NONE	NONE	NONE	NONE	NONE	AT1G62305-AT1G62310
chr1	23037131	23037898	23	AT1G62310	-	protein_coding_gene	transcription factor jumonji (jmjC) domain-containing protein	NONE	NONE	NONE
chr1	23042604	23042973	10	AT1G62320	-	protein_coding_gene	ERD (early-responsive to dehydration stress) family protein	NONE	NONE	NONE
chr1	23048311	23049879	18	AT1G62330	+	protein_coding_gene	O-fucosyltransferase family protein	NONE	NONE	NONE
chr1	23052128	23052198	11	AT1G62340	-	protein_coding_gene	PA-domain containing subtilase family protein	NONE	NONE	NONE
chr1	23090329	23091279	11	AT1G62400	+	protein_coding_gene	Protein kinase superfamily protein	NONE	NONE	NONE
chr1	23193348	23194726	15	AT1G62640	+	protein_coding_gene	3-ketoacyl-acyl carrier protein synthase III	NONE	NONE	NONE
chr1	23228355	23229962	15	AT1G62720;AT1G62730	-	protein_coding_gene;protein_coding_gene	Pentatricopeptide repeat (PPR-like) superfamily protein;Terpenoid synthases superfamily protein	NONE	NONE	NONE
chr1	23234082	23234816	12	AT1G62750	-	protein_coding_gene	Translation elongation factor EFG/EF2 protein	NONE	NONE	NONE
chr1	23237623	23237995	32	AT1G62760	-	protein_coding_gene	Plant invertase/pectin methylesterase inhibitor superfamily protein	NONE	NONE	NONE
chr1	23329750	23330148	28	AT1G62975	+	protein_coding_gene	basic helix-loop-helix (bHLH) DNA-binding superfamily protein	NONE	NONE	NONE
chr1	23343452	23343625	18	AT1G63000	+	protein_coding_gene	nucleotide-rhamnose synthase/epimerase-reductase	NONE	NONE	NONE
chr1	23533228	23533976	10	AT1G63450	+	protein_coding_gene	root hair specific 8	NONE	NONE	NONE
chr1	23567478	23569376	100	AT1G63540	+	protein_coding_gene	hydroxyproline-rich glycoprotein family protein	NONE	NONE	NONE
chr1	23640092	23640667	17	NONE	NONE	NONE	NONE	NONE	NONE	AT1G63720-AT1G63730
chr1	23805048	23805940	11	AT1G64140;AT1G64142	-	protein_coding_gene;protein_coding_gene	BEST Arabidopsis thaliana protein match is: loricrin-related (TAIR:AT5G64550.1); Has 3596 Blast hits to 2004 proteins in 150 species: Archae - 0; Bacteria - 54; Metazoa - 1597; Fungi - 38; Plants - 513; Viruses - 9; Other Eukaryotes - 1385 (source: NCBI BLink).;conserved peptide upstream open reading frame 23	NONE	NONE	NONE
chr1	23853334	23853870	13	AT1G64280	-	protein_coding_gene	regulatory protein (NPR1)	NONE	NONE	NONE
chr1	23859708	23859965	13	AT1G64295	-	protein_coding_gene	F-box associated ubiquitination effector family protein	NONE	NONE	NONE
chr1	23884082	23884966	12	NONE	NONE	NONE	NONE	NONE	NONE	AT1G64350-AT1G64355
chr1	23930043	23931695	31	AT1G64410	-	transposable_element_gene	transposable element gene	AT1TE78725;AT1TE78730;AT1TE78735;AT1TE78720	HELITRON4:RC/Helitron;HELITRON5:RC/Helitron;HELITRON2:RC/Helitron;HELITRON2:RC/Helitron	NONE
chr1	23935087	23935908	10	AT1G64430	+	protein_coding_gene	Pentatricopeptide repeat (PPR) superfamily protein	NONE	NONE	NONE
chr1	23965425	23966194	31	NONE	NONE	NONE	NONE	NONE	NONE	AT1G64530-AT1G64540
chr1	24272167	24272561	18	AT1G65350	-	protein_coding_gene	ubiquitin 13	NONE	NONE	AT1G65342-AT1G65350
chr1	24276519	24277320	59	AT1G65350	-	protein_coding_gene	ubiquitin 13	NONE	NONE	AT1G65350-AT1G65352
chr1	24632507	24633973	13	AT1G66150	+	protein_coding_gene	transmembrane kinase 1	NONE	NONE	NONE
chr1	24666191	24667715	20	AT1G66210	-	protein_coding_gene	Subtilisin-like serine endopeptidase family protein	NONE	NONE	NONE
chr1	24694221	24694826	22	AT1G66250	+	protein_coding_gene	O-Glycosyl hydrolases family 17 protein	NONE	NONE	NONE
chr1	24838430	24838923	15	NONE	NONE	NONE	NONE	NONE	NONE	AT1G66570-AT1G66580
chr1	24857308	24857703	11	AT1G66640	+	protein_coding_gene	RNI-like superfamily protein	NONE	NONE	AT1G66630-AT1G66640
chr1	25266063	25266606	17	AT1G67450	+	protein_coding_gene	F-box and associated interaction domains-containing protein	NONE	NONE	AT1G67440-AT1G67450
chr1	25310153	25311580	15	AT1G67530;AT1G67540	-	protein_coding_gene;protein_coding_gene	ARM repeat superfamily protein;unknown protein; Has 18 Blast hits to 18 proteins in 7 species: Archae - 0; Bacteria - 0; Metazoa - 0; Fungi - 0; Plants - 18; Viruses - 0; Other Eukaryotes - 0 (source: NCBI BLink).	NONE	NONE	NONE
chr1	25344011	25345818	17	AT1G67626;AT1G67630	-	transposable_element_gene;protein_coding_gene	transposable element gene;DNA polymerase alpha 2	AT1TE83185;AT1TE83180	ATHATN2:DNA/HAT;ATENSPM6:DNA/En-Spm	AT1G67626-AT1G67630
chr1	25435569	25436781	12	AT1G67840	+	protein_coding_gene	chloroplast sensor kinase	NONE	NONE	NONE
chr1	25449645	25450924	36	AT1G67870	-	protein_coding_gene	glycine-rich protein	NONE	NONE	NONE
chr1	25454154	25454787	17	AT1G67880	-	protein_coding_gene	beta-1,4-N-acetylglucosaminyltransferase family protein	NONE	NONE	NONE
chr1	25474463	25474767	10	AT1G67930	-	protein_coding_gene	Golgi transport complex protein-related	NONE	NONE	NONE
chr1	25489813	25489915	15	AT1G67990	+	protein_coding_gene	S-adenosyl-L-methionine-dependent methyltransferases superfamily protein	NONE	NONE	NONE
chr1	25496042	25496295	10	NONE	NONE	NONE	NONE	AT1TE83640	ATREP10A:RC/Helitron	AT1G68010-AT1G68020
chr1	25646788	25647026	25	AT1G68400	-	protein_coding_gene	leucine-rich repeat transmembrane protein kinase family protein	NONE	NONE	NONE
chr1	25676020	25676876	12	AT1G68470	-	protein_coding_gene	Exostosin family protein	NONE	NONE	AT1G68460-AT1G68470
chr1	26102315	26102648	11	AT1G69440	-	protein_coding_gene	Argonaute family protein	NONE	NONE	NONE
chr1	26343557	26344419	20	AT1G69940	-	protein_coding_gene	Pectin lyase-like superfamily protein	NONE	NONE	NONE
chr1	26410376	26411567	18	AT1G70130	-	protein_coding_gene	Concanavalin A-like lectin protein kinase family protein	NONE	NONE	NONE
chr1	26674061	26674714	11	AT1G70740	-	protein_coding_gene	Protein kinase superfamily protein	NONE	NONE	NONE
chr1	26756476	26757518	34	AT1G70960	+	protein_coding_gene	F-box and associated interaction domains-containing protein	NONE	NONE	AT1G70960-AT1G70970
chr1	29246527	29246966	10	AT1G77770	-	protein_coding_gene	Protein of unknown function (DUF1644)	NONE	NONE	NONE
chr1	29477066	29479725	18	AT1G78350;AT1G78355	-	transposable_element_gene;transposable_element_gene	transposable element gene;transposable element gene	AT1TE96425;AT1TE96430	ATMU3:DNA/MuDR;ATMU7:DNA/MuDR	AT1G78350-AT1G78355;AT1G78355-AT1G78360
chr1	30278446	30278590	10	AT1G80530	-	protein_coding_gene	Major facilitator superfamily protein	NONE	NONE	NONE
chr1	30345114	30346815	16	AT1G80740	+	protein_coding_gene	chromomethylase 1	NONE	NONE	NONE
chr2	10091	10219	12	NONE	NONE	NONE	NONE	NONE	NONE	AT2G01023-AT2G01022
chr2	373191	374480	26	AT2G01840	-	transposable_element_gene	transposable element gene	NONE	NONE	NONE
chr2	442063	442254	14	AT2G01950	-	protein_coding_gene	BRI1-like 2	NONE	NONE	NONE
chr2	614584	614632	10	AT2G02330	-	pseudogene	pseudogene, similar to P0443G08.20, blastp match of 37% identity and 7.2e-16 P-value to GP|28812128|dbj|BAC64996.1||AP004461 P0443G08.20 {Oryza sativa (japonica cultivar-group)}	NONE	NONE	AT2G02330-AT2G02340
chr2	627032	628483	16	AT2G02380	+	protein_coding_gene	glutathione S-transferase (class zeta) 2	NONE	NONE	NONE
chr2	1301680	1301983	12	NONE	NONE	NONE	NONE	NONE	NONE	AT2G04042-AT2G04031
chr2	1389546	1392902	33	AT2G04130;AT2G04135	-	transposable_element_gene;transposable_element_gene	transposable element gene;transposable element gene	AT2TE06390	ATCOPIA28:LTR/Copia	AT2G04130-AT2G04135
chr2	1550327	1550849	10	AT2G04470	-	transposable_element_gene	transposable element gene	AT2TE07145	ATCOPIA95:LTR/Copia	NONE
chr2	1782005	1782886	12	AT2G05030	+	transposable_element_gene	transposable element gene	AT2TE08225	ATGP3:LTR/Gypsy	AT2G05030-AT2G05040
chr2	1829116	1832793	34	AT2G05110	-	transposable_element_gene	transposable element gene	AT2TE08380;AT2TE08385;AT2TE08375	ATLINE1_6:LINE/L1;ATLINE1_4:LINE/L1;TA11:LINE/L1	NONE
chr2	1834045	1835880	14	AT2G05115	-	pseudogene	pseudogene, hypothetical protein	NONE	NONE	AT2G05110-AT2G05115
chr2	1837143	1838764	11	AT2G05117	-	protein_coding_gene	SCR-like 9	NONE	NONE	AT2G05115-AT2G05117
chr2	1875714	1875900	12	AT2G05180	+	protein_coding_gene	cytochrome P450, family 705, subfamily A, polypeptide 6	NONE	NONE	NONE
chr2	1908145	1908898	12	AT2G05240	-	transposable_element_gene	transposable element gene	AT2TE08785	ATCOPIA66:LTR/Copia	NONE
chr2	1957031	1958636	13	AT2G05360	-	protein_coding_gene	BEST Arabidopsis thaliana protein match is: F-box associated ubiquitination effector family protein (TAIR:AT1G64295.1); Has 72 Blast hits to 64 proteins in 7 species: Archae - 0; Bacteria - 0; Metazoa - 0; Fungi - 0; Plants - 72; Viruses - 0; Other Eukaryotes - 0 (source: NCBI BLink).	NONE	NONE	NONE
chr2	1970183	1973638	40	AT2G05390	+	transposable_element_gene	transposable element gene	AT2TE09095;AT2TE09100	ATCOPIA64:LTR/Copia;ATCOPIA64:LTR/Copia	AT2G05380-AT2G05390
chr2	2090009	2092884	43	AT2G05635;AT2G05640	-	protein_coding_gene;transposable_element_gene	DNA repair DEAD helicase RAD3/XP-D subfamily protein;transposable element gene	AT2TE09570;AT2TE09565	HELITRON5:RC/Helitron;HELITRON2:RC/Helitron	AT2G05635-AT2G05640
chr2	2094033	2096963	20	AT2G05640	-	transposable_element_gene	transposable element gene	AT2TE09570;AT2TE09585;AT2TE09575	HELITRON5:RC/Helitron;HELITRON1:RC/Helitron;HELITRON4:RC/Helitron	NONE
chr2	2099163	2100993	20	AT2G05642	-	protein_coding_gene	Nucleic acid-binding, OB-fold-like protein	NONE	NONE	NONE
chr2	2123005	2123909	12	AT2G05680	+	transposable_element_gene	transposable element gene	AT2TE09685	VANDAL3:DNA/MuDR	NONE
chr2	2125086	2125925	10	AT2G05680;AT2G05690	-	transposable_element_gene;transposable_element_gene	transposable element gene;transposable element gene	AT2TE09685	VANDAL3:DNA/MuDR	AT2G05680-AT2G05690
chr2	2134038	2135880	13	AT2G05700	+	transposable_element_gene	transposable element gene	AT2TE09725;AT2TE09735;AT2TE09730;AT2TE09720	ATHAT2:DNA/HAT;ATHAT2:DNA/HAT;ATHAT2:DNA/HAT;ATHAT2:DNA/HAT	AT2G05690-AT2G05700
chr2	2188300	2189752	13	AT2G05770	-	transposable_element_gene	transposable element gene	AT2TE10075	HARBINGER:DNA/Harbinger	AT2G05770-AT2G05780
chr2	2203063	2204764	12	AT2G05800	+	transposable_element_gene	transposable element gene	AT2TE10160	VANDAL18:DNA/MuDR	NONE
chr2	2207007	2207941	11	AT2G05801	-	pseudogene	Pseudogene of AT5G30520; unknown protein	NONE	NONE	AT2G05801-AT2G05803
chr2	2308294	2308369	12	NONE	NONE	NONE	NONE	NONE	NONE	AT2G05960-AT2G05970
chr2	2377329	2380950	35	AT2G06100;AT2G06110	-	transposable_element_gene;transposable_element_gene	transposable element gene;transposable element gene	AT2TE10955;AT2TE10945;AT2TE10950	ATHILA4:LTR/Gypsy;ATHILA4:LTR/Gypsy;ATHILA4:LTR/Gypsy	AT2G06100-AT2G06110
chr2	2391434	2392898	17	AT2G06140	+	transposable_element_gene	transposable element gene	AT2TE10975	ATHILA8A:LTR/Gypsy	AT2G06130-AT2G06140
chr2	2394091	2395000	10	AT2G06140	+	transposable_element_gene	transposable element gene	AT2TE10975	ATHILA8A:LTR/Gypsy	AT2G06140-AT2G06150
chr2	2404021	2405891	11	AT2G06150;AT2G06160	-	transposable_element_gene;transposable_element_gene	transposable element gene;transposable element gene	AT2TE10980	ATHILA:LTR/Gypsy	AT2G06150-AT2G06160
chr2	2421173	2421942	12	AT2G06180	-	transposable_element_gene	transposable element gene	AT2TE11040;AT2TE11050	ATGP7:LTR/Gypsy;ATLANTYS1:LTR/Gypsy	NONE
chr2	2462006	2463808	14	AT2G06260	+	transposable_element_gene	transposable element gene	AT2TE11210;AT2TE11215;AT2TE11220	ATHILA4B_LTR:LTR/Gypsy;ATHILA4:LTR/Gypsy;ATHILA4D_LTR:LTR/Gypsy	AT2G06255-AT2G06260
chr2	2579060	2579938	11	NONE	NONE	NONE	NONE	AT2TE11575	VANDAL17:DNA/MuDR	AT2G06490-AT2G06500
chr2	2596247	2597530	12	AT2G06540	-	transposable_element_gene	transposable element gene	AT2TE11665	TA11:LINE/L1	NONE
chr2	2622026	2624947	21	AT2G06570	-	protein_coding_gene	unknown protein; BEST Arabidopsis thaliana protein match is: unknown protein (TAIR:AT2G06645.1); Has 18 Blast hits to 18 proteins in 1 species: Archae - 0; Bacteria - 0; Metazoa - 0; Fungi - 0; Plants - 18; Viruses - 0; Other Eukaryotes - 0 (source: NCBI BLink).	AT2TE11765	ATHILA2:LTR/Gypsy	AT2G06562-AT2G06570;AT2G06570-AT2G06580
chr2	2679474	2680674	13	AT2G06720	-	transposable_element_gene	transposable element gene	AT2TE11920	ATENSPM6:DNA/En-Spm	NONE
chr2	2693026	2694955	15	AT2G06760	-	transposable_element_gene	transposable element gene	AT2TE11955;AT2TE11960	ATHILA:LTR/Gypsy;ATHAT3:DNA/HAT	AT2G06760-AT2G06770
chr2	2709027	2709822	10	NONE	NONE	NONE	NONE	AT2TE11985	ATHILA8A:LTR/Gypsy	AT2G06775-AT2G06780
chr2	2721131	2722422	13	AT2G06810	-	transposable_element_gene	transposable element gene	AT2TE12040;AT2TE12035	ATHILA3:LTR/Gypsy;ATLINE1_4:LINE/L1	NONE
chr2	2726007	2729928	27	AT2G06820;AT2G06822	-	transposable_element_gene;pseudogene	transposable element gene;Pseudogene of AT2G06822	AT2TE12060;AT2TE12070	ATLINE1_6:LINE/L1;ATREP4:RC/Helitron	AT2G06810-AT2G06820;AT2G06820-AT2G06822;AT2G06822-AT2G06830
chr2	2859362	2860687	19	AT2G06950	-	transposable_element_gene	transposable element gene	AT2TE12510	ATCOPIA8A:LTR/Copia	NONE
chr2	2862006	2863382	16	AT2G06950	-	transposable_element_gene	transposable element gene	AT2TE12510	ATCOPIA8A:LTR/Copia	NONE
chr2	2908283	2908967	10	AT2G07020	-	protein_coding_gene	Protein kinase protein with adenine nucleotide alpha hydrolases-like domain	NONE	NONE	AT2G07010-AT2G07020
chr2	2916333	2916847	10	AT2G07040	+	protein_coding_gene	Leucine-rich repeat protein kinase family protein	NONE	NONE	AT2G07030-AT2G07040
chr2	3005060	3006872	32	NONE	NONE	NONE	NONE	AT2TE13080	VANDAL9:DNA/MuDR	AT2G07230-AT2G07240
chr2	3088066	3088698	14	AT2G07420	-	transposable_element_gene	transposable element gene	AT2TE13385	ATCOPIA20:LTR/Copia	NONE
chr2	3549149	3550944	12	AT2G07789	-	transposable_element_gene	transposable element gene	AT2TE15490	ATHILA:LTR/Gypsy	AT2G07789-AT2G07790
chr2	3570386	3571696	11	AT2G07740	-	transposable_element_gene	transposable element gene	AT2TE15570;AT2TE15575;AT2TE15565	ATLINE1_1:LINE/L1;ATLINE2:LINE/L1;ATLINE1_2:LINE/L1	AT2G07740-AT2G07750
chr2	3620045	3621979	10	AT2G08986	+	protein_coding_gene	unknown protein; BEST Arabidopsis thaliana protein match is: unknown protein (TAIR:AT1G40104.1); Has 30201 Blast hits to 17322 proteins in 780 species: Archae - 12; Bacteria - 1396; Metazoa - 17338; Fungi - 3422; Plants - 5037; Viruses - 0; Other Eukaryotes - 2996 (source: NCBI BLink).	NONE	NONE	NONE
chr2	3671236	3672992	14	AT2G09795;AT2G09800	+	other_RNA;transposable_element_gene	other RNA;transposable element gene	AT2TE15975;AT2TE15980	ATCOPIA96:LTR/Copia;BRODYAGA1:DNA/MuDR	AT2G09795-AT2G09810
chr2	3760176	3761838	16	AT2G09920	-	transposable_element_gene	transposable element gene	AT2TE16230;AT2TE16235	ATHILA2:LTR/Gypsy;ATLANTYS3:LTR/Gypsy	NONE
chr2	3887133	3888881	14	AT2G10205	+	transposable_element_gene	transposable element gene	AT2TE16610;AT2TE16605	TAT1_ATH:LTR/Gypsy;ATHILA2:LTR/Gypsy	AT2G10200-AT2G10205
chr2	3923730	3924505	11	AT2G10250	+	transposable_element_gene	transposable element gene	AT2TE16725	ATLINE1_6:LINE/L1	NONE
chr2	3971135	3971822	10	AT2G10310	-	transposable_element_gene	transposable element gene	AT2TE16865	ATHILA2:LTR/Gypsy	AT2G10310-AT2G10320
chr2	4053131	4055810	30	AT2G10510	+	transposable_element_gene	transposable element gene	AT2TE17145	ATCOPIA42:LTR/Copia	NONE
chr2	4112172	4114998	24	AT2G10570	+	transposable_element_gene	transposable element gene	AT2TE17380	ATCOPIA34:LTR/Copia	NONE
chr2	4130298	4131946	10	AT2G10600	-	transposable_element_gene	transposable element gene	AT2TE17425	ATHILA2:LTR/Gypsy	AT2G10600-AT2G10602
chr2	4180367	4181254	18	AT2G10660	+	transposable_element_gene	transposable element gene	AT2TE17625	ATHILA6A:LTR/Gypsy	NONE
chr2	4232481	4233954	13	AT2G10760	+	transposable_element_gene	transposable element gene	AT2TE17870	ATCOPIA32B:LTR/Copia	NONE
chr2	4254152	4254979	10	AT2G10810	-	transposable_element_gene	transposable element gene	AT2TE17925	ATHILA4:LTR/Gypsy	AT2G10810-AT2G10820
chr2	4279016	4281854	20	AT2G10860	-	transposable_element_gene	transposable element gene	AT2TE17985	ATCOPIA41:LTR/Copia	AT2G10860-AT2G10870
chr2	4367153	4368761	11	AT2G11020	-	transposable_element_gene	transposable element gene	AT2TE18375	ATLANTYS1:LTR/Gypsy	NONE
chr2	4384168	4385884	12	AT2G11050	+	transposable_element_gene	transposable element gene	AT2TE18410;AT2TE18415	ATHILA3:LTR/Gypsy;ATENSPM3:DNA/En-Spm	AT2G11050-AT2G11060
chr2	4399321	4400951	13	AT2G11090;AT2G11100	+	transposable_element_gene;transposable_element_gene	transposable element gene;transposable element gene	AT2TE18435;AT2TE18440	ATHILA4:LTR/Gypsy;ATHILA2:LTR/Gypsy	AT2G11080-AT2G11090;AT2G11090-AT2G11100
chr2	4417264	4417998	18	AT2G11140	-	transposable_element_gene	transposable element gene	AT2TE18500;AT2TE18495	ATCOPIA16:LTR/Copia;HELITRON1:RC/Helitron	NONE
chr2	4469089	4470961	16	AT2G11235	+	transposable_element_gene	transposable element gene	AT2TE18725;AT2TE18710	ATCOPIA65:LTR/Copia;ATCOPIA35:LTR/Copia	AT2G11235-AT2G11240
chr2	4508266	4508842	10	NONE	NONE	NONE	NONE	AT2TE18875	VANDAL20:DNA/MuDR	AT2G11320-AT2G11330
chr2	4543142	4544686	13	AT2G11405;AT2G11410	+	protein_coding_gene;transposable_element_gene	unknown protein; FUNCTIONS IN: molecular_function unknown; INVOLVED IN: biological_process unknown; LOCATED IN: endomembrane system; Has 30201 Blast hits to 17322 proteins in 780 species: Archae - 12; Bacteria - 1396; Metazoa - 17338; Fungi - 3422; Plants - 5037; Viruses - 0; Other Eukaryotes - 2996 (source: NCBI BLink).;transposable element gene	AT2TE18955	ATDNA2T9B:DNA/MuDR	AT2G11400-AT2G11405;AT2G11405-AT2G11410
chr2	4570002	4572855	19	NONE	NONE	NONE	NONE	AT2TE19005	ATHILA0_I:LTR/Gypsy	AT2G11440-AT2G11450
chr2	4575580	4577662	21	AT2G11450	-	transposable_element_gene	transposable element gene	AT2TE19005	ATHILA0_I:LTR/Gypsy	NONE
chr2	4579040	4581798	21	AT2G11450	-	transposable_element_gene	transposable element gene	AT2TE19005	ATHILA0_I:LTR/Gypsy	AT2G11450-AT2G11460
chr2	4679193	4682987	29	AT2G11660	-	transposable_element_gene	transposable element gene	AT2TE19450;AT2TE19445	ATHILA3:LTR/Gypsy;ATHILA3:LTR/Gypsy	AT2G11660-AT2G11670
chr2	4691380	4691811	11	AT2G11690	-	transposable_element_gene	transposable element gene	AT2TE19505	ATENSPM11:DNA/En-Spm	AT2G11680-AT2G11690
chr2	4717518	4718684	19	AT2G11770	+	transposable_element_gene	transposable element gene	AT2TE19590	ATHILA4C:LTR/Gypsy	NONE
chr2	4811289	4812825	10	AT2G11930;AT2G11940	-	pseudogene;transposable_element_gene	pseudogene, hypothetical protein, and genefinder;transposable element gene	AT2TE19970	ATLANTYS1:LTR/Gypsy	AT2G11930-AT2G11940
chr2	5089040	5090796	18	AT2G12500	+	transposable_element_gene	transposable element gene	AT2TE20910;AT2TE20915;AT2TE20905	ATHILA0_I:LTR/Gypsy;ATHILA0_I:LTR/Gypsy;ATHILA3:LTR/Gypsy	NONE
chr2	5102101	5102644	10	AT2G12510	+	transposable_element_gene	transposable element gene	AT2TE20960	ATLANTYS1:LTR/Gypsy	NONE
chr2	5122125	5124871	23	AT2G12560	+	transposable_element_gene	transposable element gene	AT2TE21025;AT2TE21020	ATHILA:LTR/Gypsy;ATLINE1_6:LINE/L1	AT2G12557-AT2G12560;AT2G12560-AT2G12570
chr2	5128015	5131531	23	AT2G12570	-	transposable_element_gene	transposable element gene	AT2TE21045	ATHILA2:LTR/Gypsy	AT2G12570-AT2G12580
chr2	5133069	5135613	23	AT2G12580	+	transposable_element_gene	transposable element gene	AT2TE21055;AT2TE21050	ATHILA0_I:LTR/Gypsy;Unassigned:Unassigned	AT2G12580-AT2G12590
chr2	5411307	5412840	14	AT2G13118	-	transposable_element_gene	transposable element gene	AT2TE21915	Unassigned:Unassigned	AT2G13116-AT2G13118
chr2	5451361	5452746	13	AT2G13170	-	transposable_element_gene	transposable element gene	AT2TE22065	ATGP5:LTR/Gypsy	NONE
chr2	5563314	5564837	12	AT2G13380	+	transposable_element_gene	transposable element gene	AT2TE22500;AT2TE22495	ATLANTYS2:LTR/Gypsy;ATLANTYS1:LTR/Gypsy	NONE
chr2	5580138	5581998	16	AT2G13410	-	pseudogene	pseudogene of unknown protein	NONE	NONE	NONE
chr2	5624548	5625891	11	AT2G13490	+	transposable_element_gene	transposable element gene	AT2TE22725	TA11:LINE/L1	NONE
chr2	5627274	5628919	11	AT2G13490;AT2G13500	+	transposable_element_gene;protein_coding_gene	transposable element gene;unknown protein; BEST Arabidopsis thaliana protein match is: unknown protein (TAIR:AT2G41590.1); Has 126 Blast hits to 126 proteins in 7 species: Archae - 0; Bacteria - 0; Metazoa - 0; Fungi - 0; Plants - 126; Viruses - 0; Other Eukaryotes - 0 (source: NCBI BLink).	AT2TE22725	TA11:LINE/L1	AT2G13490-AT2G13500
chr2	5678159	5678783	10	AT2G13620	+	protein_coding_gene	cation/hydrogen exchanger 15	NONE	NONE	NONE
chr2	5710156	5712939	22	AT2G13700	-	transposable_element_gene	transposable element gene	AT2TE23120	ATCOPIA97:LTR/Copia	NONE
chr2	5872294	5872505	15	NONE	NONE	NONE	NONE	AT2TE23920	HELITRONY1E:RC/Helitron	AT2G13980-AT2G13990
chr2	5876474	5879929	45	AT2G13990	-	transposable_element_gene	transposable element gene	AT2TE23940	ATGP2:LTR/Gypsy	AT2G13980-AT2G13990
chr2	5883606	5890965	73	AT2G14000;AT2G14010	+	protein_coding_gene;transposable_element_gene	Arabidopsis retrotransposon ORF-1 protein;transposable element gene	AT2TE23970;AT2TE23960;AT2TE23950;AT2TE23955;AT2TE23965	ATSINE2A:SINE;ATHILA7A:LTR/Gypsy;ATHILA4A:LTR/Gypsy;ATHILA8B:LTR/Gypsy;VANDAL13:DNA/MuDR	AT2G13990-AT2G14000;AT2G14000-AT2G14010
chr2	5895318	5902994	69	AT2G14030;AT2G14040	-	transposable_element_gene;transposable_element_gene	transposable element gene;transposable element gene	AT2TE24030;AT2TE24035;AT2TE23965	ATHILA4C:LTR/Gypsy;ATHILA7:LTR/Gypsy;VANDAL13:DNA/MuDR	AT2G14030-AT2G14040
chr2	5909729	5910371	16	AT2G14050	+	protein_coding_gene	minichromosome maintenance 9	NONE	NONE	NONE
chr2	5982314	5984917	21	NONE	NONE	NONE	NONE	AT2TE24375;AT2TE24370	ATIS112A:DNA/Harbinger;ATIS112A:DNA/Harbinger	AT2G14170-AT2G14180
chr2	5986018	5987995	28	AT2G14180	+	transposable_element_gene	transposable element gene	AT2TE24385	ATHILA6A:LTR/Gypsy	AT2G14170-AT2G14180
chr2	5989018	5989552	18	AT2G14180	+	transposable_element_gene	transposable element gene	AT2TE24385	ATHILA6A:LTR/Gypsy	NONE
chr2	5991020	5992705	17	AT2G14180	+	transposable_element_gene	transposable element gene	AT2TE24385	ATHILA6A:LTR/Gypsy	NONE
chr2	5995014	5996954	17	NONE	NONE	NONE	NONE	AT2TE24385;AT2TE24390	ATHILA6A:LTR/Gypsy;ATIS112A:DNA/Harbinger	AT2G14180-AT2G14190
chr2	5998241	6000968	33	AT2G14190	-	transposable_element_gene	transposable element gene	AT2TE24410;AT2TE24405	ATHILA:LTR/Gypsy;ATHILA4B_LTR:LTR/Gypsy	AT2G14180-AT2G14190;AT2G14190-AT2G14200
chr2	6006089	6006748	11	NONE	NONE	NONE	NONE	AT2TE24430;AT2TE24435	HELITRONY1D:RC/Helitron;ATHILA8B:LTR/Gypsy	AT2G14190-AT2G14200
chr2	6011294	6012400	26	AT2G14200	-	transposable_element_gene	transposable element gene	AT2TE24460	ATCOPIA45:LTR/Copia	NONE
chr2	6027123	6029541	27	AT2G14230	-	transposable_element_gene	transposable element gene	AT2TE24525	ATENSPM1A:DNA/En-Spm	AT2G14220-AT2G14230
chr2	6036057	6036769	48	NONE	NONE	NONE	NONE	NONE	NONE	AT2G14247-AT2G14255
chr2	6038017	6038488	12	AT2G14255	+	protein_coding_gene	Ankyrin repeat family protein with DHHC zinc finger domain	NONE	NONE	NONE
chr2	6055131	6056808	14	AT2G14288	-	protein_coding_gene	FUNCTIONS IN: molecular_function unknown; INVOLVED IN: biological_process unknown; LOCATED IN: cellular_component unknown; BEST Arabidopsis thaliana protein match is: Galactose oxidase/kelch repeat superfamily protein (TAIR:AT3G24610.1); Has 30201 Blast hits to 17322 proteins in 780 species: Archae - 12; Bacteria - 1396; Metazoa - 17338; Fungi - 3422; Plants - 5037; Viruses - 0; Other Eukaryotes …	NONE	NONE	AT2G14285-AT2G14288;AT2G14288-AT2G14289
chr2	6071074	6073926	20	AT2G14320	+	transposable_element_gene	transposable element gene	AT2TE24735	VANDAL7:DNA/MuDR	AT2G14310-AT2G14320;AT2G14320-AT2G14330
chr2	6077039	6080860	24	AT2G14335;AT2G14340;AT2G14350	-	transposable_element_gene;transposable_element_gene;transposable_element_gene	transposable element gene;transposable element gene;transposable element gene	AT2TE24735	VANDAL7:DNA/MuDR	AT2G14330-AT2G14335;AT2G14335-AT2G14340;AT2G14340-AT2G14350
chr2	6093113	6094772	12	NONE	NONE	NONE	NONE	NONE	NONE	AT2G14365-AT2G14370
chr2	6109641	6112452	34	AT2G14390	+	protein_coding_gene	unknown protein; Has 294 Blast hits to 290 proteins in 73 species: Archae - 2; Bacteria - 20; Metazoa - 212; Fungi - 5; Plants - 4; Viruses - 0; Other Eukaryotes - 51 (source: NCBI BLink).	AT2TE24860	ATHILA8A:LTR/Gypsy	AT2G14380-AT2G14390;AT2G14390-AT2G14400
chr2	6115038	6119981	36	AT2G14400	+	transposable_element_gene	transposable element gene	AT2TE24885;AT2TE24870;AT2TE24875;AT2TE24880	ATLANTYS2:LTR/Gypsy;ATLANTYS1:LTR/Gypsy;ATLANTYS2:LTR/Gypsy;ATLANTYS1:LTR/Gypsy	AT2G14400-AT2G14405
chr2	6124084	6127000	30	AT2G14410;AT2G14415	-	pseudogene;transposable_element_gene	pseudogene, hypothetical protein, similar to Myosin heavy chain, non-muscle (Zipper protein) (Myosin II)(SP:Q99323) {Drosophila melanogaster};transposable element gene	AT2TE24905;AT2TE24910	ATHILA8A:LTR/Gypsy;ATHILA4A:LTR/Gypsy	AT2G14410-AT2G14415
chr2	6144239	6144750	29	AT2G14440	+	protein_coding_gene	Leucine-rich repeat protein kinase family protein	AT2TE25000	RathE1_cons:RathE1_cons	NONE
chr2	6151594	6153866	23	AT2G14450;AT2G14455	+	transposable_element_gene;transposable_element_gene	transposable element gene;transposable element gene	AT2TE25020	HELITRON1:RC/Helitron	AT2G14450-AT2G14455
chr2	6156140	6157800	19	AT2G14470	+	transposable_element_gene	transposable element gene	AT2TE25020	HELITRON1:RC/Helitron	NONE
chr2	6171437	6173872	30	AT2G14510	-	protein_coding_gene	Leucine-rich repeat protein kinase family protein	AT2TE25085;AT2TE25080	RathE1_cons:RathE1_cons;RathE1_cons:RathE1_cons	NONE
chr2	6188115	6188696	12	AT2G14530	+	protein_coding_gene	TRICHOME BIREFRINGENCE-LIKE 13	NONE	NONE	NONE
chr2	6197588	6199346	118	AT2G14540	-	protein_coding_gene	serpin 2	AT2TE25200;AT2TE25205	ATREP5:RC/Helitron;HELITRONY1E:RC/Helitron	AT2G14535-AT2G14540
chr2	6229025	6233877	56	AT2G14590;AT2G14595;AT2G14600	-	transposable_element_gene;transposable_element_gene;transposable_element_gene	transposable element gene;transposable element gene;transposable element gene	AT2TE25415;AT2TE25405;AT2TE25395;AT2TE25410;AT2TE25400	VANDAL9:DNA/MuDR;VANDAL10:DNA/MuDR;VANDAL12:DNA/MuDR;VANDAL11:DNA/MuDR;VANDAL9:DNA/MuDR	AT2G14590-AT2G14595;AT2G14595-AT2G14600;AT2G14600-AT2G14605
chr2	6275173	6276875	12	AT2G14670	-	protein_coding_gene	sucrose-proton symporter 8	NONE	NONE	AT2G14670-AT2G14680
chr2	6284049	6285502	24	AT2G14690	-	protein_coding_gene	Glycosyl hydrolase superfamily protein	NONE	NONE	NONE
chr2	6351175	6353818	46	AT2G14796	-	transposable_element_gene	transposable element gene	AT2TE25875	Unassigned:Unassigned	AT2G14796-AT2G14800
chr2	6359298	6359537	14	AT2G14820	+	protein_coding_gene	Phototropic-responsive NPH3 family protein	NONE	NONE	NONE
chr2	6368785	6370360	18	AT2G14835	+	protein_coding_gene	RING/U-box superfamily protein	NONE	NONE	NONE
chr2	6407021	6407968	11	AT2G14910	-	protein_coding_gene	unknown protein; LOCATED IN: chloroplast; EXPRESSED IN: 24 plant structures; EXPRESSED DURING: 15 growth stages; BEST Arabidopsis thaliana protein match is: unknown protein (TAIR:AT5G14970.1); Has 605 Blast hits to 425 proteins in 102 species: Archae - 0; Bacteria - 300; Metazoa - 25; Fungi - 0; Plants - 89; Viruses - 0; Other Eukaryotes - 191 (source: NCBI BLink).	NONE	NONE	NONE
chr2	6440070	6440618	31	NONE	NONE	NONE	NONE	NONE	NONE	AT2G14940-AT2G14950
chr2	6507601	6508995	59	AT2G15040	+	pseudogene	pseudogene, disease resistance protein-related, low similarity to disease resistance protein Cf-2.1 (Lycopersicon pimpinellifolium) GI:1184075; contains Pfam profile PF00560: Leucine Rich Repeat; blastp match of 38% identity and 4.4e-96 P-value to GP|1184075|gb|AAC15779.1||U42444 Cf-2.1 {Lycopersicon pimpinellifolium}	AT2TE26610	ATGP2N:LTR/Gypsy	AT2G15040-AT2G15042
chr2	6514052	6516893	26	AT2G15045	-	transposable_element_gene	transposable element gene	AT2TE26635;AT2TE26640;AT2TE26630;AT2TE26625	ATHILA5:LTR/Gypsy;ATTIRX1B:DNA;ATHILA6A:LTR/Gypsy;ATLINE1_2:LINE/L1	AT2G15045-AT2G15050
chr2	6525074	6530827	51	AT2G15060;AT2G15070	-	transposable_element_gene;transposable_element_gene	transposable element gene;transposable element gene	AT2TE26680;AT2TE26685	ATENSPM10:DNA/En-Spm;ATHILA4A:LTR/Gypsy	AT2G15060-AT2G15070
chr2	6538378	6538940	10	NONE	NONE	NONE	NONE	AT2TE26730;AT2TE26735	TNAT1A:DNA;TNAT1A:DNA	AT2G15080-AT2G15090
chr2	6549261	6557837	88	AT2G15100;AT2G15110;AT2G15120	+	transposable_element_gene;protein_coding_gene;pseudogene	transposable element gene;Protein of unknown function, DUF601;pseudogene, disease-resistance family protein / fatty acid elongase-related, similar to fatty acid elongase 1 (FAE1) (Arabidopsis thaliana) GI:881615; similar to NtPRp27 (GI:5360263) (Nicotiana tabacum)\similar to R 14 protein (GI:27764542) (Glycine max); contains Pfam profile PF04450: Plant Basic Secretory Protein; blastp match of 71%…	AT2TE26780;AT2TE26790;AT2TE26785;AT2TE26800	TAT1_ATH:LTR/Gypsy;ATLANTYS2:LTR/Gypsy;ATLANTYS1:LTR/Gypsy;ATLANTYS1:LTR/Gypsy	AT2G15090-AT2G15100;AT2G15100-AT2G15110;AT2G15110-AT2G15120
chr2	6559240	6560802	13	NONE	NONE	NONE	NONE	AT2TE26830	ATHILA7:LTR/Gypsy	AT2G15120-AT2G15128
chr2	6611428	6612268	12	NONE	NONE	NONE	NONE	NONE	NONE	AT2G15220-AT2G15230
chr2	6619688	6623962	55	AT2G15250	-	transposable_element_gene	transposable element gene	AT2TE26980	TA11:LINE/L1	NONE
chr2	6625067	6626444	19	NONE	NONE	NONE	NONE	AT2TE26980	TA11:LINE/L1	AT2G15250-AT2G15260
chr2	6647297	6648496	79	NONE	NONE	NONE	NONE	AT2TE27095	ATGP8:LTR/Gypsy	AT2G15292-AT2G15300
chr2	6677545	6677829	17	AT2G15340	+	protein_coding_gene	glycine-rich protein	NONE	NONE	AT2G15340-AT2G15345
chr2	6688278	6688959	10	AT2G15350	-	protein_coding_gene	fucosyltransferase 10	NONE	NONE	NONE
chr2	6718278	6728712	136	AT2G15410;AT2G15420	-	transposable_element_gene;protein_coding_gene	transposable element gene;myosin heavy chain-related	AT2TE27470;AT2TE27460;AT2TE27465;AT2TE27480	ATLANTYS3:LTR/Gypsy;ATLANTYS1:LTR/Gypsy;ATLANTYS1:LTR/Gypsy;ATLANTYS3:LTR/Gypsy	AT2G15410-AT2G15420;AT2G15420-AT2G15430
chr2	6767079	6769943	38	AT2G15510	-	transposable_element_gene	transposable element gene	AT2TE27645	TA11:LINE/L1	NONE
chr2	6771024	6771983	19	AT2G15520	-	transposable_element_gene	transposable element gene	AT2TE27645	TA11:LINE/L1	NONE
chr2	6785724	6786991	124	AT2G15555	-	other_RNA	other RNA	AT2TE27675	ATDNA2T9C:DNA/MuDR	AT2G15550-AT2G15555;AT2G15555-AT2G15560
chr2	6788325	6789534	14	AT2G15560	-	protein_coding_gene	Putative endonuclease or glycosyl hydrolase	NONE	NONE	NONE
chr2	6819502	6820806	21	AT2G15650	+	transposable_element_gene	transposable element gene	AT2TE27820	ATCOPIA36:LTR/Copia	NONE
chr2	6837510	6842788	81	AT2G15700;AT2G15710	+	transposable_element_gene;protein_coding_gene	transposable element gene;TRAF-like family protein	AT2TE27870	ATCOPIA37:LTR/Copia	AT2G15695-AT2G15700;AT2G15700-AT2G15710
chr2	6844611	6848454	76	AT2G15710;AT2G15720	-	protein_coding_gene;transposable_element_gene	TRAF-like family protein;transposable element gene	AT2TE27880	Unassigned:Unassigned	AT2G15710-AT2G15720;AT2G15720-AT2G15730
chr2	6881470	6887560	71	AT2G15800;AT2G15810;AT2G15815	-	transposable_element_gene;transposable_element_gene;transposable_element_gene	transposable element gene;transposable element gene;transposable element gene	AT2TE28035;AT2TE28025;AT2TE28030;AT2TE28020	ATMU2:DNA/MuDR;ATGP10:LTR/Gypsy;ATGP10:LTR/Gypsy;ATMU1:DNA/MuDR	AT2G15800-AT2G15810;AT2G15810-AT2G15815;AT2G15815-AT2G15820
chr2	6910145	6910841	20	AT2G15870	-	transposable_element_gene	transposable element gene	AT2TE28160	ATCOPIA38:LTR/Copia	NONE
chr2	6912149	6913946	21	AT2G15870	-	transposable_element_gene	transposable element gene	AT2TE28160	ATCOPIA38:LTR/Copia	NONE
chr2	6915163	6916155	28	NONE	NONE	NONE	NONE	NONE	NONE	AT2G15870-AT2G15880
chr2	6932106	6933750	25	AT2G15900;AT2G15910	-	protein_coding_gene;protein_coding_gene	Phox-associated domain;Phox-like;Sorting nexin, C-terminal;CSL zinc finger domain-containing protein	NONE	NONE	NONE
chr2	6936151	6938932	21	AT2G15920	+	transposable_element_gene	transposable element gene	AT2TE28260	ATCOPIA38:LTR/Copia	NONE
chr2	6955149	6956769	17	AT2G16000	+	transposable_element_gene	transposable element gene	AT2TE28325	ATCOPIA38B:LTR/Copia	NONE
chr2	6958205	6958649	11	AT2G16000	+	transposable_element_gene	transposable element gene	AT2TE28325	ATCOPIA38B:LTR/Copia	AT2G16000-AT2G16005
chr2	6990307	6991869	16	AT2G16100;AT2G16110	+	pseudogene;pseudogene	pseudogene hypothetical protein;pseudogene, similar to putative AP endonuclease/reverse transcriptase, blastp match of 34% identity and 5.9e-45 P-value to GP|21952510|gb|AAM82604.1|AF525305_2|AF525305 putative AP endonuclease/reverse transcriptase {Brassica napus}	NONE	NONE	AT2G16100-AT2G16110
chr2	7037513	7037651	12	AT2G16230	-	protein_coding_gene	O-Glycosyl hydrolases family 17 protein	NONE	NONE	NONE
chr2	7068234	7068968	12	AT2G16320;AT2G16330	+	transposable_element_gene;transposable_element_gene	transposable element gene;transposable element gene	AT2TE28755	VANDAL1:DNA/MuDR	AT2G16320-AT2G16330
chr2	7073328	7073610	12	AT2G16340	+	protein_coding_gene	unknown protein; Has 64 Blast hits to 48 proteins in 21 species: Archae - 2; Bacteria - 36; Metazoa - 11; Fungi - 6; Plants - 3; Viruses - 2; Other Eukaryotes - 4 (source: NCBI BLink).	NONE	NONE	AT2G16340-AT2G16365
chr2	7097891	7098704	11	AT2G16390	+	protein_coding_gene	SNF2 domain-containing protein / helicase domain-containing protein	NONE	NONE	NONE
chr2	7113077	7119865	54	AT2G16410;AT2G16420	+	transposable_element_gene;transposable_element_gene	transposable element gene;transposable element gene	AT2TE28955	ATLINE1_5:LINE/L1	AT2G16405-AT2G16410;AT2G16410-AT2G16420
chr2	7121370	7121696	13	AT2G16430	-	protein_coding_gene	purple acid phosphatase 10	NONE	NONE	NONE
chr2	7146115	7146941	27	AT2G16490	-	protein_coding_gene	XH domain-containing protein	NONE	NONE	NONE
chr2	7163332	7163995	13	AT2G16530	-	protein_coding_gene	3-oxo-5-alpha-steroid 4-dehydrogenase family protein	NONE	NONE	NONE
chr2	7202089	7203741	24	AT2G16610	-	transposable_element_gene	transposable element gene	AT2TE29340	ATENSPM2:DNA/En-Spm	AT2G16600-AT2G16610
chr2	7210155	7210753	18	AT2G16630	+	protein_coding_gene	Pollen Ole e 1 allergen and extensin family protein	NONE	NONE	NONE
chr2	7224120	7228730	57	AT2G16670	-	transposable_element_gene	transposable element gene	AT2TE29450	ATCOPIA70:LTR/Copia	AT2G16668-AT2G16670
chr2	7230496	7237700	91	AT2G16676;AT2G16680;AT2G16690	-	protein_coding_gene;transposable_element_gene;transposable_element_gene	unknown protein; BEST Arabidopsis thaliana protein match is: unknown protein (TAIR:AT4G02000.1); Has 35333 Blast hits to 34131 proteins in 2444 species: Archae - 798; Bacteria - 22429; Metazoa - 974; Fungi - 991; Plants - 531; Viruses - 0; Other Eukaryotes - 9610 (source: NCBI BLink).;transposable element gene;transposable element gene	AT2TE29465;AT2TE29460	TA11:LINE/L1;TA11:LINE/L1	AT2G16676-AT2G16680;AT2G16680-AT2G16690;AT2G16690-AT2G16700
chr2	7280328	7281321	19	AT2G16770	+	protein_coding_gene	Basic-leucine zipper (bZIP) transcription factor family protein	NONE	NONE	AT2G16770-AT2G16780
chr2	7286446	7286821	13	AT2G16800	+	protein_coding_gene	high-affinity nickel-transport family protein	NONE	NONE	NONE
chr2	7332607	7335721	24	AT2G16910;AT2G16920	-	protein_coding_gene;protein_coding_gene	basic helix-loop-helix (bHLH) DNA-binding superfamily protein;ubiquitin-conjugating enzyme 23	NONE	NONE	NONE
chr2	7349073	7349563	11	NONE	NONE	NONE	NONE	NONE	NONE	AT2G16940-AT2G16950
chr2	7359808	7360729	14	AT2G16950	+	protein_coding_gene	transportin 1	NONE	NONE	NONE
chr2	7391128	7391699	21	AT2G17000	-	protein_coding_gene	Mechanosensitive ion channel family protein	NONE	NONE	NONE
chr2	7397595	7397818	16	AT2G17020	-	protein_coding_gene	F-box/RNI-like superfamily protein	NONE	NONE	NONE
chr2	7435282	7435654	12	AT2G17090	-	protein_coding_gene	Protein kinase protein with tetratricopeptide repeat domain	NONE	NONE	NONE
chr2	7443226	7444346	23	AT2G17110	-	protein_coding_gene	Protein of unknown function (DUF630 and DUF632)	NONE	NONE	NONE
chr2	7448270	7448700	39	NONE	NONE	NONE	NONE	AT2TE30550;AT2TE30545	ATENSPM1:DNA/En-Spm;ATENSPM1:DNA/En-Spm	AT2G17110-AT2G17115
chr2	7486090	7486887	19	AT2G17210	-	protein_coding_gene	Tetratricopeptide repeat (TPR)-like superfamily protein	NONE	NONE	NONE
chr2	7488201	7488756	11	AT2G17220	-	protein_coding_gene	Protein kinase superfamily protein	NONE	NONE	NONE
chr2	7581454	7581527	11	NONE	NONE	NONE	NONE	AT2TE31215	VANDAL2N1:DNA/MuDR	AT2G17450-AT2G17460
chr2	7618349	7619202	12	AT2G17520	+	protein_coding_gene	Endoribonuclease/protein kinase IRE1-like	NONE	NONE	NONE
chr2	7636075	7636429	18	AT2G17550	-	protein_coding_gene	unknown protein; Has 264 Blast hits to 258 proteins in 65 species: Archae - 5; Bacteria - 5; Metazoa - 66; Fungi - 16; Plants - 107; Viruses - 0; Other Eukaryotes - 65 (source: NCBI BLink).	NONE	NONE	NONE
chr2	7647069	7648758	11	AT2G17580	+	protein_coding_gene	Polynucleotide adenylyltransferase family protein	NONE	NONE	NONE
chr2	7667343	7668565	12	AT2G17630;AT2G17640	-	protein_coding_gene;protein_coding_gene	Pyridoxal phosphate (PLP)-dependent transferases superfamily protein;Trimeric LpxA-like enzymes superfamily protein	NONE	NONE	AT2G17630-AT2G17640
chr2	7671781	7672570	13	AT2G17650	+	protein_coding_gene	AMP-dependent synthetase and ligase family protein	NONE	NONE	NONE
chr2	7770217	7771641	11	AT2G17890	-	protein_coding_gene	calcium-dependent protein kinase 16	NONE	NONE	NONE
chr2	7867152	7867328	10	AT2G18090	+	protein_coding_gene	PHD finger family protein / SWIB complex BAF60b domain-containing protein / GYF domain-containing protein	NONE	NONE	NONE
chr2	8002360	8003518	14	AT2G18460;AT2G18465	-	protein_coding_gene;protein_coding_gene	like COV 3;Chaperone DnaJ-domain superfamily protein	NONE	NONE	NONE
chr2	8018074	8019252	27	NONE	NONE	NONE	NONE	AT2TE33295	ATLINE1_3A:LINE/L1	AT2G18480-AT2G18490
chr2	8110302	8110872	16	AT2G18700	+	protein_coding_gene	trehalose phosphatase/synthase 11	NONE	NONE	NONE
chr2	8115008	8115921	12	AT2G18720	-	protein_coding_gene	Translation elongation factor EF1A/initiation factor IF2gamma family protein	NONE	NONE	NONE
chr2	8132293	8133315	13	AT2G18760	+	protein_coding_gene	chromatin remodeling 8	NONE	NONE	NONE
chr2	8161303	8162993	10	AT2G18850	+	protein_coding_gene	SET domain-containing protein	NONE	NONE	NONE
chr2	8225228	8226976	10	AT2G18960	+	protein_coding_gene	H(+)-ATPase 1	NONE	NONE	NONE
chr2	8233550	8233785	14	AT2G18980	-	protein_coding_gene	Peroxidase superfamily protein	NONE	NONE	NONE
chr2	8269814	8274571	283	AT2G19100	-	transposable_element_gene	transposable element gene	AT2TE34410	ATLINEIII:LINE/L1	NONE
chr2	8295326	8295831	22	AT2G19130	+	protein_coding_gene	S-locus lectin protein kinase family protein	NONE	NONE	NONE
chr2	8301139	8302347	18	AT2G19140	-	transposable_element_gene	transposable element gene	AT2TE34525	ATREP13:RC/Helitron	AT2G19140-AT2G19146
chr2	8326078	8326851	15	AT2G19190	-	protein_coding_gene	FLG22-induced receptor-like kinase 1	NONE	NONE	NONE
chr2	8380034	8381896	19	AT2G19360	+	protein_coding_gene	Protein of Unknown Function (DUF239)	AT2TE34910	HARBINGER:DNA/Harbinger	NONE
chr2	8383088	8383436	14	AT2G19360	+	protein_coding_gene	Protein of Unknown Function (DUF239)	NONE	NONE	AT2G19360-AT2G19380
chr2	8418422	8418791	10	AT2G19440	-	protein_coding_gene	O-Glycosyl hydrolases family 17 protein	NONE	NONE	NONE
chr2	8560585	8565756	67	AT2G19840	-	transposable_element_gene	transposable element gene	AT2TE35830;AT2TE35835;AT2TE35840	ATDNA12T3_2:DNA;ATDNA12T3_2:DNA;ATCOPIA69:LTR/Copia	AT2G19830-AT2G19840
chr2	8603059	8603982	10	AT2G19920	-	protein_coding_gene	RNA-dependent RNA polymerase family protein	NONE	NONE	NONE
chr2	8622281	8622864	11	AT2G19960	+	protein_coding_gene	hAT family dimerisation domain	NONE	NONE	AT2G19960-AT2G19970
chr2	8626094	8626566	13	NONE	NONE	NONE	NONE	AT2TE36130	ATREP16:DNA/MuDR	AT2G19970-AT2G19980
chr2	8712282	8712404	10	AT2G20190	-	protein_coding_gene	CLIP-associated protein	NONE	NONE	NONE
chr2	8734010	8734890	10	AT2G20250	-	protein_coding_gene	unknown protein; Has 10 Blast hits to 10 proteins in 6 species: Archae - 0; Bacteria - 0; Metazoa - 0; Fungi - 2; Plants - 8; Viruses - 0; Other Eukaryotes - 0 (source: NCBI BLink).	NONE	NONE	NONE
chr2	8748410	8749460	11	AT2G20290	-	protein_coding_gene	myosin-like protein XIG	NONE	NONE	NONE
chr2	8815871	8821408	88	AT2G20460	-	transposable_element_gene	transposable element gene	AT2TE37050	ATCOPIA72:LTR/Copia	AT2G20453-AT2G20460;AT2G20460-AT2G20463
chr2	8861083	8862688	12	AT2G20580	+	protein_coding_gene	26S proteasome regulatory subunit S2 1A	NONE	NONE	NONE
chr2	8947610	8948654	26	AT2G20780	-	protein_coding_gene	Major facilitator superfamily protein	NONE	NONE	NONE
chr2	8994128	8997968	31	AT2G20910	-	pseudogene	pseudogene, vacuolar ATP synthase subunit B, blastp match of 94% identity and 2.9e-211 P-value to GP|13366196|dbj|BAB39419.1||AP002901 putative H+-transporting ATP synthase {Oryza sativa (japonica cultivar-group)}	NONE	NONE	AT2G20900-AT2G20910;AT2G20910-AT2G20920
chr2	9012027	9012856	12	AT2G20980	-	protein_coding_gene	minichromosome maintenance 10	NONE	NONE	NONE
chr2	9042185	9044487	21	AT2G21070;AT2G21080	+	protein_coding_gene;protein_coding_gene	methyltransferases;unknown protein; FUNCTIONS IN: molecular_function unknown; INVOLVED IN: biological_process unknown; LOCATED IN: vacuole; EXPRESSED IN: 15 plant structures; EXPRESSED DURING: 9 growth stages; CONTAINS InterPro DOMAIN/s: Protein of unknown function DUF3537 (InterPro:IPR021924); BEST Arabidopsis thaliana protein match is: Protein of unknown function (DUF3537) (TAIR:AT3G20300.1); H…	NONE	NONE	AT2G21070-AT2G21080
chr2	9108287	9109780	16	AT2G21270	+	protein_coding_gene	ubiquitin fusion degradation 1	NONE	NONE	NONE
chr2	9122478	9125395	51	AT2G21310	+	transposable_element_gene	transposable element gene	AT2TE38575	ATCOPIA74:LTR/Copia	AT2G21300-AT2G21310;AT2G21310-AT2G21320
chr2	9136035	9136538	17	AT2G21340;AT2G21350	-	protein_coding_gene;protein_coding_gene	MATE efflux family protein;RNA-binding CRS1 / YhbY (CRM) domain protein	NONE	NONE	NONE
chr2	9187376	9191399	50	AT2G21460	-	transposable_element_gene	transposable element gene	AT2TE38900	ATCOPIA76:LTR/Copia	AT2G21450-AT2G21460
chr2	9194069	9195278	16	AT2G21460	-	transposable_element_gene	transposable element gene	AT2TE38910	ATCOPIA76:LTR/Copia	AT2G21460-AT2G21465
chr2	9204038	9204496	12	AT2G21480	-	protein_coding_gene	Malectin/receptor-like protein kinase family protein	NONE	NONE	NONE
chr2	9286242	9286971	24	AT2G21770	+	protein_coding_gene	cellulose synthase A9	NONE	NONE	NONE
chr2	9290260	9290426	23	NONE	NONE	NONE	NONE	NONE	NONE	AT2G21770-AT2G21780
chr2	9356044	9356410	15	AT2G21960	+	protein_coding_gene	unknown protein; LOCATED IN: chloroplast; EXPRESSED IN: 22 plant structures; EXPRESSED DURING: 13 growth stages; BEST Arabidopsis thaliana protein match is: unknown protein (TAIR:AT1G56180.1); Has 224 Blast hits to 222 proteins in 59 species: Archae - 0; Bacteria - 65; Metazoa - 0; Fungi - 0; Plants - 134; Viruses - 0; Other Eukaryotes - 25 (source: NCBI BLink).	NONE	NONE	NONE
chr2	9366157	9367792	10	AT2G22010	-	protein_coding_gene	related to KPC1	NONE	NONE	NONE
chr2	9408360	9409888	17	AT2G22125	+	protein_coding_gene	binding	NONE	NONE	NONE
chr2	9475573	9476936	18	AT2G22300;AT2G22310	-	protein_coding_gene;protein_coding_gene	signal responsive 1;ubiquitin-specific protease 4	NONE	NONE	NONE
chr2	9659251	9659644	12	AT2G22720	+	protein_coding_gene	SPT2 chromatin protein	NONE	NONE	NONE
chr2	9665069	9666218	19	AT2G22740	-	protein_coding_gene	SU(VAR)3-9 homolog 6	NONE	NONE	NONE
chr2	9724159	9724995	23	AT2G22830	-	protein_coding_gene	squalene epoxidase 2	NONE	NONE	NONE
chr2	9760634	9760946	12	AT2G22930	+	protein_coding_gene	UDP-Glycosyltransferase superfamily protein	NONE	NONE	NONE
chr2	9880026	9880968	14	AT2G23200	+	protein_coding_gene	Protein kinase superfamily protein	NONE	NONE	NONE
chr2	10232097	10233754	31	AT2G24070	-	protein_coding_gene	Family of unknown function (DUF566)	NONE	NONE	NONE
chr2	10278181	10278643	10	NONE	NONE	NONE	NONE	NONE	NONE	AT2G24170-AT2G24180
chr2	10353016	10353563	11	NONE	NONE	NONE	NONE	NONE	NONE	AT2G24330-AT2G24340
chr2	10408043	10409961	17	AT2G24513	+	protein_coding_gene	unknown protein; Has 30201 Blast hits to 17322 proteins in 780 species: Archae - 12; Bacteria - 1396; Metazoa - 17338; Fungi - 3422; Plants - 5037; Viruses - 0; Other Eukaryotes - 2996 (source: NCBI BLink).	NONE	NONE	AT2G24510-AT2G24513;AT2G24513-AT2G24520
chr2	10544048	10545665	19	AT2G24750;AT2G24755	-	pseudogene;other_RNA	pseudogene, similar to Avr9/Cf-9 rapidly elicited protein 141, similar to GB:AAB61068; blastp match of 43% identity and 5.0e-152 P-value to GP|30013669|gb|AAP03877.1||AY220478 Avr9/Cf-9 rapidly elicited protein 141 {Nicotiana tabacum};other RNA	NONE	NONE	NONE
chr2	10554426	10554946	12	NONE	NONE	NONE	NONE	NONE	NONE	AT2G24761-AT2G24762
chr2	10598061	10599737	11	AT2G24910;AT2G24915	-	transposable_element_gene;transposable_element_gene	transposable element gene;transposable element gene	AT2TE45465	VANDAL3:DNA/MuDR	AT2G24900-AT2G24910;AT2G24910-AT2G24915
chr2	10603147	10604874	24	AT2G24930	-	transposable_element_gene	transposable element gene	AT2TE45465	VANDAL3:DNA/MuDR	AT2G24920-AT2G24930
chr2	10606041	10607921	18	AT2G24930	-	transposable_element_gene	transposable element gene	AT2TE45465	VANDAL3:DNA/MuDR	NONE
chr2	10612264	10612402	12	NONE	NONE	NONE	NONE	NONE	NONE	AT2G24945-AT2G24950
chr2	10732486	10732784	19	NONE	NONE	NONE	NONE	NONE	NONE	AT2G25185-AT2G25190
chr2	10824140	10824650	16	AT2G25430	+	protein_coding_gene	epsin N-terminal homology (ENTH) domain-containing protein / clathrin assembly protein-related	NONE	NONE	NONE
chr2	10909058	10909669	24	AT2G25630	+	protein_coding_gene	beta glucosidase 14	NONE	NONE	NONE
chr2	10933189	10933696	12	AT2G25680	-	protein_coding_gene	molybdate transporter 1	NONE	NONE	NONE
chr2	11160249	11161871	13	AT2G26215;AT2G26220	+	transposable_element_gene;pseudogene	NONE;pseudogene, similar to phosphoenolpyruvate/phosphate translocator precursor, similar to AraPPT, GB:U66321; blastp match of 88% identity and 4.2e-35 P-value to GP|9295275|gb|AAF86907.1|AF223359_1|AF223359 phosphoenolpyruvate/phosphate translocator precursor {Mesembryanthemum crystallinum}	AT2TE48170	ATDNA1T9A:DNA/MuDR	AT2G26215-AT2G26220
chr2	11434152	11434875	13	AT2G26810	-	protein_coding_gene	Putative methyltransferase family protein	NONE	NONE	NONE
chr2	11561064	11561481	10	NONE	NONE	NONE	NONE	AT2TE50140	ATREP15:RC/Helitron	AT2G27070-AT2G27080
chr2	11652112	11653554	15	AT2G27228;AT2G27230	+	protein_coding_gene;protein_coding_gene	conserved peptide upstream open reading frame 6;transcription factor-related	NONE	NONE	NONE
chr2	11713545	11715682	29	AT2G27380	+	protein_coding_gene	extensin proline-rich 1	NONE	NONE	NONE
chr2	11735802	11735920	17	AT2G27440	+	pseudogene	pseudogene of rac GTPase activating protein	NONE	NONE	NONE
chr2	11748260	11748998	12	AT2G27490	-	protein_coding_gene	dephospho-CoA kinase family	NONE	NONE	NONE
chr2	11854127	11855619	19	AT2G27810	+	protein_coding_gene	nucleobase-ascorbate transporter 12	NONE	NONE	NONE
chr2	12051711	12052224	11	AT2G28260	+	protein_coding_gene	cyclic nucleotide-gated channel 15	NONE	NONE	NONE
chr2	12151478	12151973	14	NONE	NONE	NONE	NONE	NONE	NONE	AT2G28401-AT2G28405
chr2	12175035	12175434	10	NONE	NONE	NONE	NONE	NONE	NONE	AT2G28470-AT2G28480
chr2	12449391	12453789	59	AT2G28980	-	transposable_element_gene	transposable element gene	AT2TE54360	ATLINEIII:LINE/L1	NONE
chr2	12482463	12483224	15	AT2G29060	+	protein_coding_gene	GRAS family transcription factor	NONE	NONE	NONE
chr2	12560101	12561936	47	AT2G29210	+	protein_coding_gene	splicing factor PWI domain-containing protein	NONE	NONE	NONE
chr2	12623048	12623327	13	NONE	NONE	NONE	NONE	NONE	NONE	AT2G29440-AT2G29450
chr2	12656764	12660477	86	AT2G29600;AT2G29605	-	protein_coding_gene;protein_coding_gene	Galactose oxidase/kelch repeat superfamily protein;Plant protein 1589 of unknown function	NONE	NONE	AT2G29600-AT2G29605;AT2G29605-AT2G29610
chr2	12741037	12743516	42	AT2G29870;AT2G29880	+	protein_coding_gene;protein_coding_gene	Aquaporin-like superfamily protein;unknown protein; BEST Arabidopsis thaliana protein match is: unknown protein (TAIR:AT5G27260.1); Has 260 Blast hits to 212 proteins in 20 species: Archae - 0; Bacteria - 0; Metazoa - 1; Fungi - 10; Plants - 240; Viruses - 0; Other Eukaryotes - 9 (source: NCBI BLink).	NONE	NONE	AT2G29860-AT2G29870;AT2G29870-AT2G29880
chr2	12765518	12765692	10	AT2G29940	+	protein_coding_gene	pleiotropic drug resistance 3	NONE	NONE	NONE
chr2	12793616	12794729	10	AT2G29990	-	protein_coding_gene	alternative NAD(P)H dehydrogenase 2	NONE	NONE	NONE
chr2	13077004	13078586	12	AT2G30690	+	protein_coding_gene	Protein of unknown function, DUF593	NONE	NONE	NONE
chr2	13093300	13093982	10	AT2G30730	+	protein_coding_gene	Protein kinase superfamily protein	NONE	NONE	NONE
chr2	13176006	13176839	10	AT2G30950	+	protein_coding_gene	FtsH extracellular protease family	NONE	NONE	NONE
chr2	13561480	13562901	21	AT2G31900;AT2G31902	+	protein_coding_gene;other_RNA	myosin-like protein XIF;Potential natural antisense gene, locus overlaps with AT2G31900	NONE	NONE	NONE
chr2	13564234	13564434	12	AT2G31900;AT2G31902	+	protein_coding_gene;other_RNA	myosin-like protein XIF;Potential natural antisense gene, locus overlaps with AT2G31900	NONE	NONE	NONE
chr2	13565596	13568999	29	AT2G31900;AT2G31902	+	protein_coding_gene;other_RNA	myosin-like protein XIF;Potential natural antisense gene, locus overlaps with AT2G31900	NONE	NONE	NONE
chr2	13686066	13687559	12	AT2G32240	-	protein_coding_gene	FUNCTIONS IN: molecular_function unknown; INVOLVED IN: response to cadmium ion; LOCATED IN: plasma membrane; EXPRESSED IN: 25 plant structures; EXPRESSED DURING: 13 growth stages; CONTAINS InterPro DOMAIN/s: Prefoldin (InterPro:IPR009053); BEST Arabidopsis thaliana protein match is: unknown protein (TAIR:AT1G05320.3); Has 470429 Blast hits to 168274 proteins in 4282 species: Archae - 6896; Bacter…	NONE	NONE	NONE
chr2	13759135	13760827	10	AT2G32410	+	protein_coding_gene	AXR1-like	NONE	NONE	NONE
chr2	14058631	14059653	13	AT2G33170	-	protein_coding_gene	Leucine-rich repeat receptor-like protein kinase family protein	NONE	NONE	NONE
chr2	14141102	14142687	31	AT2G33360	+	protein_coding_gene	Protein of unknown function (DUF3527)	NONE	NONE	NONE
chr2	14163693	14164657	15	AT2G33430	+	protein_coding_gene	differentiation and greening-like 1	NONE	NONE	NONE
chr2	14236023	14237203	22	AT2G33620;AT2G33630	-	protein_coding_gene;protein_coding_gene	AT hook motif DNA-binding family protein;NAD(P)-binding Rossmann-fold superfamily protein	NONE	NONE	NONE
chr2	14240253	14241923	22	AT2G33640	+	protein_coding_gene	DHHC-type zinc finger family protein	NONE	NONE	NONE
chr2	14249080	14251407	24	AT2G33680	+	protein_coding_gene	Tetratricopeptide repeat (TPR)-like superfamily protein	NONE	NONE	AT2G33670-AT2G33680
chr2	14264575	14266953	27	AT2G33720;AT2G33730	-	protein_coding_gene;protein_coding_gene	AP2/B3-like transcriptional factor family protein;P-loop containing nucleoside triphosphate hydrolases superfamily protein	NONE	NONE	AT2G33720-AT2G33730
chr2	14312409	14313400	19	AT2G33835	-	protein_coding_gene	Zinc finger C-x8-C-x5-C-x3-H type family protein	NONE	NONE	NONE
chr2	14402358	14403925	14	AT2G34100;AT2G34110	+	protein_coding_gene;protein_coding_gene	unknown protein; Has 35333 Blast hits to 34131 proteins in 2444 species: Archae - 798; Bacteria - 22429; Metazoa - 974; Fungi - 991; Plants - 531; Viruses - 0; Other Eukaryotes - 9610 (source: NCBI BLink).;BEST Arabidopsis thaliana protein match is: forkhead-associated (FHA) domain-containing protein (TAIR:AT1G34355.1); Has 19 Blast hits to 19 proteins in 5 species: Archae - 0; Bacteria - 0; Meta…	AT2TE63770	VANDAL5A:DNA/MuDR	NONE
chr2	14409492	14411755	17	AT2G34100;AT2G34130	+	protein_coding_gene;transposable_element_gene	unknown protein; Has 35333 Blast hits to 34131 proteins in 2444 species: Archae - 798; Bacteria - 22429; Metazoa - 974; Fungi - 991; Plants - 531; Viruses - 0; Other Eukaryotes - 9610 (source: NCBI BLink).;transposable element gene	AT2TE63800	ATENSPM1:DNA/En-Spm	NONE
chr2	14429314	14430117	14	AT2G34170	+	protein_coding_gene	Protein of unknown function (DUF688)	NONE	NONE	NONE
chr2	14431227	14431772	10	AT2G34180	-	protein_coding_gene	CBL-interacting protein kinase 13	NONE	NONE	NONE
chr2	14472422	14473364	81	AT2G34290	-	protein_coding_gene	Protein kinase superfamily protein	NONE	NONE	AT2G34280-AT2G34290
chr2	14504081	14504874	10	AT2G34357	+	protein_coding_gene	ARM repeat superfamily protein	NONE	NONE	NONE
chr2	14525039	14525091	12	AT2G34430	+	protein_coding_gene	light-harvesting chlorophyll-protein complex II subunit B1	NONE	NONE	NONE
chr2	14569211	14569984	14	AT2G34590	-	protein_coding_gene	Transketolase family protein	NONE	NONE	NONE
chr2	14640370	14641624	15	AT2G34710	-	protein_coding_gene	Homeobox-leucine zipper family protein / lipid-binding START domain-containing protein	NONE	NONE	NONE
chr2	14737643	14739404	33	AT2G34930	-	protein_coding_gene	disease resistance family protein / LRR family protein	NONE	NONE	NONE
chr2	14770165	14771939	26	AT2G35050	+	protein_coding_gene	Protein kinase superfamily protein with octicosapeptide/Phox/Bem1p domain	NONE	NONE	NONE
chr2	14775314	14776742	48	AT2G35060	-	protein_coding_gene	K+ uptake permease 11	NONE	NONE	NONE
chr2	14825223	14825739	28	AT2G35160	+	protein_coding_gene	SU(VAR)3-9 homolog 5	NONE	NONE	NONE
chr2	14887439	14887681	18	NONE	NONE	NONE	NONE	NONE	NONE	AT2G35350-AT2G35360
chr2	14899779	14899905	14	AT2G35420	-	protein_coding_gene	RING/U-box superfamily protein	NONE	NONE	NONE
chr2	14906739	14907650	41	NONE	NONE	NONE	NONE	NONE	NONE	AT2G35460-AT2G35470
chr2	14979002	14979792	11	AT2G35630	+	protein_coding_gene	ARM repeat superfamily protein	NONE	NONE	NONE
chr2	15025275	15026466	27	AT2G35738;AT2G35740	-	other_RNA;protein_coding_gene	other RNA;nositol transporter 3	NONE	NONE	AT2G35740-AT2G35742
chr2	15046076	15046164	10	AT2G35800	+	protein_coding_gene	mitochondrial substrate carrier family protein	NONE	NONE	NONE
chr2	15077153	15077840	10	AT2G35920	+	protein_coding_gene	RNA helicase family protein	NONE	NONE	NONE
chr2	15180199	15181913	13	AT2G36200	-	protein_coding_gene	P-loop containing nucleoside triphosphate hydrolases superfamily protein	NONE	NONE	NONE
chr2	15225383	15225732	10	AT2G36310	-	protein_coding_gene	uridine-ribohydrolase 1	NONE	NONE	NONE
chr2	15239351	15239968	17	AT2G36350	+	protein_coding_gene	Protein kinase superfamily protein	NONE	NONE	NONE
chr2	15241026	15241739	11	AT2G36350	+	protein_coding_gene	Protein kinase superfamily protein	NONE	NONE	NONE
chr2	15269195	15269812	18	AT2G36390	+	protein_coding_gene	starch branching enzyme 2.1	NONE	NONE	NONE
chr2	15389478	15391367	47	AT2G36710	-	protein_coding_gene	Pectin lyase-like superfamily protein	NONE	NONE	AT2G36710-AT2G36720
chr2	15410775	15411903	95	AT2G36750	-	protein_coding_gene	UDP-glucosyl transferase 73C1	NONE	NONE	NONE
chr2	15478656	15478804	16	NONE	NONE	NONE	NONE	NONE	NONE	AT2G36870-AT2G36880
chr2	15503591	15503931	24	AT2G36910	+	protein_coding_gene	ATP binding cassette subfamily B1	NONE	NONE	NONE
chr2	15506169	15506960	29	AT2G36910	+	protein_coding_gene	ATP binding cassette subfamily B1	NONE	NONE	NONE
chr2	15525282	15525983	14	AT2G36960	+	protein_coding_gene	TSL-kinase interacting protein 1	NONE	NONE	NONE
chr2	15572617	15573484	14	AT2G37050	+	protein_coding_gene	Leucine-rich repeat protein kinase family protein	NONE	NONE	NONE
chr2	15580205	15583785	26	AT2G37070;AT2G37080	-	protein_coding_gene;protein_coding_gene	unknown protein; BEST Arabidopsis thaliana protein match is: unknown protein (TAIR:AT3G53320.1); Has 1323 Blast hits to 775 proteins in 176 species: Archae - 0; Bacteria - 113; Metazoa - 351; Fungi - 175; Plants - 115; Viruses - 13; Other Eukaryotes - 556 (source: NCBI BLink).;ROP interactive partner 3	AT2TE69570	ATCOPIA67:LTR/Copia	AT2G37070-AT2G37080
chr2	15668271	15668554	18	AT2G37320	+	protein_coding_gene	Tetratricopeptide repeat (TPR)-like superfamily protein	NONE	NONE	NONE
chr2	15675159	15675685	10	AT2G37360;AT2G37362	+	protein_coding_gene;other_RNA	ABC-2 type transporter family protein;Potential natural antisense gene, locus overlaps with AT2G37360	NONE	NONE	NONE
chr2	15679524	15682200	166	AT2G37370	+	protein_coding_gene	unknown protein; BEST Arabidopsis thaliana protein match is: unknown protein (TAIR:AT5G13560.1); Has 30201 Blast hits to 17322 proteins in 780 species: Archae - 12; Bacteria - 1396; Metazoa - 17338; Fungi - 3422; Plants - 5037; Viruses - 0; Other Eukaryotes - 2996 (source: NCBI BLink).	NONE	NONE	NONE
chr2	15740815	15741199	10	AT2G37500	-	protein_coding_gene	arginine biosynthesis protein ArgJ family	NONE	NONE	NONE
chr2	15760944	15761946	18	AT2G37560;AT2G37570	-	protein_coding_gene;protein_coding_gene	origin recognition complex second largest subunit 2;HSP20-like chaperones superfamily protein	NONE	NONE	AT2G37560-AT2G37570
chr2	15815214	15815551	18	AT2G37710	-	protein_coding_gene	receptor lectin kinase	NONE	NONE	NONE
chr2	15821776	15821886	11	NONE	NONE	NONE	NONE	NONE	NONE	AT2G37720-AT2G37730
chr2	15865308	15866297	19	AT2G37900	-	protein_coding_gene	Major facilitator superfamily protein	NONE	NONE	NONE
chr2	15873066	15873334	19	AT2G37930	+	protein_coding_gene	Protein of unknown function (DUF3527)	NONE	NONE	AT2G37925-AT2G37930
chr2	15909192	15911846	44	AT2G38010;AT2G38020	-	protein_coding_gene;protein_coding_gene	Neutral/alkaline non-lysosomal ceramidase;vacuoleless1 (VCL1)	NONE	NONE	NONE
chr2	15930260	15930550	17	AT2G38070	+	protein_coding_gene	Protein of unknown function (DUF740)	NONE	NONE	NONE
chr2	16003513	16006244	66	AT2G38195	+	protein_coding_gene	RING/U-box superfamily protein	NONE	NONE	NONE
chr2	16010059	16010642	18	AT2G38220	+	protein_coding_gene	RING/U-box superfamily protein	NONE	NONE	NONE
chr2	16100092	16100816	17	AT2G38440	+	protein_coding_gene	SCAR homolog 2	NONE	NONE	NONE
chr2	16143277	16143675	25	AT2G38590	+	protein_coding_gene	F-box and associated interaction domains-containing protein	NONE	NONE	NONE
chr2	16229025	16229604	10	AT2G38840	+	protein_coding_gene	Guanylate-binding family protein	NONE	NONE	NONE
chr2	16263132	16264476	14	AT2G38950	+	protein_coding_gene	Transcription factor jumonji (jmj) family protein / zinc finger (C5HC2 type) family protein	NONE	NONE	NONE
chr2	16322698	16323998	17	AT2G39120;AT2G39130	-	protein_coding_gene;protein_coding_gene	Ubiquitin carboxyl-terminal hydrolase family protein;Transmembrane amino acid transporter family protein	NONE	NONE	NONE
chr2	16335110	16335390	22	AT2G39170	-	protein_coding_gene	unknown protein; CONTAINS InterPro DOMAIN/s: Protein of unknown function NEP (InterPro:IPR019320); Has 57 Blast hits to 57 proteins in 26 species: Archae - 0; Bacteria - 0; Metazoa - 19; Fungi - 0; Plants - 34; Viruses - 0; Other Eukaryotes - 4 (source: NCBI BLink).	NONE	NONE	NONE
chr2	16382566	16383681	14	AT2G39230	+	protein_coding_gene	LATERAL ORGAN JUNCTION	NONE	NONE	NONE
chr2	16448154	16448485	14	AT2G39380	-	protein_coding_gene	exocyst subunit exo70 family protein H2	NONE	NONE	NONE
chr2	16519245	16519820	12	AT2G39620	-	protein_coding_gene	Pentatricopeptide repeat (PPR) superfamily protein	NONE	NONE	NONE
chr2	16576740	16578267	21	AT2G39740	+	protein_coding_gene	Nucleotidyltransferase family protein	NONE	NONE	NONE
chr2	16589812	16590636	35	AT2G39770	+	protein_coding_gene	Glucose-1-phosphate adenylyltransferase family protein	NONE	NONE	NONE
chr2	16728540	16729959	14	AT2G40070	-	protein_coding_gene	BEST Arabidopsis thaliana protein match is: proline-rich family protein (TAIR:AT3G09000.1); Has 35333 Blast hits to 34131 proteins in 2444 species: Archae - 798; Bacteria - 22429; Metazoa - 974; Fungi - 991; Plants - 531; Viruses - 0; Other Eukaryotes - 9610 (source: NCBI BLink).	NONE	NONE	NONE
chr2	16773354	16773812	21	AT2G40140	+	protein_coding_gene	zinc finger (CCCH-type) family protein	NONE	NONE	NONE
chr2	16911530	16911820	13	AT2G40480	+	protein_coding_gene	Plant protein of unknown function (DUF827)	NONE	NONE	NONE
chr2	17009194	17009419	11	NONE	NONE	NONE	NONE	AT2TE76595	ATREP10D:RC/Helitron	AT2G40745-AT2G40760
chr2	17019441	17020579	16	AT2G40770	-	protein_coding_gene	zinc ion binding;DNA binding;helicases;ATP binding;nucleic acid binding	NONE	NONE	NONE
chr2	17024670	17024872	13	AT2G40800	-	protein_coding_gene	unknown protein; BEST Arabidopsis thaliana protein match is: unknown protein (TAIR:AT3G56430.1); Has 43 Blast hits to 43 proteins in 15 species: Archae - 0; Bacteria - 0; Metazoa - 0; Fungi - 0; Plants - 41; Viruses - 0; Other Eukaryotes - 2 (source: NCBI BLink).	NONE	NONE	NONE
chr2	17038163	17038811	15	AT2G40820	-	protein_coding_gene	FUNCTIONS IN: molecular_function unknown; INVOLVED IN: biological_process unknown; LOCATED IN: plasma membrane; EXPRESSED IN: 21 plant structures; EXPRESSED DURING: 13 growth stages; BEST Arabidopsis thaliana protein match is: myosin heavy chain-related (TAIR:AT3G56480.1); Has 203 Blast hits to 195 proteins in 64 species: Archae - 3; Bacteria - 13; Metazoa - 26; Fungi - 15; Plants - 101; Viruses …	NONE	NONE	NONE
chr2	17058300	17058707	11	AT2G40890	-	protein_coding_gene	cytochrome P450, family 98, subfamily A, polypeptide 3	NONE	NONE	NONE
chr2	17093474	17093817	11	AT2G40955	+	protein_coding_gene	unknown protein; FUNCTIONS IN: molecular_function unknown; INVOLVED IN: biological_process unknown; LOCATED IN: cellular_component unknown; EXPRESSED IN: cultured cell; BEST Arabidopsis thaliana protein match is: unknown protein (TAIR:AT4G15096.1); Has 89 Blast hits to 89 proteins in 21 species: Archae - 0; Bacteria - 3; Metazoa - 18; Fungi - 0; Plants - 12; Viruses - 0; Other Eukaryotes - 56 (so…	NONE	NONE	NONE
chr2	17173773	17174955	14	AT2G41210	+	protein_coding_gene	phosphatidylinositol- 4-phosphate 5-kinase 5	NONE	NONE	NONE
chr2	17384009	17387973	46	AT2G41700	-	protein_coding_gene	ATP-binding cassette A1	NONE	NONE	NONE
chr2	17823683	17823758	10	AT2G42830;AT2G42835	-	protein_coding_gene;other_RNA	K-box region and MADS-box transcription factor family protein ;other RNA	NONE	NONE	NONE
chr2	17967174	17967792	11	AT2G43230	+	protein_coding_gene	Protein kinase superfamily protein	NONE	NONE	NONE
chr2	17969001	17969455	12	AT2G43235	-	protein_coding_gene	unknown protein; FUNCTIONS IN: molecular_function unknown; INVOLVED IN: biological_process unknown; LOCATED IN: chloroplast; EXPRESSED IN: 22 plant structures; EXPRESSED DURING: 13 growth stages; Has 41 Blast hits to 41 proteins in 16 species: Archae - 0; Bacteria - 0; Metazoa - 0; Fungi - 0; Plants - 40; Viruses - 0; Other Eukaryotes - 1 (source: NCBI BLink).	NONE	NONE	NONE
chr2	18178935	18181738	24	AT2G43900	-	protein_coding_gene	Endonuclease/exonuclease/phosphatase family protein	NONE	NONE	NONE
chr2	18222227	18222512	10	AT2G44040	-	protein_coding_gene	Dihydrodipicolinate reductase, bacterial/plant	NONE	NONE	NONE
chr2	18238780	18238978	12	AT2G44090	-	protein_coding_gene	Ankyrin repeat family protein	NONE	NONE	NONE
chr2	18285060	18285149	11	AT2G44220	+	protein_coding_gene	Protein of Unknown Function (DUF239)	NONE	NONE	NONE
chr2	18387443	18388522	48	AT2G44540	-	protein_coding_gene	glycosyl hydrolase 9B9	NONE	NONE	AT2G44540-AT2G44550
chr2	18390341	18391136	29	AT2G44550	-	protein_coding_gene	glycosyl hydrolase 9B10	NONE	NONE	NONE
chr2	18393435	18393813	36	AT2G44560	-	protein_coding_gene	glycosyl hydrolase 9B11	NONE	NONE	AT2G44560-AT2G44570
chr2	18396032	18396153	25	AT2G44570	-	protein_coding_gene	glycosyl hydrolase 9B12	NONE	NONE	NONE
chr2	18497011	18498588	44	NONE	NONE	NONE	NONE	NONE	NONE	AT2G44840-AT2G44850
chr2	18508044	18508721	16	AT2G44890	-	protein_coding_gene	cytochrome P450, family 704, subfamily A, polypeptide 1	NONE	NONE	AT2G44880-AT2G44890
chr2	18514136	18514773	11	AT2G44900	-	protein_coding_gene	ARABIDILLO-1	NONE	NONE	NONE
chr2	18651314	18651962	92	AT2G45230	-	transposable_element_gene	transposable element gene	AT2TE84690	TA11:LINE/L1	AT2G45220-AT2G45230
chr2	18702317	18702640	15	AT2G45380	-	protein_coding_gene	FUNCTIONS IN: molecular_function unknown; INVOLVED IN: biological_process unknown; LOCATED IN: cellular_component unknown; EXPRESSED IN: inflorescence meristem, flower, cultured cell; EXPRESSED DURING: petal differentiation and expansion stage; BEST Arabidopsis thaliana protein match is: Calcium-binding EF-hand family protein (TAIR:AT4G34070.1); Has 171 Blast hits to 170 proteins in 31 species: A…	NONE	NONE	NONE
chr2	18750358	18750399	10	AT2G45500	-	protein_coding_gene	AAA-type ATPase family protein	NONE	NONE	NONE
chr2	18795244	18795615	10	AT2G45620	+	protein_coding_gene	Nucleotidyltransferase family protein	NONE	NONE	NONE
chr2	18835304	18835778	17	AT2G45720	+	protein_coding_gene	ARM repeat superfamily protein	NONE	NONE	NONE
chr2	18972089	18972885	10	AT2G46190	+	protein_coding_gene	Mitochondrial glycoprotein family protein	NONE	NONE	AT2G46190-AT2G46192
chr2	19067500	19068341	21	AT2G46450	+	protein_coding_gene	cyclic nucleotide-gated channel 12	NONE	NONE	NONE
chr2	19069836	19069980	10	AT2G46455	-	protein_coding_gene	OxaA/YidC-like membrane insertion protein	NONE	NONE	NONE
chr2	19092072	19092292	10	AT2G46510	-	protein_coding_gene	ABA-inducible BHLH-type transcription factor	NONE	NONE	NONE
chr2	19121056	19122380	12	AT2G46560	-	protein_coding_gene	transducin family protein / WD-40 repeat family protein	NONE	NONE	NONE
chr2	19280095	19280640	18	AT2G46920	-	protein_coding_gene	Protein phosphatase 2C family protein	NONE	NONE	NONE
chr2	19320214	19320769	16	AT2G47015;AT2G47020	-	miRNA;protein_coding_gene	MIR408; miRNA;Peptide chain release factor 1	NONE	NONE	NONE
chr2	19338618	19339087	13	AT2G47070	+	protein_coding_gene	squamosa promoter binding protein-like 1	NONE	NONE	NONE
chr2	19577379	19579663	27	AT2G47800	+	protein_coding_gene	multidrug resistance-associated protein 4	NONE	NONE	NONE
chr2	19618444	19619489	17	AT2G47940	-	protein_coding_gene	DEGP protease 2	NONE	NONE	NONE
chr2	19651674	19652712	22	AT2G48060	-	protein_coding_gene	unknown protein; FUNCTIONS IN: molecular_function unknown; INVOLVED IN: biological_process unknown; LOCATED IN: endomembrane system; EXPRESSED IN: shoot, sperm cell; CONTAINS InterPro DOMAIN/s: Protein of unknown function DUF3595 (InterPro:IPR021999); Has 533 Blast hits to 341 proteins in 95 species: Archae - 2; Bacteria - 15; Metazoa - 318; Fungi - 0; Plants - 93; Viruses - 0; Other Eukaryotes -…	NONE	NONE	NONE
chr3	525146	526388	16	AT3G02515	+	transposable_element_gene	transposable element gene	AT3TE02240	SADHU:Unassigned	AT3G02510-AT3G02515;AT3G02515-AT3G02520
chr3	1075226	1075869	20	AT3G04100	+	protein_coding_gene	AGAMOUS-like 57	NONE	NONE	AT3G04090-AT3G04100
chr3	1122038	1122288	15	AT3G04250	+	protein_coding_gene	F-box associated ubiquitination effector family protein	NONE	NONE	NONE
chr3	1345145	1345952	27	AT3G04870	+	protein_coding_gene	zeta-carotene desaturase	NONE	NONE	NONE
chr3	1431691	1432163	14	AT3G05120	+	protein_coding_gene	alpha/beta-Hydrolases superfamily protein	NONE	NONE	NONE
chr3	1506179	1506783	11	AT3G05290	-	protein_coding_gene	peroxisomal adenine nucleotide carrier 1	NONE	NONE	NONE
chr3	1524309	1524941	12	AT3G05340	-	protein_coding_gene	Tetratricopeptide repeat (TPR)-like superfamily protein	NONE	NONE	NONE
chr3	1557230	1558916	33	AT3G05410;AT3G05415	-	protein_coding_gene;transposable_element_gene	Photosystem II reaction center PsbP family protein;transposable element gene	AT3TE06550	ATLINE2:LINE/L1	NONE
chr3	1616525	1616605	11	AT3G05570	-	protein_coding_gene	unknown protein; BEST Arabidopsis thaliana protein match is: unknown protein (TAIR:AT4G39235.1); Has 73 Blast hits to 73 proteins in 11 species: Archae - 0; Bacteria - 0; Metazoa - 0; Fungi - 0; Plants - 73; Viruses - 0; Other Eukaryotes - 0 (source: NCBI BLink).	NONE	NONE	NONE
chr3	1636295	1638924	20	AT3G05630	+	protein_coding_gene	phospholipase D P2	NONE	NONE	NONE
chr3	1862094	1862598	14	AT3G06150	-	protein_coding_gene	unknown protein; BEST Arabidopsis thaliana protein match is: unknown protein (TAIR:AT5G19060.1); Has 61 Blast hits to 59 proteins in 10 species: Archae - 0; Bacteria - 0; Metazoa - 3; Fungi - 0; Plants - 58; Viruses - 0; Other Eukaryotes - 0 (source: NCBI BLink).	NONE	NONE	NONE
chr3	2485581	2486404	16	AT3G07780	+	protein_coding_gene	Protein of unknown function (DUF1423)	NONE	NONE	NONE
chr3	2544220	2546228	17	AT3G07980	-	protein_coding_gene	mitogen-activated protein kinase kinase kinase 6	NONE	NONE	NONE
chr3	2687117	2688704	18	AT3G08850	-	protein_coding_gene	HEAT repeat ;WD domain, G-beta repeat protein protein	NONE	NONE	NONE
chr3	2783494	2783965	10	AT3G09090	-	protein_coding_gene	defective in exine formation protein (DEX1)	NONE	NONE	NONE
chr3	2932308	2933690	12	AT3G09550	+	protein_coding_gene	Ankyrin repeat family protein	NONE	NONE	NONE
chr3	2971041	2971120	11	NONE	NONE	NONE	NONE	AT3TE12470	ATMU6N1:DNA/MuDR	AT3G09680-AT3G09690
chr3	3177209	3178720	11	AT3G10270	-	protein_coding_gene	DNA GYRASE B1	NONE	NONE	NONE
chr3	3218041	3218882	20	AT3G10370	+	protein_coding_gene	FAD-dependent oxidoreductase family protein	NONE	NONE	NONE
chr3	3408528	3408979	44	AT3G10890	-	protein_coding_gene	Glycosyl hydrolase superfamily protein	NONE	NONE	NONE
chr3	3410374	3412210	113	AT3G10900	-	protein_coding_gene	Glycosyl hydrolase superfamily protein	NONE	NONE	AT3G10900-AT3G10910
chr3	3416530	3416888	11	AT3G10915	-	protein_coding_gene	Reticulon family protein	NONE	NONE	NONE
chr3	3448904	3449971	18	AT3G11000	+	protein_coding_gene	DCD (Development and Cell Death) domain protein	NONE	NONE	NONE
chr3	3469160	3469927	11	AT3G11070	+	protein_coding_gene	Outer membrane OMP85 family protein	NONE	NONE	NONE
chr3	3538125	3538249	14	NONE	NONE	NONE	NONE	AT3TE14865	ATMU6:DNA/MuDR	AT3G11290-AT3G11300
chr3	3682276	3682971	10	AT3G11670	-	protein_coding_gene	UDP-Glycosyltransferase superfamily protein	NONE	NONE	NONE
chr3	3688625	3688794	11	AT3G11680	-	protein_coding_gene	Aluminium activated malate transporter family protein	NONE	NONE	NONE
chr3	3707009	3707351	14	AT3G11720	-	protein_coding_gene	Polyketide cyclase/dehydrase and lipid transport superfamily protein	NONE	NONE	NONE
chr3	3709613	3710499	11	AT3G11730	-	protein_coding_gene	Ras-related small GTP-binding family protein	NONE	NONE	NONE
chr3	3720060	3721727	17	AT3G11760;AT3G11770	-	protein_coding_gene;protein_coding_gene	unknown protein; FUNCTIONS IN: molecular_function unknown; INVOLVED IN: biological_process unknown; LOCATED IN: cellular_component unknown; EXPRESSED IN: 23 plant structures; EXPRESSED DURING: 14 growth stages; BEST Arabidopsis thaliana protein match is: unknown protein (TAIR:AT5G04860.1); Has 84 Blast hits to 73 proteins in 13 species: Archae - 0; Bacteria - 0; Metazoa - 0; Fungi - 0; Plants - 8…	NONE	NONE	AT3G11760-AT3G11770
chr3	3739429	3739942	15	AT3G11850	-	protein_coding_gene	Protein of unknown function, DUF593	NONE	NONE	NONE
chr3	3783411	3784958	16	AT3G11950	-	protein_coding_gene	TRAF-like superfamily protein	NONE	NONE	NONE
chr3	3800082	3801555	14	AT3G11964	-	protein_coding_gene	RNA binding;RNA binding	NONE	NONE	NONE
chr3	3807012	3807270	49	NONE	NONE	NONE	NONE	NONE	NONE	AT3G11964-AT3G11970
chr3	3812667	3812977	66	NONE	NONE	NONE	NONE	AT3TE16040	ATLINE1_3A:LINE/L1	AT3G11970-AT3G11980
chr3	3821827	3822987	14	AT3G12010;AT3G12012	+	protein_coding_gene;protein_coding_gene	FUNCTIONS IN: molecular_function unknown; INVOLVED IN: biological_process unknown; EXPRESSED IN: sperm cell, cultured cell; CONTAINS InterPro DOMAIN/s: Colon cancer-associated Mic1-like (InterPro:IPR009755); Has 30201 Blast hits to 17322 proteins in 780 species: Archae - 12; Bacteria - 1396; Metazoa - 17338; Fungi - 3422; Plants - 5037; Viruses - 0; Other Eukaryotes - 2996 (source: NCBI BLink).;c…	NONE	NONE	NONE
chr3	3845332	3845927	14	AT3G12070	-	protein_coding_gene	RAB geranylgeranyl transferase beta subunit 2	NONE	NONE	NONE
chr3	3887201	3888348	17	AT3G12200	-	protein_coding_gene	NIMA-related kinase 7	NONE	NONE	NONE
chr3	3908047	3908491	11	AT3G12250	+	protein_coding_gene	TGACG motif-binding factor 6	NONE	NONE	NONE
chr3	3914284	3915773	16	AT3G12280	-	protein_coding_gene	retinoblastoma-related 1	NONE	NONE	NONE
chr3	3935210	3935842	12	AT3G12360	+	protein_coding_gene	Ankyrin repeat family protein	NONE	NONE	NONE
chr3	3990130	3990778	14	AT3G12570	+	protein_coding_gene	FYD	NONE	NONE	NONE
chr3	3998093	3998927	14	AT3G12590	-	protein_coding_gene	unknown protein; INVOLVED IN: biological_process unknown; LOCATED IN: chloroplast; Has 50 Blast hits to 41 proteins in 15 species: Archae - 0; Bacteria - 0; Metazoa - 2; Fungi - 0; Plants - 43; Viruses - 0; Other Eukaryotes - 5 (source: NCBI BLink).	NONE	NONE	NONE
chr3	4019291	4019782	11	AT3G12660	+	protein_coding_gene	FASCICLIN-like arabinogalactan protein 14 precursor	NONE	NONE	NONE
chr3	4031313	4031833	10	AT3G12690	-	protein_coding_gene	AGC kinase 1.5	NONE	NONE	NONE
chr3	4070190	4070689	10	AT3G12810	+	protein_coding_gene	SNF2 domain-containing protein / helicase domain-containing protein	NONE	NONE	NONE
chr3	4133483	4133817	19	AT3G12950	-	protein_coding_gene	Trypsin family protein	NONE	NONE	NONE
chr3	4168096	4168510	12	AT3G13020	-	protein_coding_gene	hAT transposon superfamily protein	NONE	NONE	NONE
chr3	4170014	4170918	10	AT3G13030	-	protein_coding_gene	hAT transposon superfamily protein	NONE	NONE	NONE
chr3	4196494	4197902	21	AT3G13080	-	protein_coding_gene	multidrug resistance-associated protein 3	NONE	NONE	NONE
chr3	4208961	4209391	11	AT3G13100	-	protein_coding_gene	multidrug resistance-associated protein 7	NONE	NONE	NONE
chr3	4212089	4212861	12	AT3G13100	-	protein_coding_gene	multidrug resistance-associated protein 7	NONE	NONE	NONE
chr3	4248066	4248992	10	AT3G13220	-	protein_coding_gene	ABC-2 type transporter family protein	NONE	NONE	NONE
chr3	4264486	4264841	10	AT3G13226	-	protein_coding_gene	regulatory protein RecX family protein	NONE	NONE	NONE
chr3	4277060	4280903	45	AT3G13250	-	transposable_element_gene	transposable element gene	AT3TE18040	HELITRON1:RC/Helitron	NONE
chr3	4282310	4288860	57	AT3G13260;AT3G13270	-	transposable_element_gene;transposable_element_gene	transposable element gene;transposable element gene	AT3TE18050;AT3TE18040;AT3TE18045;AT3TE18060	HELITRON1:RC/Helitron;HELITRON1:RC/Helitron;HELITRON4:RC/Helitron;HELITRON1:RC/Helitron	AT3G13250-AT3G13260;AT3G13260-AT3G13270;AT3G13270-AT3G13275
chr3	4349381	4349484	14	AT3G13380	+	protein_coding_gene	BRI1-like 3	NONE	NONE	NONE
chr3	4396020	4396249	10	AT3G13490	-	protein_coding_gene	Lysyl-tRNA synthetase, class II	NONE	NONE	NONE
chr3	4454058	4454305	12	AT3G13624	-	pseudogene	pseudogene, hypothetical protein	NONE	NONE	AT3G13620-AT3G13624
chr3	4455446	4456056	70	AT3G13624	-	pseudogene	pseudogene, hypothetical protein	NONE	NONE	AT3G13624-AT3G13630
chr3	4513001	4513878	11	AT3G13750	+	protein_coding_gene	beta galactosidase 1	NONE	NONE	NONE
chr3	4555569	4556479	14	AT3G13840	-	protein_coding_gene	GRAS family transcription factor	NONE	NONE	NONE
chr3	4587347	4588394	14	AT3G13900	+	protein_coding_gene	ATPase E1-E2 type family protein / haloacid dehalogenase-like hydrolase family protein	NONE	NONE	NONE
chr3	4651160	4651433	11	AT3G14050	-	protein_coding_gene	RELA/SPOT homolog 2	NONE	NONE	NONE
chr3	4674157	4674951	12	AT3G14100	+	protein_coding_gene	RNA-binding (RRM/RBD/RNP motifs) family protein	NONE	NONE	NONE
chr3	4689790	4689845	13	AT3G14140	+	protein_coding_gene	2-oxoglutarate-dependent dioxygenase family protein	NONE	NONE	NONE
chr3	4700142	4702895	27	AT3G14172	-	protein_coding_gene	FUNCTIONS IN: molecular_function unknown; INVOLVED IN: biological_process unknown; LOCATED IN: cellular_component unknown; BEST Arabidopsis thaliana protein match is: COP1-interacting protein-related (TAIR:AT1G72410.1); Has 30201 Blast hits to 17322 proteins in 780 species: Archae - 12; Bacteria - 1396; Metazoa - 17338; Fungi - 3422; Plants - 5037; Viruses - 0; Other Eukaryotes - 2996 (source: NC…	NONE	NONE	NONE
chr3	4812109	4813935	18	AT3G14400	-	protein_coding_gene	ubiquitin-specific protease 25	NONE	NONE	NONE
chr3	4885033	4885700	10	AT3G14550	-	protein_coding_gene	geranylgeranyl pyrophosphate synthase 3	NONE	NONE	NONE
chr3	4893475	4893873	12	AT3G14570	+	protein_coding_gene	glucan synthase-like 4	NONE	NONE	NONE
chr3	4914118	4914279	13	AT3G14610	+	protein_coding_gene	cytochrome P450, family 72, subfamily A, polypeptide 7	NONE	NONE	NONE
chr3	4919045	4921147	42	AT3G14630;AT3G14640	+	protein_coding_gene;protein_coding_gene	cytochrome P450, family 72, subfamily A, polypeptide 9;cytochrome P450, family 72, subfamily A, polypeptide 10	NONE	NONE	AT3G14630-AT3G14640
chr3	4938032	4938890	14	AT3G14690	+	protein_coding_gene	cytochrome P450, family 72, subfamily A, polypeptide 15	NONE	NONE	NONE
chr3	4954758	4954968	13	AT3G14750	-	protein_coding_gene	unknown protein; BEST Arabidopsis thaliana protein match is: unknown protein (TAIR:AT1G67170.1); Has 4036 Blast hits to 3091 proteins in 519 species: Archae - 61; Bacteria - 669; Metazoa - 1503; Fungi - 255; Plants - 421; Viruses - 4; Other Eukaryotes - 1123 (source: NCBI BLink).	NONE	NONE	NONE
chr3	4999416	4999917	10	AT3G14860	-	protein_coding_gene	NHL domain-containing protein	NONE	NONE	NONE
chr3	5019705	5019849	10	AT3G14920	+	protein_coding_gene	Peptide-N4-(N-acetyl-beta-glucosaminyl)asparagine amidase A protein	NONE	NONE	NONE
chr3	5027878	5028556	15	AT3G14940	+	protein_coding_gene	phosphoenolpyruvate carboxylase 3	NONE	NONE	NONE
chr3	5040227	5040962	10	AT3G14980	-	protein_coding_gene	Acyl-CoA N-acyltransferase with RING/FYVE/PHD-type zinc finger protein	NONE	NONE	NONE
chr3	5092018	5093975	19	AT3G15120	-	protein_coding_gene	P-loop containing nucleoside triphosphate hydrolases superfamily protein	NONE	NONE	NONE
chr3	5167507	5168644	21	AT3G15350	+	protein_coding_gene	Core-2/I-branching beta-1,6-N-acetylglucosaminyltransferase family protein	NONE	NONE	NONE
chr3	5185063	5185819	14	AT3G15355	+	protein_coding_gene	ubiquitin-conjugating enzyme 25	NONE	NONE	NONE
chr3	5217061	5218715	20	AT3G15470	-	protein_coding_gene	Transducin/WD40 repeat-like superfamily protein	NONE	NONE	NONE
chr3	5278256	5286695	135	AT3G15600;AT3G15602	-	transposable_element_gene;transposable_element_gene	transposable element gene;transposable element gene	AT3TE22200	VANDAL17:DNA/MuDR	AT3G15590-AT3G15600;AT3G15600-AT3G15602;AT3G15602-AT3G15605
chr3	5389053	5389441	12	AT3G15930	+	protein_coding_gene	Pentatricopeptide repeat (PPR) superfamily protein	NONE	NONE	NONE
chr3	5429564	5429768	10	AT3G15990	+	protein_coding_gene	sulfate transporter 3;4	NONE	NONE	NONE
chr3	5514261	5514771	15	AT3G16270	+	protein_coding_gene	ENTH/VHS family protein	NONE	NONE	NONE
chr3	5658574	5660948	27	AT3G16620	-	protein_coding_gene	translocon outer complex protein 120	NONE	NONE	NONE
chr3	5683287	5683967	33	AT3G16680	+	protein_coding_gene	DNA binding;DNA-directed RNA polymerases	NONE	NONE	AT3G16670-AT3G16680
chr3	5696165	5696913	11	AT3G16730	-	protein_coding_gene	CONTAINS InterPro DOMAIN/s: Non-SMC condensin II complex, subunit H2-like (InterPro:IPR009378); Has 249 Blast hits to 211 proteins in 82 species: Archae - 0; Bacteria - 0; Metazoa - 145; Fungi - 8; Plants - 30; Viruses - 0; Other Eukaryotes - 66 (source: NCBI BLink).	NONE	NONE	NONE
chr3	5715318	5716323	15	AT3G16785	+	protein_coding_gene	phospholipase D P1	NONE	NONE	NONE
chr3	5728400	5730353	34	AT3G16820	-	protein_coding_gene	F-box and associated interaction domains-containing protein	NONE	NONE	AT3G16820-AT3G16830
chr3	5767097	5767744	12	AT3G16880	+	protein_coding_gene	F-box and associated interaction domains-containing protein	NONE	NONE	NONE
chr3	5783397	5785776	17	AT3G16940	+	protein_coding_gene	calmodulin binding;transcription regulators	NONE	NONE	NONE
chr3	5835270	5835664	16	NONE	NONE	NONE	NONE	NONE	NONE	AT3G17100-AT3G17110
chr3	5909877	5910625	12	AT3G17310	-	protein_coding_gene	S-adenosyl-L-methionine-dependent methyltransferases superfamily protein	NONE	NONE	NONE
chr3	5915679	5916092	16	AT3G17320	-	protein_coding_gene	F-box and associated interaction domains-containing protein	NONE	NONE	NONE
chr3	5917310	5918716	13	AT3G17330	-	protein_coding_gene	evolutionarily conserved C-terminal region 6	NONE	NONE	NONE
chr3	5921565	5922578	17	AT3G17340	-	protein_coding_gene	ARM repeat superfamily protein	NONE	NONE	NONE
chr3	5930765	5931663	42	NONE	NONE	NONE	NONE	NONE	NONE	AT3G17340-AT3G17350
chr3	5957539	5958845	17	AT3G17410	+	protein_coding_gene	Protein kinase superfamily protein	NONE	NONE	NONE
chr3	5960186	5961133	21	AT3G17420	-	protein_coding_gene	glyoxysomal protein kinase 1	NONE	NONE	NONE
chr3	5983225	5983843	23	AT3G17480	+	protein_coding_gene	F-box and associated interaction domains-containing protein	NONE	NONE	NONE
chr3	6029233	6031204	20	AT3G17630	+	protein_coding_gene	cation/H+ exchanger 19	NONE	NONE	NONE
chr3	6091371	6091887	12	AT3G17800	-	protein_coding_gene	Protein of unknown function (DUF760)	NONE	NONE	NONE
chr3	6107030	6108261	20	AT3G17840	+	protein_coding_gene	receptor-like kinase 902	NONE	NONE	NONE
chr3	6109632	6110903	12	AT3G17850	-	protein_coding_gene	Protein kinase superfamily protein	NONE	NONE	AT3G17845-AT3G17850
chr3	6144022	6144345	14	AT3G17940	-	protein_coding_gene	Galactose mutarotase-like superfamily protein	NONE	NONE	NONE
chr3	6149124	6151084	25	AT3G17970	+	protein_coding_gene	translocon at the outer membrane of chloroplasts 64-III	NONE	NONE	NONE
chr3	6176010	6177636	11	AT3G18040	+	protein_coding_gene	MAP kinase 9	NONE	NONE	NONE
chr3	6201671	6202440	19	AT3G18100	+	protein_coding_gene	myb domain protein 4r1	NONE	NONE	NONE
chr3	6247015	6247087	10	NONE	NONE	NONE	NONE	AT3TE26260	TSCL:LINE?	AT3G18217-AT3G18220
chr3	6256456	6257751	21	AT3G18240	+	protein_coding_gene	Ribosomal protein S24/S35, mitochondrial	NONE	NONE	NONE
chr3	6263007	6263808	17	AT3G18270	+	protein_coding_gene	cytochrome P450, family 77, subfamily A, polypeptide 5 pseudogene	NONE	NONE	NONE
chr3	6308018	6309517	18	AT3G18370	+	protein_coding_gene	C2 domain-containing protein	NONE	NONE	NONE
chr3	6330028	6330524	20	AT3G18440	+	protein_coding_gene	aluminum-activated malate transporter 9	NONE	NONE	NONE
chr3	6333332	6333379	10	AT3G18460	-	protein_coding_gene	PLAC8 family protein	NONE	NONE	NONE
chr3	6337510	6338706	15	AT3G18480	+	protein_coding_gene	CCAAT-displacement protein alternatively spliced product	NONE	NONE	NONE
chr3	6444317	6444898	18	AT3G18720	-	protein_coding_gene	F-box family protein	NONE	NONE	AT3G18715-AT3G18720
chr3	6449457	6450945	20	AT3G18730	-	protein_coding_gene	tetratricopeptide repeat (TPR)-containing protein	NONE	NONE	NONE
chr3	6454543	6455888	24	AT3G18750	-	protein_coding_gene	with no lysine (K) kinase 6	NONE	NONE	NONE
chr3	6549190	6549481	12	AT3G18990	-	protein_coding_gene	AP2/B3-like transcriptional factor family protein	NONE	NONE	NONE
chr3	6580121	6580446	10	AT3G19050	+	protein_coding_gene	phragmoplast orienting kinesin 2	NONE	NONE	NONE
chr3	6597770	6598771	13	AT3G19080	+	protein_coding_gene	SWIB complex BAF60b domain-containing protein	NONE	NONE	NONE
chr3	6732036	6733853	15	AT3G19420	+	protein_coding_gene	PTEN 2	NONE	NONE	NONE
chr3	6769188	6769571	12	AT3G19515	-	protein_coding_gene	CONTAINS InterPro DOMAIN/s: Apoptosis inhibitory 5 (InterPro:IPR008383); BEST Arabidopsis thaliana protein match is: unknown protein (TAIR:AT1G23935.1); Has 546 Blast hits to 394 proteins in 84 species: Archae - 0; Bacteria - 3; Metazoa - 210; Fungi - 15; Plants - 143; Viruses - 0; Other Eukaryotes - 175 (source: NCBI BLink).	NONE	NONE	NONE
chr3	6782495	6782763	11	AT3G19540	+	protein_coding_gene	Protein of unknown function (DUF620)	NONE	NONE	NONE
chr3	6793736	6794567	42	AT3G19560	+	protein_coding_gene	F-box family protein	NONE	NONE	NONE
chr3	6799053	6799249	10	AT3G19570	+	protein_coding_gene	Family of unknown function (DUF566)	NONE	NONE	NONE
chr3	6828449	6829716	12	AT3G19670	-	protein_coding_gene	pre-mRNA-processing protein 40B	NONE	NONE	NONE
chr3	6851400	6852535	14	AT3G19720	-	protein_coding_gene	P-loop containing nucleoside triphosphate hydrolases superfamily protein	NONE	NONE	NONE
chr3	6856631	6857818	16	AT3G19740	-	protein_coding_gene	P-loop containing nucleoside triphosphate hydrolases superfamily protein	NONE	NONE	NONE
chr3	6880200	6881042	15	AT3G19820	-	protein_coding_gene	cell elongation protein / DWARF1 / DIMINUTO (DIM)	NONE	NONE	NONE
chr3	6894834	6894991	12	AT3G19840	+	protein_coding_gene	pre-mRNA-processing protein 40C	NONE	NONE	NONE
chr3	6905046	6905804	11	AT3G19860	+	protein_coding_gene	basic helix-loop-helix (bHLH) DNA-binding superfamily protein	NONE	NONE	NONE
chr3	6909278	6910900	18	AT3G19870	+	protein_coding_gene	unknown protein; Has 84 Blast hits to 64 proteins in 35 species: Archae - 0; Bacteria - 0; Metazoa - 31; Fungi - 0; Plants - 24; Viruses - 0; Other Eukaryotes - 29 (source: NCBI BLink).	NONE	NONE	NONE
chr3	6922842	6923877	14	AT3G19900	-	protein_coding_gene	unknown protein; FUNCTIONS IN: molecular_function unknown; INVOLVED IN: biological_process unknown; LOCATED IN: chloroplast; EXPRESSED IN: 23 plant structures; EXPRESSED DURING: 13 growth stages; CONTAINS InterPro DOMAIN/s: Protein of unknown function DUF3067 (InterPro:IPR021420); Has 276 Blast hits to 276 proteins in 83 species: Archae - 0; Bacteria - 112; Metazoa - 0; Fungi - 2; Plants - 59; Vi…	NONE	NONE	NONE
chr3	7016962	7017334	27	AT3G20090	+	protein_coding_gene	cytochrome P450, family 705, subfamily A, polypeptide 18	NONE	NONE	NONE
chr3	7048242	7049794	20	AT3G20200	+	protein_coding_gene	Protein kinase protein with adenine nucleotide alpha hydrolases-like domain	NONE	NONE	NONE
chr3	7126245	7127553	20	AT3G20440	-	protein_coding_gene	Alpha amylase family protein	NONE	NONE	NONE
chr3	7149012	7149851	12	AT3G20475	+	protein_coding_gene	MUTS-homologue 5	NONE	NONE	NONE
chr3	7169152	7170842	16	AT3G20540	+	protein_coding_gene	polymerase gamma 1	NONE	NONE	NONE
chr3	7203332	7204604	10	AT3G20630	-	protein_coding_gene	ubiquitin-specific protease 14	NONE	NONE	NONE
chr3	7231828	7232346	31	AT3G20690	-	protein_coding_gene	F-box and associated interaction domains-containing protein	NONE	NONE	NONE
chr3	7233802	7238556	127	AT3G20700;AT3G20705;AT3G20710	-	protein_coding_gene;pseudogene;protein_coding_gene	F-box associated ubiquitination effector family protein;pseudogene, hypothetical protein;F-box family protein	NONE	NONE	AT3G20700-AT3G20705;AT3G20705-AT3G20710
chr3	7260750	7261410	12	AT3G20770	-	protein_coding_gene	Ethylene insensitive 3 family protein	NONE	NONE	NONE
chr3	7334524	7335743	17	AT3G20935	+	protein_coding_gene	cytochrome P450, family 705, subfamily A, polypeptide 28	NONE	NONE	AT3G20930-AT3G20935
chr3	7342573	7344724	135	AT3G20950	+	protein_coding_gene	cytochrome P450, family 705, subfamily A, polypeptide 32	AT3TE30865	RP1_AT:DNA	AT3G20940-AT3G20950
chr3	7380661	7380903	10	AT3G21070	-	protein_coding_gene	NAD kinase 1	NONE	NONE	NONE
chr3	7392272	7393211	18	AT3G21090	-	protein_coding_gene	ABC-2 type transporter family protein	NONE	NONE	NONE
chr3	7408330	7408994	27	AT3G21130	+	protein_coding_gene	F-box and associated interaction domains-containing protein	NONE	NONE	NONE
chr3	7414100	7416899	19	AT3G21160	-	protein_coding_gene	alpha-mannosidase 2	NONE	NONE	NONE
chr3	7420294	7420959	60	AT3G21170	+	protein_coding_gene	F-box and associated interaction domains-containing protein	NONE	NONE	NONE
chr3	7429242	7429908	10	AT3G21180	+	protein_coding_gene	autoinhibited Ca(2+)-ATPase 9	NONE	NONE	NONE
chr3	7442050	7442857	20	AT3G21215	-	protein_coding_gene	RNA-binding (RRM/RBD/RNP motifs) family protein	NONE	NONE	NONE
chr3	7547197	7548968	10	AT3G21430	-	protein_coding_gene	DNA binding	AT3TE31720	ATIS112A:DNA/Harbinger	NONE
chr3	7566025	7566551	41	NONE	NONE	NONE	NONE	NONE	NONE	AT3G21470-AT3G21475
chr3	7600250	7600856	36	AT3G21570	-	protein_coding_gene	unknown protein; Has 43 Blast hits to 43 proteins in 13 species: Archae - 0; Bacteria - 0; Metazoa - 0; Fungi - 0; Plants - 43; Viruses - 0; Other Eukaryotes - 0 (source: NCBI BLink).	NONE	NONE	NONE
chr3	7619474	7620360	10	AT3G21640	-	protein_coding_gene	FKBP-type peptidyl-prolyl cis-trans isomerase family protein	NONE	NONE	NONE
chr3	7636825	7637092	23	NONE	NONE	NONE	NONE	NONE	NONE	AT3G21680-AT3G21690
chr3	7653517	7653696	15	AT3G21720	-	protein_coding_gene	isocitrate lyase	NONE	NONE	NONE
chr3	7749140	7750799	44	AT3G21990	+	protein_coding_gene	Domain of unknown function (DUF26)	NONE	NONE	AT3G21985-AT3G21990;AT3G21990-AT3G22000
chr3	7764837	7765535	16	AT3G22050	+	protein_coding_gene	Domain of unknown function (DUF26)	NONE	NONE	AT3G22050-AT3G22053
chr3	7814001	7814509	10	AT3G22150	+	protein_coding_gene	Tetratricopeptide repeat (TPR)-like superfamily protein	NONE	NONE	NONE
chr3	7902017	7902786	30	AT3G22350	+	protein_coding_gene	F-box and associated interaction domains-containing protein	NONE	NONE	NONE
chr3	7949374	7949995	33	AT3G22421	-	protein_coding_gene	F-box and associated interaction domains-containing protein	NONE	NONE	NONE
chr3	8026389	8027270	78	AT3G22710	-	protein_coding_gene	F-box family protein	NONE	NONE	NONE
chr3	8031765	8032387	21	AT3G22730	-	protein_coding_gene	F-box and associated interaction domains-containing protein	NONE	NONE	NONE
chr3	8047184	8048503	35	AT3G22760;AT3G22770	-	protein_coding_gene;protein_coding_gene	Tesmin/TSO1-like CXC domain-containing protein;F-box associated ubiquitination effector family protein	NONE	NONE	AT3G22760-AT3G22770
chr3	8053275	8054884	14	AT3G22790	-	protein_coding_gene	Kinase interacting (KIP1-like) family protein	NONE	NONE	NONE
chr3	8056163	8056969	19	AT3G22790	-	protein_coding_gene	Kinase interacting (KIP1-like) family protein	NONE	NONE	NONE
chr3	8096383	8097267	44	AT3G22870	+	protein_coding_gene	F-box and associated interaction domains-containing protein	NONE	NONE	NONE
chr3	8131517	8133379	187	AT3G22940	+	protein_coding_gene	F-box associated ubiquitination effector family protein	NONE	NONE	AT3G22940-AT3G22942
chr3	8135476	8136061	24	AT3G22942;AT3G22945	+	protein_coding_gene;pseudogene	G-protein gamma subunit 2;pseudogene, cyclophilin (fragment), blastp match of 59% identity and 2.2e-14 P-value to GP|1563719|emb|CAA69622.1||Y08320 cyclophylin {Digitalis lanata}	NONE	NONE	NONE
chr3	8160353	8161817	26	AT3G22980	-	protein_coding_gene	Ribosomal protein S5/Elongation factor G/III/V family protein	AT3TE34225	ATREP10D:RC/Helitron	NONE
chr3	8256006	8257248	26	AT3G23150	+	protein_coding_gene	Signal transduction histidine kinase, hybrid-type, ethylene sensor	NONE	NONE	NONE
chr3	8358414	8359449	14	AT3G23370	+	protein_coding_gene	RNA-binding (RRM/RBD/RNP motifs) family protein	NONE	NONE	NONE
chr3	8371045	8372931	27	NONE	NONE	NONE	NONE	AT3TE35100;AT3TE35095	HELITRONY2:RC/Helitron;ATREP15:RC/Helitron	AT3G23370-AT3G23380
chr3	8385066	8387758	26	AT3G23410;AT3G23420;AT3G23430	-	protein_coding_gene;protein_coding_gene;protein_coding_gene	fatty alcohol oxidase 3;F-box and associated interaction domains-containing protein;phosphate 1	NONE	NONE	AT3G23410-AT3G23420;AT3G23420-AT3G23430
chr3	8429135	8429893	10	AT3G23510	+	protein_coding_gene	Cyclopropane-fatty-acyl-phospholipid synthase	NONE	NONE	NONE
chr3	8446016	8447847	17	AT3G23540	+	protein_coding_gene	alpha/beta-Hydrolases superfamily protein	NONE	NONE	NONE
chr3	8464501	8464603	18	NONE	NONE	NONE	NONE	NONE	NONE	AT3G23580-AT3G23590
chr3	8508355	8508847	12	AT3G23640	+	protein_coding_gene	heteroglycan glucosidase 1	NONE	NONE	NONE
chr3	8511351	8511770	19	NONE	NONE	NONE	NONE	NONE	NONE	AT3G23650-AT3G23660
chr3	8522775	8525412	35	AT3G23670	+	protein_coding_gene	phragmoplast-associated kinesin-related protein, putative	NONE	NONE	AT3G23670-AT3G23680
chr3	8629281	8629668	11	AT3G23890	+	protein_coding_gene	topoisomerase II	NONE	NONE	NONE
chr3	8632400	8632914	10	AT3G23900	-	protein_coding_gene	RNA recognition motif (RRM)-containing protein	NONE	NONE	NONE
chr3	8698344	8699975	13	AT3G24090	-	protein_coding_gene	glutamine-fructose-6-phosphate transaminase (isomerizing)s;sugar binding;transaminases	NONE	NONE	NONE
chr3	8735188	8735304	11	AT3G24180	-	protein_coding_gene	Beta-glucosidase, GBA2 type family protein	NONE	NONE	NONE
chr3	8748391	8749642	17	AT3G24200	-	protein_coding_gene	FAD/NAD(P)-binding oxidoreductase family protein	NONE	NONE	NONE
chr3	8782217	8782987	11	AT3G24240	+	protein_coding_gene	Leucine-rich repeat receptor-like protein kinase family protein	NONE	NONE	NONE
chr3	8833173	8834087	14	AT3G24340	-	protein_coding_gene	chromatin remodeling 40	NONE	NONE	NONE
chr3	8957089	8957584	14	AT3G24542	+	protein_coding_gene	Beta-galactosidase related protein	NONE	NONE	NONE
chr3	8965356	8966828	28	AT3G24560;AT3G24570	-	protein_coding_gene;protein_coding_gene	Adenine nucleotide alpha hydrolases-like superfamily protein;Peroxisomal membrane 22 kDa (Mpv17/PMP22) family protein	NONE	NONE	NONE
chr3	9012012	9016894	72	AT3G24675;AT3G24680	-	transposable_element_gene;transposable_element_gene	transposable element gene;transposable element gene	AT3TE37690	TA11:LINE/L1	NONE
chr3	9019072	9019311	21	NONE	NONE	NONE	NONE	AT3TE37695	HELITRONY3:RC/Helitron	AT3G24680-AT3G24690
chr3	9042735	9042866	11	NONE	NONE	NONE	NONE	NONE	NONE	AT3G24760-AT3G24770
chr3	9129205	9130728	14	AT3G25060	+	protein_coding_gene	Tetratricopeptide repeat (TPR)-like superfamily protein	NONE	NONE	AT3G25060-AT3G25070
chr3	9149002	9149919	17	AT3G25120	-	protein_coding_gene	Mitochondrial import inner membrane translocase subunit Tim17/Tim22/Tim23 family protein	NONE	NONE	AT3G25110-AT3G25120
chr3	9153840	9153996	10	AT3G25130	+	protein_coding_gene	unknown protein; FUNCTIONS IN: molecular_function unknown; INVOLVED IN: biological_process unknown; LOCATED IN: plasma membrane; EXPRESSED IN: 17 plant structures; EXPRESSED DURING: 9 growth stages; Has 3885 Blast hits to 2658 proteins in 280 species: Archae - 12; Bacteria - 208; Metazoa - 970; Fungi - 222; Plants - 148; Viruses - 11; Other Eukaryotes - 2314 (source: NCBI BLink).	NONE	NONE	AT3G25130-AT3G25140
chr3	9157197	9157966	12	AT3G25150	-	protein_coding_gene	Nuclear transport factor 2 (NTF2) family protein with RNA binding (RRM-RBD-RNP motifs) domain	NONE	NONE	NONE
chr3	9185202	9186589	31	AT3G25225	+	pseudogene	pseudogene, hypothetical protein	AT3TE38370;AT3TE38375	ATREP14:RC/Helitron;ATREP14:RC/Helitron	AT3G25225-AT3G25230
chr3	9231450	9232654	144	AT3G25460	-	protein_coding_gene	F-box and associated interaction domains-containing protein	AT3TE38575	ATCOPIA45:LTR/Copia	AT3G25450-AT3G25460
chr3	9236813	9240873	485	AT3G25485	-	transposable_element_gene	transposable element gene	AT3TE38595	ATLINEIII:LINE/L1	AT3G25480-AT3G25485;AT3G25485-AT3G25490
chr3	9296135	9296994	11	AT3G25585	+	protein_coding_gene	aminoalcoholphosphotransferase	NONE	NONE	NONE
chr3	9310015	9310741	10	AT3G25610	-	protein_coding_gene	ATPase E1-E2 type family protein / haloacid dehalogenase-like hydrolase family protein	NONE	NONE	NONE
chr3	9350550	9351675	13	AT3G25680	+	protein_coding_gene	FUNCTIONS IN: molecular_function unknown; INVOLVED IN: biological_process unknown; LOCATED IN: chloroplast; EXPRESSED IN: 21 plant structures; EXPRESSED DURING: 13 growth stages; CONTAINS InterPro DOMAIN/s: S-layer homology domain (InterPro:IPR001119); BEST Arabidopsis thaliana protein match is: unknown protein (TAIR:AT5G23890.1); Has 2454 Blast hits to 2065 proteins in 355 species: Archae - 39; …	NONE	NONE	NONE
chr3	9378757	9380370	68	AT3G25719;AT3G25720	+	protein_coding_gene;protein_coding_gene	unknown protein; Has 30201 Blast hits to 17322 proteins in 780 species: Archae - 12; Bacteria - 1396; Metazoa - 17338; Fungi - 3422; Plants - 5037; Viruses - 0; Other Eukaryotes - 2996 (source: NCBI BLink).;RNA-directed DNA polymerase (reverse transcriptase)-related family protein	NONE	NONE	AT3G25717-AT3G25719;AT3G25719-AT3G25720
chr3	9388001	9393988	75	AT3G25725;AT3G25727	-	transposable_element_gene;protein_coding_gene	transposable element gene;BEST Arabidopsis thaliana protein match is: RNA-directed DNA polymerase (reverse transcriptase)-related family protein (TAIR:AT2G02520.1); Has 26 Blast hits to 26 proteins in 2 species: Archae - 0; Bacteria - 0; Metazoa - 0; Fungi - 0; Plants - 26; Viruses - 0; Other Eukaryotes - 0 (source: NCBI BLink).	AT3TE39225;AT3TE39220	ATCOPIA24:LTR/Copia;ATCOPIA17:LTR/Copia	AT3G25720-AT3G25725;AT3G25725-AT3G25727
chr3	9435047	9436229	22	AT3G25815	-	transposable_element_gene	transposable element gene	AT3TE39395	ATLINE2:LINE/L1	NONE
chr3	9458386	9458580	11	AT3G25850	-	protein_coding_gene	Cysteine/Histidine-rich C1 domain family protein	NONE	NONE	NONE
chr3	9482235	9482417	11	AT3G25900	+	protein_coding_gene	Homocysteine S-methyltransferase family protein	NONE	NONE	NONE
chr3	9500226	9501494	20	AT3G25970	-	protein_coding_gene	Pentatricopeptide repeat (PPR) superfamily protein	NONE	NONE	NONE
chr3	9532047	9532304	12	AT3G26085	+	protein_coding_gene	CAAX amino terminal protease family protein	NONE	NONE	NONE
chr3	9552178	9552610	15	AT3G26125	+	protein_coding_gene	cytochrome P450, family 86, subfamily C, polypeptide 2	NONE	NONE	NONE
chr3	9679097	9679524	10	AT3G26440	+	protein_coding_gene	Protein of unknown function (DUF707)	NONE	NONE	NONE
chr3	9692207	9696920	84	AT3G26483	-	transposable_element_gene	transposable element gene	AT3TE40420	ATCOPIA82:LTR/Copia	AT3G26480-AT3G26483
chr3	9699043	9699209	14	NONE	NONE	NONE	NONE	AT3TE40435	ATCOPIA6:LTR/Copia	AT3G26486-AT3G26490
chr3	9751251	9752905	16	AT3G26560	-	protein_coding_gene	ATP-dependent RNA helicase, putative	NONE	NONE	NONE
chr3	9784093	9787480	80	AT3G26614	-	transposable_element_gene	transposable element gene	AT3TE40730;AT3TE40735	ATLINEIII:LINE/L1;ATLINE2:LINE/L1	AT3G26612-AT3G26614
chr3	9900146	9900906	11	NONE	NONE	NONE	NONE	AT3TE41205;AT3TE41210	ATHILA4A:LTR/Gypsy;ATLINE1_6:LINE/L1	AT3G26855-AT3G26860
chr3	9975119	9975836	15	AT3G27040	-	protein_coding_gene	Meprin and TRAF (MATH) homology domain-containing protein	NONE	NONE	NONE
chr3	9982017	9982104	16	NONE	NONE	NONE	NONE	NONE	NONE	AT3G27060-AT3G27070
chr3	10025097	10025954	12	AT3G27170	+	protein_coding_gene	chloride channel B	NONE	NONE	NONE
chr3	10097577	10098939	11	AT3G27325	+	protein_coding_gene	hydrolases, acting on ester bonds	NONE	NONE	NONE
chr3	10102123	10102964	14	AT3G27325	+	protein_coding_gene	hydrolases, acting on ester bonds	NONE	NONE	AT3G27325-AT3G27327
chr3	10131182	10131412	14	AT3G27380	-	protein_coding_gene	succinate dehydrogenase 2-1	NONE	NONE	NONE
chr3	10134737	10135072	12	AT3G27390	-	protein_coding_gene	unknown protein; FUNCTIONS IN: molecular_function unknown; INVOLVED IN: biological_process unknown; LOCATED IN: plasma membrane; EXPRESSED IN: 23 plant structures; EXPRESSED DURING: 13 growth stages; BEST Arabidopsis thaliana protein match is: unknown protein (TAIR:AT5G40640.1); Has 101 Blast hits to 99 proteins in 12 species: Archae - 0; Bacteria - 0; Metazoa - 0; Fungi - 0; Plants - 101; Viruse…	NONE	NONE	NONE
chr3	10223198	10224816	22	AT3G27600	-	protein_coding_gene	SWAP (Suppressor-of-White-APricot)/surp RNA-binding domain-containing protein	AT3TE42495	ATIS112A:DNA/Harbinger	AT3G27590-AT3G27600
chr3	10233768	10234739	10	AT3G27640	+	protein_coding_gene	Transducin/WD40 repeat-like superfamily protein	NONE	NONE	NONE
chr3	10246172	10247740	13	AT3G27670	+	protein_coding_gene	ARM repeat superfamily protein	NONE	NONE	NONE
chr3	10340279	10342966	21	AT3G27883	+	transposable_element_gene	transposable element gene	AT3TE42960	TA11:LINE/L1	NONE
chr3	10378634	10379723	22	AT3G27950	+	protein_coding_gene	GDSL-like Lipase/Acylhydrolase superfamily protein	NONE	NONE	NONE
chr3	10426152	10428715	19	AT3G28030	+	protein_coding_gene	5'-3' exonuclease family protein	NONE	NONE	NONE
chr3	10459740	10459973	18	AT3G28100	+	protein_coding_gene	nodulin MtN21 /EamA-like transporter family protein	AT3TE43450	TAG2:DNA/HAT	NONE
chr3	10477057	10483914	87	AT3G28153	-	transposable_element_gene	transposable element gene	AT3TE43545;AT3TE43540;AT3TE43535;AT3TE43550	RathE1_cons:RathE1_cons;ATREP18:DNA;TNAT1A:DNA;ATLINE1_6:LINE/L1	AT3G28150-AT3G28153;AT3G28153-AT3G28155
chr3	10521879	10522855	14	NONE	NONE	NONE	NONE	AT3TE43700	ATCOPIA37:LTR/Copia	AT3G28210-AT3G28216
chr3	10526005	10526352	18	AT3G28220	+	protein_coding_gene	TRAF-like family protein	NONE	NONE	NONE
chr3	10636059	10637878	12	AT3G28400	-	transposable_element_gene	transposable element gene	AT3TE44210	ATHAT7:DNA/HAT	NONE
chr3	10640800	10642077	79	AT3G28410	-	protein_coding_gene	F-box/RNI-like superfamily protein	NONE	NONE	AT3G28410-AT3G28412
chr3	10674587	10674815	16	AT3G28470	-	protein_coding_gene	Duplicated homeodomain-like superfamily protein	NONE	NONE	NONE
chr3	10806134	10807736	163	AT3G28780	-	protein_coding_gene	Protein of unknown function (DUF1216)	AT3TE44935	VANDAL1:DNA/MuDR	NONE
chr3	10870514	10870940	10	AT3G28860	-	protein_coding_gene	ATP binding cassette subfamily B19	NONE	NONE	NONE
chr3	10885149	10888842	49	AT3G28865	-	transposable_element_gene	transposable element gene	AT3TE45260	ATLINEIII:LINE/L1	NONE
chr3	10890535	10891752	26	AT3G28870	+	protein_coding_gene	CONTAINS InterPro DOMAIN/s: Histone deacetylase interacting (InterPro:IPR013194), Sec63 domain (InterPro:IPR004179); BEST Arabidopsis thaliana protein match is: unknown protein (TAIR:AT3G24260.1); Has 531 Blast hits to 527 proteins in 118 species: Archae - 0; Bacteria - 10; Metazoa - 251; Fungi - 29; Plants - 170; Viruses - 0; Other Eukaryotes - 71 (source: NCBI BLink).	NONE	NONE	NONE
chr3	10970200	10975994	58	AT3G28945	-	transposable_element_gene	transposable element gene	AT3TE45620	TA11:LINE/L1	AT3G28940-AT3G28945;AT3G28945-AT3G28950
chr3	11046842	11046875	10	AT3G29060	-	protein_coding_gene	EXS (ERD1/XPR1/SYG1) family protein	NONE	NONE	NONE
chr3	11066118	11070750	43	AT3G29078;AT3G29080	+	transposable_element_gene;protein_coding_gene	transposable element gene;unknown protein; Has 0 Blast hits to 0 proteins in 0 species (source: NCBI BLink).	AT3TE46000;AT3TE45995	ATLINEIII:LINE/L1;ATLINE2:LINE/L1	AT3G29078-AT3G29080
chr3	11115489	11120582	70	AT3G29153	-	transposable_element_gene	transposable element gene	AT3TE46240;AT3TE46245	RathE1_cons:RathE1_cons;ATCOPIA19:LTR/Copia	AT3G29152-AT3G29153;AT3G29153-AT3G29156
chr3	11143203	11147485	40	AT3G29175	-	transposable_element_gene	transposable element gene	AT3TE46350;AT3TE46345	ATLINE1_5:LINE/L1;ATMU1:DNA/MuDR	NONE
chr3	11236162	11237184	15	AT3G29270;AT3G29280	-	protein_coding_gene;protein_coding_gene	RING/U-box superfamily protein;unknown protein; Has 24 Blast hits to 24 proteins in 9 species: Archae - 0; Bacteria - 0; Metazoa - 0; Fungi - 0; Plants - 24; Viruses - 0; Other Eukaryotes - 0 (source: NCBI BLink).	NONE	NONE	AT3G29270-AT3G29280
chr3	11259787	11259999	11	AT3G29340	-	protein_coding_gene	zinc finger (C2H2 type) family protein	NONE	NONE	NONE
chr3	11342079	11344689	18	AT3G29515	-	transposable_element_gene	transposable element gene	AT3TE47240	ATLINE1A:LINE/L1	NONE
chr3	11362051	11364765	20	AT3G29570	-	protein_coding_gene	unknown protein; Has 271 Blast hits to 164 proteins in 59 species: Archae - 0; Bacteria - 19; Metazoa - 88; Fungi - 42; Plants - 45; Viruses - 9; Other Eukaryotes - 68 (source: NCBI BLink).	AT3TE47310;AT3TE47295	ATREP7:RC/Helitron;VANDAL1N1:DNA/MuDR	AT3G29560-AT3G29570
chr3	11368656	11368841	14	NONE	NONE	NONE	NONE	NONE	NONE	AT3G29570-AT3G29572
chr3	11404089	11404295	11	NONE	NONE	NONE	NONE	AT3TE47555	VANDAL21:DNA/MuDR	AT3G29590-AT3G29595
chr3	11406098	11407614	12	AT3G29595;AT3G29600	-	transposable_element_gene;transposable_element_gene	transposable element gene;transposable element gene	AT3TE47555;AT3TE47560	VANDAL21:DNA/MuDR;ATGP2N:LTR/Gypsy	AT3G29595-AT3G29600
chr3	11410176	11411549	19	AT3G29612	-	transposable_element_gene	transposable element gene	AT3TE47555	VANDAL21:DNA/MuDR	AT3G29610-AT3G29612
chr3	11450409	11452665	63	NONE	NONE	NONE	NONE	AT3TE47730	ATREP19:DNA	AT3G29630-AT3G29633
chr3	11474100	11475641	11	AT3G29638	+	protein_coding_gene	General transcription factor 2-related zinc finger protein	NONE	NONE	AT3G29638-AT3G29639
chr3	11493393	11493688	12	AT3G29641	-	transposable_element_gene	transposable element gene	AT3TE47880	ATHILA4:LTR/Gypsy	NONE
chr3	11514020	11518987	49	AT3G29648;AT3G29650	+	transposable_element_gene;transposable_element_gene	transposable element gene;transposable element gene	AT3TE47975	ATENSPM11:DNA/En-Spm	AT3G29647-AT3G29648;AT3G29648-AT3G29650
chr3	11520459	11521977	14	AT3G29650	+	transposable_element_gene	transposable element gene	AT3TE47980;AT3TE47975	ATHILA7:LTR/Gypsy;ATENSPM11:DNA/En-Spm	AT3G29650-AT3G29660
chr3	11549490	11549944	39	AT3G29720	-	protein_coding_gene	HXXXD-type acyl-transferase family protein	AT3TE48070	VANDAL21:DNA/MuDR	NONE
chr3	11575375	11575612	21	AT3G29738	-	transposable_element_gene	transposable element gene	AT3TE48145;AT3TE48140;AT3TE48150	ATLINE1_3A:LINE/L1;ATENSPM10:DNA/En-Spm;ATENSPM11:DNA/En-Spm	AT3G29736-AT3G29738
chr3	11665446	11666903	10	AT3G29775	+	transposable_element_gene	transposable element gene	AT3TE48480	ATCOPIA63:LTR/Copia	NONE
chr3	11668056	11668873	12	AT3G29775	+	transposable_element_gene	transposable element gene	AT3TE48480	ATCOPIA63:LTR/Copia	NONE
chr3	11680077	11681526	15	AT3G29783	+	transposable_element_gene	transposable element gene	AT3TE48535	ATCOPIA97:LTR/Copia	NONE
chr3	11683030	11688862	39	AT3G29782;AT3G29783	+	transposable_element_gene;transposable_element_gene	transposable element gene;transposable element gene	AT3TE48540;AT3TE48535	ATCOPIA95:LTR/Copia;ATCOPIA97:LTR/Copia	AT3G29783-AT3G29782;AT3G29782-AT3G29784
chr3	11697476	11701979	45	AT3G29792	+	transposable_element_gene	transposable element gene	AT3TE48590	ATCOPIA16:LTR/Copia	AT3G29791-AT3G29792
chr3	11794156	11797933	48	AT3G30170	+	transposable_element_gene	transposable element gene	AT3TE49090	ATMU5:DNA/MuDR	AT3G30170-AT3G30180
chr3	11840017	11840937	10	AT3G30210	+	protein_coding_gene	myb domain protein 121	AT3TE49265	ATCOPIA65:LTR/Copia	AT3G30210-AT3G30211
chr3	11855056	11855997	14	AT3G30213	+	transposable_element_gene	transposable element gene	AT3TE49345;AT3TE49340	ATHILA4A:LTR/Gypsy;ATHILA4C:LTR/Gypsy	NONE
chr3	11865001	11866356	13	AT3G30216	+	transposable_element_gene	transposable element gene	AT3TE49405;AT3TE49400	TAT1_ATH:LTR/Gypsy;ATLANTYS1:LTR/Gypsy	AT3G30214-AT3G30216;AT3G30216-AT3G30218
chr3	11867367	11868904	19	AT3G30218	+	transposable_element_gene	transposable element gene	AT3TE49415	ATHILA4B_LTR:LTR/Gypsy	AT3G30216-AT3G30218
chr3	11875232	11876424	14	AT3G30219	+	transposable_element_gene	transposable element gene	AT3TE49445;AT3TE49430;AT3TE49435;AT3TE49440	ATLANTYS2:LTR/Gypsy;ATLANTYS1:LTR/Gypsy;ATLANTYS2:LTR/Gypsy;ATLANTYS3:LTR/Gypsy	NONE
chr3	11879046	11880838	17	AT3G30230	-	protein_coding_gene	myosin heavy chain-related	NONE	NONE	AT3G30222-AT3G30230
chr3	11897168	11897467	17	NONE	NONE	NONE	NONE	NONE	NONE	AT3G30250-AT3G30260
chr3	11915852	11916199	13	AT3G30281	-	pseudogene	Pseudogene of AT1G19260; hAT dimerisation domain-containing protein	NONE	NONE	AT3G30280-AT3G30281
chr3	12009277	12011946	22	AT3G30400	-	transposable_element_gene	transposable element gene	AT3TE50040;AT3TE50050;AT3TE50045;AT3TE50035;AT3TE50030	ATHILA5:LTR/Gypsy;ATHILA8B:LTR/Gypsy;ATHILA8B:LTR/Gypsy;ATHILA7A:LTR/Gypsy;ATHILA8A:LTR/Gypsy	AT3G30396-AT3G30400
chr3	12021029	12022525	17	AT3G30405	+	transposable_element_gene	transposable element gene	AT3TE50120	ATGP3:LTR/Gypsy	NONE
chr3	12024271	12027424	34	AT3G30405;AT3G30410	-	transposable_element_gene;transposable_element_gene	transposable element gene;transposable element gene	AT3TE50125;AT3TE50120	ATCOPIA43:LTR/Copia;ATGP3:LTR/Gypsy	AT3G30405-AT3G30410;AT3G30410-AT3G30411
chr3	12029112	12031840	29	AT3G30411	-	transposable_element_gene	transposable element gene	AT3TE50125	ATCOPIA43:LTR/Copia	NONE
chr3	12034167	12035824	14	AT3G30413	-	transposable_element_gene	transposable element gene	AT3TE50125;AT3TE50130	ATCOPIA43:LTR/Copia;ATGP2:LTR/Gypsy	NONE
chr3	12037091	12040642	45	AT3G30413;AT3G30415	+	transposable_element_gene;pseudogene	transposable element gene;pseudogene, putative urophorphyrin III methylase, blastp match of 80% identity and 2.7e-49 P-value to GP|20161485|dbj|BAB90408.1||AP003681 uroporphyrin-III C-methyltransferase-like protein {Oryza sativa (japonica cultivar-group)}	AT3TE50125;AT3TE50130	ATCOPIA43:LTR/Copia;ATGP2:LTR/Gypsy	AT3G30413-AT3G30415
chr3	12044056	12046744	32	AT3G30416	+	transposable_element_gene	transposable element gene	AT3TE50155;AT3TE50150	TAT1_ATH:LTR/Gypsy;ATLANTYS1:LTR/Gypsy	NONE
chr3	12051312	12054507	28	AT3G30418	-	transposable_element_gene	transposable element gene	AT3TE50175;AT3TE50170;AT3TE50180;AT3TE50165;AT3TE50185	ATHILA6B:LTR/Gypsy;ATHILA6B:LTR/Gypsy;ATHILA6A:LTR/Gypsy;ATHILA2:LTR/Gypsy;ATHILA2:LTR/Gypsy	NONE
chr3	12067298	12072823	61	AT3G30433;AT3G30436	+	transposable_element_gene;transposable_element_gene	transposable element gene;transposable element gene	AT3TE50265;AT3TE50260	ATGP1:LTR/Gypsy;ATHILA4:LTR/Gypsy	AT3G30433-AT3G30436
chr3	12093812	12096747	40	AT3G30456	-	protein_coding_gene	unknown protein; Has 30201 Blast hits to 17322 proteins in 780 species: Archae - 12; Bacteria - 1396; Metazoa - 17338; Fungi - 3422; Plants - 5037; Viruses - 0; Other Eukaryotes - 2996 (source: NCBI BLink).	AT3TE50320;AT3TE50325	ATHATN3:DNA/HAT;TSCL:LINE?	AT3G30455-AT3G30456;AT3G30456-AT3G30460
chr3	12113034	12116952	23	AT3G30480;AT3G30490;AT3G30500	+	transposable_element_gene;transposable_element_gene;transposable_element_gene	transposable element gene;transposable element gene;transposable element gene	AT3TE50375	VANDAL3:DNA/MuDR	AT3G30470-AT3G30480;AT3G30480-AT3G30490;AT3G30490-AT3G30500
chr3	12144617	12146614	73	AT3G30540	-	protein_coding_gene	Glycosyl hydrolase superfamily protein	NONE	NONE	AT3G30530-AT3G30540;AT3G30540-AT3G30550
chr3	12161106	12163931	27	AT3G30570	+	transposable_element_gene	transposable element gene	NONE	NONE	NONE
chr3	12179262	12180546	10	AT3G30587	-	transposable_element_gene	transposable element gene	AT3TE50575;AT3TE50570	ATHILA3:LTR/Gypsy;VANDAL3:DNA/MuDR	AT3G30587-AT3G30590
chr3	12182027	12183000	10	NONE	NONE	NONE	NONE	AT3TE50570	VANDAL3:DNA/MuDR	AT3G30590-AT3G30600
chr3	12186107	12193949	76	AT3G30600;AT3G30610;AT3G30620;AT3G30630	-	transposable_element_gene;transposable_element_gene;transposable_element_gene;transposable_element_gene	transposable element gene;transposable element gene;transposable element gene;transposable element gene	AT3TE50600;AT3TE50595;AT3TE50605;AT3TE50570	ATHILA6A:LTR/Gypsy;ATHILA2:LTR/Gypsy;ATHILA2:LTR/Gypsy;VANDAL3:DNA/MuDR	AT3G30600-AT3G30610;AT3G30610-AT3G30620;AT3G30620-AT3G30630
chr3	12195143	12197838	22	AT3G30630;AT3G30640	-	transposable_element_gene;transposable_element_gene	transposable element gene;transposable element gene	AT3TE50610;AT3TE50605	VANDAL3:DNA/MuDR;ATHILA2:LTR/Gypsy	AT3G30630-AT3G30640
chr3	12199376	12200954	16	AT3G30645;AT3G30650	+	transposable_element_gene;transposable_element_gene	transposable element gene;transposable element gene	AT3TE50610	VANDAL3:DNA/MuDR	AT3G30645-AT3G30650
chr3	12204775	12206935	22	AT3G30655	+	transposable_element_gene	transposable element gene	AT3TE50630;AT3TE50635	ATHILA:LTR/Gypsy;ATHILA6B:LTR/Gypsy	AT3G30655-AT3G30660
chr3	12280140	12281246	11	AT3G30708	-	transposable_element_gene	transposable element gene	AT3TE50875	ATHILA4C:LTR/Gypsy	AT3G30705-AT3G30708
chr3	12283138	12291601	67	AT3G30708;AT3G30709;AT3G30711	+	transposable_element_gene;transposable_element_gene;transposable_element_gene	transposable element gene;transposable element gene;transposable element gene	AT3TE50875;AT3TE50885;AT3TE50880;AT3TE50890	ATHILA4C:LTR/Gypsy;ATLANTYS3:LTR/Gypsy;ATHILA4B_LTR:LTR/Gypsy;ATLANTYS1:LTR/Gypsy	AT3G30708-AT3G30709;AT3G30709-AT3G30711;AT3G30711-AT3G30710
chr3	12293051	12294973	16	AT3G30710	-	transposable_element_gene	transposable element gene	AT3TE50890;AT3TE50895	ATLANTYS1:LTR/Gypsy;ATHILA4:LTR/Gypsy	AT3G30710-AT3G30712
chr3	12297505	12298632	11	NONE	NONE	NONE	NONE	AT3TE50905;AT3TE50920;AT3TE50915;AT3TE50910	ATHILA4A:LTR/Gypsy;ATLINE1_6:LINE/L1;ATHILA4C:LTR/Gypsy;ATHILA4D_LTR:LTR/Gypsy	AT3G30712-AT3G30714
chr3	12312440	12312783	17	NONE	NONE	NONE	NONE	AT3TE50965	VANDAL7:DNA/MuDR	AT3G30715-AT3G30716
chr3	12321054	12321788	10	AT3G30716	-	transposable_element_gene	transposable element gene	AT3TE51030;AT3TE51035;AT3TE51025	ATHILA4:LTR/Gypsy;ATHILA4:LTR/Gypsy;ATHILA4A:LTR/Gypsy	NONE
chr3	12328254	12331839	24	AT3G30717	+	transposable_element_gene	transposable element gene	AT3TE51080;AT3TE51075	ATHILA3:LTR/Gypsy;ATHILA3:LTR/Gypsy	AT3G30716-AT3G30717
chr3	12335037	12336658	21	AT3G30718	+	transposable_element_gene	transposable element gene	AT3TE51110	ATHILA4C:LTR/Gypsy	NONE
chr3	12345046	12347795	26	AT3G30721;AT3G30722	+	transposable_element_gene;transposable_element_gene	transposable element gene;transposable element gene	AT3TE51140	ATENSPM11:DNA/En-Spm	AT3G30721-AT3G30722
chr3	12369742	12371564	57	AT3G30742	-	transposable_element_gene	transposable element gene	AT3TE51240	Unassigned:Unassigned	AT3G30740-AT3G30742
chr3	12391011	12392758	16	AT3G30745	+	transposable_element_gene	transposable element gene	AT3TE51270	ATLINE1_4:LINE/L1	AT3G30745-AT3G30747
chr3	12403190	12406975	36	AT3G30749	+	transposable_element_gene	transposable element gene	AT3TE51305;AT3TE51315;AT3TE51300;AT3TE51310	ATHILA4B_LTR:LTR/Gypsy;ATHILA6B:LTR/Gypsy;ATHILA2:LTR/Gypsy;ATHILA0_I:LTR/Gypsy	NONE
chr3	12408095	12411951	39	AT3G30749	+	transposable_element_gene	transposable element gene	AT3TE51320;AT3TE51325;AT3TE51315	ATHILA6B:LTR/Gypsy;ATHILA2:LTR/Gypsy;ATHILA6B:LTR/Gypsy	NONE
chr3	12416015	12418907	16	AT3G30748	+	transposable_element_gene	transposable element gene	AT3TE51345	VANDAL3:DNA/MuDR	AT3G30748-AT3G30750
chr3	12445434	12446982	14	AT3G30770	+	protein_coding_gene	Eukaryotic aspartyl protease family protein	NONE	NONE	AT3G30769-AT3G30770
chr3	12461153	12462846	14	AT3G30780	-	transposable_element_gene	transposable element gene	AT3TE51450;AT3TE51455;AT3TE51460	ATHILA4:LTR/Gypsy;ATHILA4C:LTR/Gypsy;ATENSPM2:DNA/En-Spm	AT3G30778-AT3G30780
chr3	12464140	12465541	12	AT3G30780	-	transposable_element_gene	transposable element gene	AT3TE51460	ATENSPM2:DNA/En-Spm	AT3G30780-AT3G30790
chr3	12490163	12491789	13	NONE	NONE	NONE	NONE	AT3TE51535	ATLANTYS1:LTR/Gypsy	AT3G30805-AT3G30810
chr3	12493338	12495793	17	AT3G30810	+	transposable_element_gene	transposable element gene	AT3TE51535	ATLANTYS1:LTR/Gypsy	NONE
chr3	12497574	12498867	16	AT3G30811	-	transposable_element_gene	transposable element gene	AT3TE51535	ATLANTYS1:LTR/Gypsy	NONE
chr3	12504025	12505919	22	AT3G30814	+	transposable_element_gene	transposable element gene	AT3TE51545	ATGP3:LTR/Gypsy	AT3G30812-AT3G30814
chr3	12507090	12508933	18	AT3G30813;AT3G30814	+	pseudogene;transposable_element_gene	pseudogene, similar to Lysyl-tRNA synthetase (EC 6.1.1.6) (Lysine--tRNA ligase) (LYSRS). (Tomato), blastp match of 43% identity and 1.5e-23 P-value to SP|Q43776|SYK_LYCES Lysyl-tRNA synthetase (EC 6.1.1.6) (Lysine--tRNA ligase) (LYSRS). (Tomato) {Lycopersicon esculentum};transposable element gene	AT3TE51545	ATGP3:LTR/Gypsy	AT3G30814-AT3G30813;AT3G30813-AT3G30815
chr3	12514007	12516930	32	AT3G30818	-	transposable_element_gene	transposable element gene	AT3TE51585;AT3TE51590;AT3TE51575;AT3TE51570;AT3TE51580	ATCOPIA43:LTR/Copia;ATHILA3:LTR/Gypsy;ATCOPIA59:LTR/Copia;ATCOPIA37:LTR/Copia;ATCOPIA37:LTR/Copia	AT3G30816-AT3G30818;AT3G30818-AT3G30819
chr3	12518302	12520136	17	AT3G30819	-	transposable_element_gene	transposable element gene	AT3TE51590	ATHILA3:LTR/Gypsy	AT3G30818-AT3G30819
chr3	12522110	12523943	15	AT3G30819	-	transposable_element_gene	transposable element gene	AT3TE51590;AT3TE51595;AT3TE51600	ATHILA3:LTR/Gypsy;ATHILA3:LTR/Gypsy;ATHILA4A:LTR/Gypsy	NONE
chr3	12533064	12534884	19	AT3G30825	+	transposable_element_gene	transposable element gene	AT3TE51650	ATHILA2:LTR/Gypsy	NONE
chr3	12539004	12546971	65	AT3G30830;AT3G30831	-	transposable_element_gene;transposable_element_gene	transposable element gene;transposable element gene	AT3TE51665;AT3TE51675;AT3TE51670;AT3TE51660;AT3TE51680	ATHILA2:LTR/Gypsy;ATCOPIA43:LTR/Copia;ATHILA3:LTR/Gypsy;ATHILA2:LTR/Gypsy;ATHILA4D_LTR:LTR/Gypsy	AT3G30827-AT3G30830;AT3G30830-AT3G30831;AT3G30831-AT3G30832
chr3	12556584	12557659	15	AT3G30834	-	transposable_element_gene	transposable element gene	AT3TE51690	ATCOPIA37:LTR/Copia	AT3G30834-AT3G30836
chr3	12565152	12567956	22	AT3G30836;AT3G30837	-	transposable_element_gene;transposable_element_gene	transposable element gene;transposable element gene	AT3TE51735;AT3TE51740	ATENSPM3:DNA/En-Spm;ATENSPM7:DNA/En-Spm	AT3G30836-AT3G30837
chr3	12577366	12586943	116	AT3G30838	-	transposable_element_gene	transposable element gene	AT3TE51810;AT3TE51800;AT3TE51820;AT3TE51815;AT3TE51825	ATHILA2:LTR/Gypsy;ATCOPIA42:LTR/Copia;ATGP3:LTR/Gypsy;ATHILA:LTR/Gypsy;ATGP1:LTR/Gypsy	AT3G30839-AT3G30838;AT3G30838-AT3G30840
chr3	12588192	12588966	16	AT3G30840	-	protein_coding_gene	unknown protein; Has 1 Blast hits to 1 proteins in 1 species: Archae - 0; Bacteria - 0; Metazoa - 0; Fungi - 0; Plants - 1; Viruses - 0; Other Eukaryotes - 0 (source: NCBI BLink).	AT3TE51835	ATCOPIA43:LTR/Copia	AT3G30838-AT3G30840
chr3	12624166	12627894	39	AT3G30845;AT3G30848	+	protein_coding_gene;transposable_element_gene	unknown protein; Has 1 Blast hits to 1 proteins in 1 species: Archae - 0; Bacteria - 0; Metazoa - 0; Fungi - 0; Plants - 1; Viruses - 0; Other Eukaryotes - 0 (source: NCBI BLink).;transposable element gene	AT3TE51945;AT3TE51940	ATIS112A:DNA/Harbinger;HELITRONY3:RC/Helitron	AT3G30847-AT3G30845;AT3G30845-AT3G30848;AT3G30848-AT3G30849
chr3	12634524	12637916	21	AT3G30852;AT3G30859	+	transposable_element_gene;transposable_element_gene	transposable element gene;transposable element gene	AT3TE51980;AT3TE51985;AT3TE51975	ATHILA4A:LTR/Gypsy;VANDAL21:DNA/MuDR;ATLINE1_6:LINE/L1	AT3G30852-AT3G30859;AT3G30859-AT3G30867
chr3	12642213	12642972	11	NONE	NONE	NONE	NONE	NONE	NONE	AT3G30859-AT3G30867
chr3	12652051	12653834	65	AT3G30875	-	pseudogene	pseudogene, putative multidrug resistance protein, similar to multidrug resistance protein 1 homolog GB:T06165 GI:7442649 from (Hordeum vulgare); blastp match of 54% identity and 0. P-value to GP|2292907|emb|CAA71179.1||Y10099 P-glycoprotein homologue {Hordeum vulgare subsp. vulgare}	NONE	NONE	NONE
chr3	12671870	12672941	13	NONE	NONE	NONE	NONE	NONE	NONE	AT3G31005-AT3G31300
chr3	12718222	12719606	13	AT3G31359	-	transposable_element_gene	transposable element gene	AT3TE52365	ATHILA4C:LTR/Gypsy	NONE
chr3	12731110	12733322	25	NONE	NONE	NONE	NONE	AT3TE52400	ATREP10D:RC/Helitron	AT3G31365-AT3G31367
chr3	12804237	12804913	10	AT3G31440;AT3G31442	-	transposable_element_gene;transposable_element_gene	transposable element gene;transposable element gene	AT3TE52625;AT3TE52630	HELITRON1:RC/Helitron;SADHU:Unassigned	NONE
chr3	12819097	12819958	10	AT3G31470	-	transposable_element_gene	transposable element gene	AT3TE52695	ATLINE1_5:LINE/L1	NONE
chr3	12826142	12826522	10	AT3G31490	-	transposable_element_gene	transposable element gene	AT3TE52725	ATGP1:LTR/Gypsy	NONE
chr3	12839109	12841780	22	AT3G31530	+	transposable_element_gene	transposable element gene	AT3TE52775	ATLANTYS2:LTR/Gypsy	NONE
chr3	12851384	12854116	34	AT3G31630	+	transposable_element_gene	transposable element gene	AT3TE52805;AT3TE52800	ATGP1:LTR/Gypsy;ATLINE1_6:LINE/L1	AT3G31540-AT3G31630
chr3	12862114	12863657	17	AT3G31720	+	transposable_element_gene	transposable element gene	AT3TE52800	ATLINE1_6:LINE/L1	NONE
chr3	12914279	12915976	19	NONE	NONE	NONE	NONE	AT3TE53020	ATGP2N:LTR/Gypsy	AT3G31915-AT3G31920
chr3	12934033	12937371	39	AT3G31935	+	transposable_element_gene	transposable element gene	AT3TE53080	ATLANTYS2:LTR/Gypsy	NONE
chr3	12938448	12939877	13	NONE	NONE	NONE	NONE	AT3TE53080;AT3TE53085	ATLANTYS2:LTR/Gypsy;ATHILA4A:LTR/Gypsy	AT3G31935-AT3G31940
chr3	12941068	12942888	22	AT3G31940;AT3G31945	-	transposable_element_gene;transposable_element_gene	transposable element gene;transposable element gene	AT3TE53080;AT3TE53090	ATLANTYS2:LTR/Gypsy;ATHILA4A:LTR/Gypsy	AT3G31940-AT3G31945
chr3	12944001	12944868	12	AT3G31945	-	transposable_element_gene	transposable element gene	AT3TE53095	ATLANTYS2:LTR/Gypsy	NONE
chr3	12946026	12947897	14	AT3G31945	-	transposable_element_gene	transposable element gene	AT3TE53095;AT3TE53100	ATLANTYS2:LTR/Gypsy;ATGP2N:LTR/Gypsy	NONE
chr3	12949058	12952997	43	AT3G31945;AT3G31950	+	transposable_element_gene;protein_coding_gene	transposable element gene;BEST Arabidopsis thaliana protein match is: nucleic acid binding;zinc ion binding (TAIR:AT4G06526.1); Has 13 Blast hits to 13 proteins in 4 species: Archae - 0; Bacteria - 0; Metazoa - 3; Fungi - 0; Plants - 10; Viruses - 0; Other Eukaryotes - 0 (source: NCBI BLink).	AT3TE53110;AT3TE53115;AT3TE53105;AT3TE53100	ATGP10:LTR/Gypsy;ATGP10:LTR/Gypsy;ATGP10:LTR/Gypsy;ATGP2N:LTR/Gypsy	AT3G31945-AT3G31950;AT3G31950-AT3G31955
chr3	12964210	12965419	10	AT3G31970	-	transposable_element_gene	transposable element gene	AT3TE53170	ATGP1:LTR/Gypsy	NONE
chr3	12971258	12971860	11	NONE	NONE	NONE	NONE	NONE	NONE	AT3G31970-AT3G31980
chr3	12980544	12982396	22	AT3G31990;AT3G31993	-	transposable_element_gene;transposable_element_gene	transposable element gene;transposable element gene	AT3TE53205;AT3TE53200	HELITRON5:RC/Helitron;HELITRON5:RC/Helitron	AT3G31990-AT3G31993
chr3	13017451	13018569	15	AT3G32033	-	transposable_element_gene	transposable element gene	AT3TE53290;AT3TE53295	ATHILA4A:LTR/Gypsy;ATHILA4C:LTR/Gypsy	NONE
chr3	13032377	13032965	19	AT3G32030	-	protein_coding_gene	Terpenoid cyclases/Protein prenyltransferases superfamily protein	NONE	NONE	AT3G32032-AT3G32030
chr3	13044539	13044953	22	NONE	NONE	NONE	NONE	AT3TE53430	ATREP10D:RC/Helitron	AT3G32036-AT3G32040
chr3	13088047	13089608	14	AT3G32091;AT3G32092	-	transposable_element_gene;transposable_element_gene	transposable element gene;transposable element gene	AT3TE53605	ATLANTYS2:LTR/Gypsy	AT3G32091-AT3G32092
chr3	13093108	13093421	11	AT3G32093	+	transposable_element_gene	transposable element gene	AT3TE53615	ATHILA4C:LTR/Gypsy	NONE
chr3	13099213	13103646	54	AT3G32110	+	transposable_element_gene	transposable element gene	AT3TE53630	ATLINE1_1:LINE/L1	NONE
chr3	13105207	13105993	14	AT3G32112	+	transposable_element_gene	transposable element gene	AT3TE53640	ATCOPIA40:LTR/Copia	NONE
chr3	13113080	13118942	37	AT3G32115;AT3G32116	+	transposable_element_gene;transposable_element_gene	transposable element gene;transposable element gene	AT3TE53690;AT3TE53675;AT3TE53680;AT3TE53685;AT3TE53655;AT3TE53670	ATHILA:LTR/Gypsy;ATHILA:LTR/Gypsy;ATHILA:LTR/Gypsy;ATHILA:LTR/Gypsy;ATLINE2:LINE/L1;ATHILA4D_LTR:LTR/Gypsy	AT3G32115-AT3G32116;AT3G32116-AT3G32118
chr3	13122425	13123813	11	NONE	NONE	NONE	NONE	AT3TE53690	ATHILA:LTR/Gypsy	AT3G32118-AT3G32120
chr3	13143135	13144775	20	AT3G32150	+	protein_coding_gene	unknown protein; BEST Arabidopsis thaliana protein match is: unknown protein (TAIR:AT3G32190.1); Has 67 Blast hits to 67 proteins in 27 species: Archae - 0; Bacteria - 18; Metazoa - 11; Fungi - 7; Plants - 18; Viruses - 1; Other Eukaryotes - 12 (source: NCBI BLink).	AT3TE53755	ATHILA4A:LTR/Gypsy	AT3G32140-AT3G32150
chr3	13195077	13196993	17	AT3G32223	-	transposable_element_gene	transposable element gene	AT3TE53975	ATGP1:LTR/Gypsy	NONE
chr3	13205380	13212906	88	AT3G32230;AT3G32240	+	transposable_element_gene;transposable_element_gene	transposable element gene;transposable element gene	AT3TE54020;AT3TE54005;AT3TE54000;AT3TE54010;AT3TE53995;AT3TE54025;AT3TE54015	ATENSPM4:DNA/En-Spm;ATENSPM1A:DNA/En-Spm;ATENSPM4:DNA/En-Spm;ATENSPM1A:DNA/En-Spm;ATENSPM2:DNA/En-Spm;ATENSPM2:DNA/En-Spm;ATENSPM1A:DNA/En-Spm	AT3G32230-AT3G32240;AT3G32240-AT3G32250
chr3	13214004	13218614	40	AT3G32250	+	transposable_element_gene	transposable element gene	AT3TE54040;AT3TE54035;AT3TE54045	ATHILA8B:LTR/Gypsy;ATHILA0_I:LTR/Gypsy;ATHILA5:LTR/Gypsy	AT3G32250-AT3G32260
chr3	13240084	13242658	21	AT3G32280;AT3G32290	+	protein_coding_gene;transposable_element_gene	ATP-dependent helicase family protein;transposable element gene	AT3TE54180	ATLANTYS2:LTR/Gypsy	AT3G32280-AT3G32290
chr3	13247234	13248897	14	AT3G32295	+	transposable_element_gene	transposable element gene	AT3TE54180	ATLANTYS2:LTR/Gypsy	NONE
chr3	13282082	13283518	11	AT3G32360	-	transposable_element_gene	transposable element gene	AT3TE54330;AT3TE54320;AT3TE54325	ATLINE1_6:LINE/L1;ATREP10B:RC/Helitron;ATREP9:RC/Helitron	AT3G32340-AT3G32360
chr3	13310071	13311825	16	AT3G32377	-	pseudogene	pseudogene, similar to aintegumenta-like protein, blastp match of 59% identity and 1.0e-09 P-value to GP|21304225|gb|AAL47210.1||AY062179 aintegumenta-like protein {Oryza sativa}	AT3TE54435	ATREP10D:RC/Helitron	AT3G32375-AT3G32377
chr3	13319036	13321866	29	AT3G32385	-	transposable_element_gene	transposable element gene	AT3TE54455	ATGP3:LTR/Gypsy	NONE
chr3	13362189	13365753	31	AT3G32405	-	transposable_element_gene	transposable element gene	AT3TE54540;AT3TE54535	ATCOPIA43:LTR/Copia;ATCOPIA43:LTR/Copia	NONE
chr3	13367245	13368817	15	AT3G32405;AT3G32410	-	transposable_element_gene;protein_coding_gene	transposable element gene;BEST Arabidopsis thaliana protein match is: Actin-binding FH2 (Formin Homology) protein (TAIR:AT2G25050.2); Has 30201 Blast hits to 17322 proteins in 780 species: Archae - 12; Bacteria - 1396; Metazoa - 17338; Fungi - 3422; Plants - 5037; Viruses - 0; Other Eukaryotes - 2996 (source: NCBI BLink).	AT3TE54535	ATCOPIA43:LTR/Copia	AT3G32405-AT3G32410
chr3	13391326	13392963	20	AT3G32455	+	transposable_element_gene	transposable element gene	AT3TE54645;AT3TE54635;AT3TE54640;AT3TE54630;AT3TE54650	VANDAL3:DNA/MuDR;BRODYAGA1A:DNA/MuDR;VANDAL3:DNA/MuDR;BRODYAGA1A:DNA/MuDR;VANDAL3:DNA/MuDR	AT3G32445-AT3G32455
chr3	13395403	13396645	21	NONE	NONE	NONE	NONE	NONE	NONE	AT3G32465-AT3G32475
chr3	13398101	13399931	11	AT3G32475	-	transposable_element_gene	transposable element gene	AT3TE54675;AT3TE54670;AT3TE54685;AT3TE54680;AT3TE54690	ATHILA4B_LTR:LTR/Gypsy;VANDAL4:DNA/MuDR;ATENSPM3:DNA/En-Spm;VANDAL4:DNA/MuDR;ATENSPM5:DNA/En-Spm	NONE
chr3	13408079	13409951	14	AT3G32890	-	transposable_element_gene	transposable element gene	AT3TE54705	ATHILA6A:LTR/Gypsy	NONE
chr3	13415441	13416976	15	AT3G32893;AT3G32894	-	transposable_element_gene;transposable_element_gene	transposable element gene;transposable element gene	AT3TE54710	ATHILA0_I:LTR/Gypsy	AT3G32893-AT3G32894
chr3	13418248	13421876	28	AT3G32894	-	transposable_element_gene	transposable element gene	AT3TE54710	ATHILA0_I:LTR/Gypsy	AT3G32894-AT3G32905
chr3	13423127	13426628	31	AT3G32896;AT3G32905	-	protein_coding_gene;protein_coding_gene	unknown protein; FUNCTIONS IN: molecular_function unknown; INVOLVED IN: biological_process unknown; LOCATED IN: mitochondrion; Has 10 Blast hits to 10 proteins in 2 species: Archae - 0; Bacteria - 0; Metazoa - 0; Fungi - 0; Plants - 10; Viruses - 0; Other Eukaryotes - 0 (source: NCBI BLink).;unknown protein; Has 30201 Blast hits to 17322 proteins in 780 species: Archae - 12; Bacteria - 1396; Meta…	AT3TE54725;AT3TE54730;AT3TE54740;AT3TE54735	VANDAL11:DNA/MuDR;ATGP10:LTR/Gypsy;ATHILA2:LTR/Gypsy;ATHILA2:LTR/Gypsy	AT3G32894-AT3G32905;AT3G32905-AT3G32896;AT3G32896-AT3G32902
chr3	13436167	13439971	48	AT3G32897;AT3G32898	-	transposable_element_gene;transposable_element_gene	transposable element gene;transposable element gene	AT3TE54770;AT3TE54775;AT3TE54735	ATHILA2:LTR/Gypsy;ATHILA6A:LTR/Gypsy;ATHILA2:LTR/Gypsy	AT3G32897-AT3G32898;AT3G32898-AT3G32899
chr3	13441162	13442958	11	AT3G32899	-	transposable_element_gene	transposable element gene	AT3TE54780	ATLANTYS1:LTR/Gypsy	AT3G32898-AT3G32899
chr3	13444036	13447799	38	AT3G32899	-	transposable_element_gene	transposable element gene	AT3TE54780	ATLANTYS1:LTR/Gypsy	NONE
chr3	13450159	13451950	12	AT3G32904	-	protein_coding_gene	unknown protein; FUNCTIONS IN: molecular_function unknown; INVOLVED IN: N-terminal protein myristoylation; LOCATED IN: cellular_component unknown; BEST Arabidopsis thaliana protein match is: unknown protein (TAIR:AT3G30520.1); Has 249 Blast hits to 117 proteins in 25 species: Archae - 0; Bacteria - 16; Metazoa - 73; Fungi - 5; Plants - 112; Viruses - 0; Other Eukaryotes - 43 (source: NCBI BLink).	AT3TE54800	HARBINGER:DNA/Harbinger	AT3G32899-AT3G32904
chr3	13467038	13468727	19	AT3G32914	-	transposable_element_gene	transposable element gene	AT3TE54825;AT3TE54820	TA11:LINE/L1;ARNOLD2:DNA/MuDR	AT3G32912-AT3G32914
chr3	13470101	13473593	35	AT3G32914	-	transposable_element_gene	transposable element gene	AT3TE54840	ATLINE1_6:LINE/L1	AT3G32914-AT3G32917
chr3	13500125	13504975	38	AT3G32960;AT3G32962;AT3G32964	+	protein_coding_gene;transposable_element_gene;transposable_element_gene	Domain of unknown function (DUF1985);transposable element gene;transposable element gene	AT3TE54970;AT3TE54975;AT3TE54980;AT3TE54985	ATENSPM3:DNA/En-Spm;ATENSPM3:DNA/En-Spm;ATENSPM3:DNA/En-Spm;ATENSPM7:DNA/En-Spm	AT3G32960-AT3G32962;AT3G32962-AT3G32964
chr3	13535191	13535882	13	AT3G32990	-	pseudogene	pseudogene, ATP synthase C subunit, blastp match of 86% identity and 9.3e-27 P-value to SP|P06286|ATPH_TOBAC ATP synthase C chain (EC 3.6.3.14) (Lipid-binding protein) (Subunit III). (Common tobacco) {Nicotiana tabacum}	NONE	NONE	NONE
chr3	13550688	13552886	25	AT3G33006	+	transposable_element_gene	transposable element gene	AT3TE55155	ATHILA6B:LTR/Gypsy	NONE
chr3	13580344	13583655	27	AT3G33045;AT3G33055	+	transposable_element_gene;transposable_element_gene	transposable element gene;transposable element gene	AT3TE55230;AT3TE55245;AT3TE55240	ATENSPM7:DNA/En-Spm;ATHILA:LTR/Gypsy;ATHILA6A:LTR/Gypsy	AT3G33045-AT3G33055
chr3	13587321	13587743	10	NONE	NONE	NONE	NONE	NONE	NONE	AT3G33055-AT3G33058
chr3	13589033	13591656	21	NONE	NONE	NONE	NONE	NONE	NONE	AT3G33055-AT3G33058
chr3	13603234	13605204	21	AT3G33058	+	transposable_element_gene	transposable element gene	AT3TE55340	ATHILA2:LTR/Gypsy	NONE
chr3	13959114	13960881	14	AT3G33148;AT3G33151	-	transposable_element_gene;transposable_element_gene	transposable element gene;transposable element gene	AT3TE57300;AT3TE57310;AT3TE57305;AT3TE57295;AT3TE57275	TNAT1A:DNA;ATENSPM11:DNA/En-Spm;ATENSPM10:DNA/En-Spm;ATENSPM11:DNA/En-Spm;ATENSPM10:DNA/En-Spm	AT3G33148-AT3G33151
chr3	13989256	13990916	70	NONE	NONE	NONE	NONE	AT3TE57420;AT3TE57415;AT3TE57410	ATREP18:DNA;ATENSPM5:DNA/En-Spm;ATENSPM9:DNA/En-Spm	AT3G33169-AT3G33172
chr3	14061084	14062882	14	AT3G33565	+	transposable_element_gene	transposable element gene	AT3TE57655;AT3TE57650	TA11:LINE/L1;TA11:LINE/L1	NONE
chr3	14066289	14067833	11	NONE	NONE	NONE	NONE	AT3TE57660;AT3TE57655;AT3TE57670	ATHILA2:LTR/Gypsy;TA11:LINE/L1;ATHILA4A:LTR/Gypsy	AT3G33565-AT3G33555
chr3	14082156	14083966	14	AT3G33528	-	protein_coding_gene	unknown protein; FUNCTIONS IN: molecular_function unknown; INVOLVED IN: biological_process unknown; LOCATED IN: cellular_component unknown; BEST Arabidopsis thaliana protein match is: unknown protein (TAIR:AT4G07526.3); Has 57 Blast hits to 57 proteins in 2 species: Archae - 0; Bacteria - 0; Metazoa - 0; Fungi - 0; Plants - 57; Viruses - 0; Other Eukaryotes - 0 (source: NCBI BLink).	AT3TE57715	ATENSPM3:DNA/En-Spm	AT3G33537-AT3G33528
chr3	14097045	14098919	17	AT3G33448	+	transposable_element_gene	transposable element gene	AT3TE57785;AT3TE57780;AT3TE57770	ATHILA6A:LTR/Gypsy;VANDAL7:DNA/MuDR;HELITRON1:RC/Helitron	AT3G33520-AT3G33448;AT3G33448-AT3G33377
chr3	14116116	14117930	17	NONE	NONE	NONE	NONE	AT3TE57855;AT3TE57860;AT3TE57850	ATHILA8B:LTR/Gypsy;TAT1_ATH:LTR/Gypsy;TAT1_ATH:LTR/Gypsy	AT3G33215-AT3G33205
chr3	14122003	14125928	42	AT3G33201;AT3G33205	+	transposable_element_gene;pseudogene	transposable element gene;pseudogene, hypothetical protein, similar to hypothetical protein GB:AAD22504 (Arabidopsis thaliana)	AT3TE57860;AT3TE57885;AT3TE57890	TAT1_ATH:LTR/Gypsy;ATLANTYS1:LTR/Gypsy;ATLANTYS2:LTR/Gypsy	AT3G33205-AT3G33201
chr3	14151088	14153400	17	AT3G37820;AT3G38525	+	transposable_element_gene;transposable_element_gene	transposable element gene;transposable element gene	AT3TE58020;AT3TE58015;AT3TE58010	ATHILA2:LTR/Gypsy;ATHILA6A:LTR/Gypsy;ATHILA6B:LTR/Gypsy	AT3G37820-AT3G38525
chr3	14161226	14162934	10	AT3G39230	-	transposable_element_gene	transposable element gene	AT3TE58050	ATGP2:LTR/Gypsy	NONE
chr3	14166027	14166848	13	NONE	NONE	NONE	NONE	AT3TE58055	ATHILA2:LTR/Gypsy	AT3G39230-AT3G39935
chr3	14197225	14199781	38	AT3G41768;AT3G41979	+	rRNA;rRNA	rRNA;rRNA	NONE	NONE	AT3G41762-AT3G41768;AT3G41768-AT3G41979
chr3	14201427	14201764	13	NONE	NONE	NONE	NONE	NONE	NONE	AT3G41979-AT3G42047
chr3	14236033	14238546	35	AT3G42052	+	transposable_element_gene	transposable element gene	AT3TE58560;AT3TE58555;AT3TE58550	ATLANTYS1:LTR/Gypsy;ATLANTYS2:LTR/Gypsy;TAT1_ATH:LTR/Gypsy	NONE
chr3	14245105	14249988	44	AT3G42054;AT3G42057	+	transposable_element_gene;transposable_element_gene	transposable element gene;transposable element gene	AT3TE58575;AT3TE58570;AT3TE58580	ATLANTYS3:LTR/Gypsy;ATHILA4C:LTR/Gypsy;ATLANTYS1:LTR/Gypsy	AT3G42054-AT3G42057
chr3	14251017	14251926	12	AT3G42060	-	protein_coding_gene	myosin heavy chain-related	AT3TE58590	ATLANTYS3:LTR/Gypsy	AT3G42057-AT3G42060
chr3	14253083	14255920	29	AT3G42060;AT3G42065	+	protein_coding_gene;transposable_element_gene	myosin heavy chain-related;transposable element gene	AT3TE58600;AT3TE58595;AT3TE58605	ATDNAI27T9C:DNA/MuDR;ATLANTYS3:LTR/Gypsy;ATHILA4C:LTR/Gypsy	AT3G42060-AT3G42065
chr3	14258213	14261664	21	AT3G42070;AT3G42080	+	transposable_element_gene;transposable_element_gene	transposable element gene;transposable element gene	AT3TE58610;AT3TE58615;AT3TE58605	ATHILA3:LTR/Gypsy;ATHILA6A:LTR/Gypsy;ATHILA4C:LTR/Gypsy	AT3G42070-AT3G42080;AT3G42080-AT3G42083
chr3	14264051	14265966	15	NONE	NONE	NONE	NONE	AT3TE58630	ATHILA3:LTR/Gypsy	AT3G42083-AT3G42086
chr3	14268136	14269575	15	AT3G42086	-	transposable_element_gene	transposable element gene	AT3TE58635	ATENSPM10:DNA/En-Spm	NONE
chr3	14271011	14271974	10	AT3G42086	-	transposable_element_gene	transposable element gene	AT3TE58645	ATENSPM6:DNA/En-Spm	NONE
chr3	14287140	14287893	14	NONE	NONE	NONE	NONE	NONE	NONE	AT3G42110-AT3G42115
chr3	14290336	14292929	24	AT3G42115	-	transposable_element_gene	transposable element gene	AT3TE58685;AT3TE58690	TA11:LINE/L1;ATLINE1_5:LINE/L1	NONE
chr3	14296007	14296866	11	AT3G42120	+	transposable_element_gene	transposable element gene	AT3TE58720	ATHILA4A:LTR/Gypsy	NONE
chr3	14312022	14312565	18	AT3G42155	-	protein_coding_gene	glycosyl hydrolase family 9 protein	NONE	NONE	AT3G42150-AT3G42155
chr3	14314095	14315381	11	AT3G42160	+	protein_coding_gene	Pectin lyase-like superfamily protein	NONE	NONE	AT3G42155-AT3G42160
chr3	14326521	14326887	15	AT3G42180	-	protein_coding_gene	Exostosin family protein	NONE	NONE	NONE
chr3	14532376	14532928	11	AT3G42420	+	transposable_element_gene	transposable element gene	AT3TE59535	HELITRON3:RC/Helitron	NONE
chr3	14617029	14618848	16	AT3G42472;AT3G42474	+	transposable_element_gene;transposable_element_gene	transposable element gene;transposable element gene	AT3TE59855	ATCOPIA42:LTR/Copia	AT3G42472-AT3G42474
chr3	14702369	14706796	40	AT3G42621;AT3G42622	-	transposable_element_gene;transposable_element_gene	transposable element gene;transposable element gene	AT3TE60155;AT3TE60160;AT3TE60165;AT3TE60150	ATGP8:LTR/Gypsy;ATGP1:LTR/Gypsy;ATGP7:LTR/Gypsy;ATHILA3:LTR/Gypsy	AT3G42621-AT3G42622
chr3	14708193	14709973	14	AT3G42622	-	transposable_element_gene	transposable element gene	NONE	NONE	AT3G42622-AT3G42624
chr3	14713044	14714638	16	AT3G42624	+	transposable_element_gene	transposable element gene	AT3TE60195;AT3TE60200;AT3TE60190	ATHILA:LTR/Gypsy;ATHILA3:LTR/Gypsy;ATHILA5:LTR/Gypsy	AT3G42624-AT3G42626
chr3	14717222	14717972	11	AT3G42626	-	transposable_element_gene	transposable element gene	AT3TE60205;AT3TE60200	VANDAL1:DNA/MuDR;ATHILA3:LTR/Gypsy	AT3G42624-AT3G42626
chr3	14719026	14719936	14	AT3G42626	-	transposable_element_gene	transposable element gene	AT3TE60205	VANDAL1:DNA/MuDR	NONE
chr3	14728730	14731982	29	AT3G42645	-	transposable_element_gene	transposable element gene	AT3TE60245;AT3TE60240	ATGP7:LTR/Gypsy;ATGP5:LTR/Gypsy	AT3G42640-AT3G42645
chr3	14733006	14734967	14	AT3G42645;AT3G42646	-	transposable_element_gene;pseudogene	transposable element gene;pseudogene of lactoylglutathione lyase family protein	NONE	NONE	AT3G42645-AT3G42646
chr3	14738177	14738361	11	NONE	NONE	NONE	NONE	NONE	NONE	AT3G42646-AT3G42650
chr3	14741193	14741843	10	AT3G42650	-	transposable_element_gene	transposable element gene	AT3TE60285;AT3TE60280	ATENSPM2:DNA/En-Spm;ATENSPM4:DNA/En-Spm	AT3G42650-AT3G42653
chr3	14757251	14758756	11	AT3G42670	-	protein_coding_gene	chromatin remodeling 38	NONE	NONE	NONE
chr3	14768012	14769942	18	AT3G42690	+	transposable_element_gene	transposable element gene	AT3TE60395;AT3TE60385;AT3TE60400	VANDAL20:DNA/MuDR;VANDAL20:DNA/MuDR;VANDAL20:DNA/MuDR	NONE
chr3	14773491	14776773	23	AT3G42710;AT3G42711	-	transposable_element_gene;transposable_element_gene	transposable element gene;transposable element gene	AT3TE60405;AT3TE60400;AT3TE60410	VANDAL20:DNA/MuDR;VANDAL20:DNA/MuDR;VANDAL20:DNA/MuDR	AT3G42700-AT3G42710;AT3G42710-AT3G42711
chr3	14778221	14778908	10	NONE	NONE	NONE	NONE	AT3TE60410	VANDAL20:DNA/MuDR	AT3G42711-AT3G42712
chr3	14787179	14788903	14	AT3G42728	+	protein_coding_gene	unknown protein; Has 30201 Blast hits to 17322 proteins in 780 species: Archae - 12; Bacteria - 1396; Metazoa - 17338; Fungi - 3422; Plants - 5037; Viruses - 0; Other Eukaryotes - 2996 (source: NCBI BLink).	AT3TE60425	ATHILA3:LTR/Gypsy	AT3G42713-AT3G42728;AT3G42728-AT3G42714
chr3	14791146	14792765	15	AT3G42714	+	transposable_element_gene	transposable element gene	AT3TE60445;AT3TE60440	HELITRON1:RC/Helitron;ATHILA3:LTR/Gypsy	AT3G42728-AT3G42714
chr3	14795031	14798355	39	AT3G42715	+	transposable_element_gene	transposable element gene	AT3TE60460;AT3TE60455	ATHILA6A:LTR/Gypsy;ATHILA2:LTR/Gypsy	AT3G42714-AT3G42715
chr3	14800290	14801966	17	AT3G42716	+	transposable_element_gene	transposable element gene	AT3TE60460	ATHILA6A:LTR/Gypsy	AT3G42716-AT3G42719
chr3	14806450	14808779	20	AT3G42727	-	transposable_element_gene	transposable element gene	AT3TE60470;AT3TE60465	ATHILA2:LTR/Gypsy;ATLANTYS2:LTR/Gypsy	AT3G42727-AT3G42717
chr3	14812814	14813685	22	NONE	NONE	NONE	NONE	AT3TE60510;AT3TE60505	ATHILA2:LTR/Gypsy;ATCOPIA62:LTR/Copia	AT3G42727-AT3G42717
chr3	14837453	14838085	37	AT3G42722	+	pseudogene	pseudogene of the F-box protein family	AT3TE60585	ATREP10D:RC/Helitron	AT3G42721-AT3G42722;AT3G42722-AT3G42723
chr3	14841443	14843511	89	AT3G42724;AT3G42725	-	pseudogene;protein_coding_gene	pseudogene, F-box protein, similar to F-box protein;Putative membrane lipoprotein	NONE	NONE	AT3G42724-AT3G42725
chr3	14861020	14865851	67	AT3G42766	+	transposable_element_gene	transposable element gene	AT3TE60640;AT3TE60650;AT3TE60635	ATCOPIA33:LTR/Copia;ATCOPIA34:LTR/Copia;ATCOPIA34:LTR/Copia	AT3G42763-AT3G42766;AT3G42766-AT3G42770
chr3	14869162	14869984	10	AT3G42770	+	protein_coding_gene	F-box/RNI-like/FBD-like domains-containing protein	NONE	NONE	NONE
chr3	14871220	14872952	23	AT3G42780;AT3G42783	-	protein_coding_gene;transposable_element_gene	unknown protein; BEST Arabidopsis thaliana protein match is: unknown protein (TAIR:AT3G09130.1); Has 5 Blast hits to 5 proteins in 2 species: Archae - 0; Bacteria - 0; Metazoa - 0; Fungi - 0; Plants - 5; Viruses - 0; Other Eukaryotes - 0 (source: NCBI BLink).;transposable element gene	AT3TE60675	ATGP3:LTR/Gypsy	AT3G42780-AT3G42783
chr3	14913342	14914729	12	AT3G42806	+	transposable_element_gene	transposable element gene	AT3TE60865;AT3TE60845	VANDAL12:DNA/MuDR;VANDAL18NB:DNA/MuDR	AT3G42803-AT3G42806
chr3	14934158	14939617	345	AT3G42836;AT3G42837	+	transposable_element_gene;transposable_element_gene	transposable element gene;transposable element gene	AT3TE60930;AT3TE60915;AT3TE60925;AT3TE60920	RathE1_cons:RathE1_cons;ATGP3:LTR/Gypsy;ATCOPIA13:LTR/Copia;ATCOPIA75:LTR/Copia	AT3G42836-AT3G42837;AT3G42837-AT3G42850
chr3	14942185	14942886	14	AT3G42850	-	protein_coding_gene	Mevalonate/galactokinase family protein	NONE	NONE	NONE
chr3	14962365	14968961	139	AT3G42886;AT3G42890	+	transposable_element_gene;transposable_element_gene	transposable element gene;transposable element gene	AT3TE61005;AT3TE61010;AT3TE61020;AT3TE61015	ATLINEIII:LINE/L1;ATLINE2:LINE/L1;ATCOPIA35:LTR/Copia;ATCOPIA65:LTR/Copia	AT3G42883-AT3G42886;AT3G42886-AT3G42890
chr3	14970329	14972930	25	AT3G42900	+	transposable_element_gene	transposable element gene	AT3TE61035;AT3TE61030;AT3TE61025	VANDAL11:DNA/MuDR;VANDAL12:DNA/MuDR;VANDAL9:DNA/MuDR	AT3G42890-AT3G42900;AT3G42900-AT3G42910
chr3	14977010	14983936	61	AT3G42910;AT3G42913;AT3G42916	+	transposable_element_gene;transposable_element_gene;transposable_element_gene	transposable element gene;transposable element gene;transposable element gene	AT3TE61060;AT3TE61055;AT3TE61065;AT3TE61050;AT3TE61045	ATHILA0_I:LTR/Gypsy;ATHILA0_I:LTR/Gypsy;ATHILA5:LTR/Gypsy;ATHILA3:LTR/Gypsy;VANDAL12:DNA/MuDR	AT3G42910-AT3G42913;AT3G42913-AT3G42916
chr3	14991331	14998828	56	AT3G42924;AT3G42927;AT3G42930	-	transposable_element_gene;transposable_element_gene;transposable_element_gene	transposable element gene;transposable element gene;transposable element gene	AT3TE61155;AT3TE61130;AT3TE61140;AT3TE61125;AT3TE61145;AT3TE61150;AT3TE61135;AT3TE61160	ATENSPM6:DNA/En-Spm;BRODYAGA1A:DNA/MuDR;ATGP10:LTR/Gypsy;BRODYAGA1A:DNA/MuDR;ATGP3:LTR/Gypsy;ATENSPM6:DNA/En-Spm;ATRE1:LTR/Copia;ATENSPM9:DNA/En-Spm	AT3G42922-AT3G42924;AT3G42924-AT3G42927;AT3G42927-AT3G42930
chr3	15024157	15025995	116	AT3G42970	+	protein_coding_gene	unknown protein; Has 3 Blast hits to 3 proteins in 1 species: Archae - 0; Bacteria - 0; Metazoa - 0; Fungi - 0; Plants - 3; Viruses - 0; Other Eukaryotes - 0 (source: NCBI BLink).	AT3TE61255;AT3TE61250;AT3TE61245;AT3TE61260	ATREP11:RC/Helitron;HELITRONY3:RC/Helitron;ATREP3:RC/Helitron;HELITRONY1B:RC/Helitron	AT3G42960-AT3G42970;AT3G42970-AT3G42980
chr3	15035003	15036880	16	AT3G42993	+	transposable_element_gene	transposable element gene	AT3TE61290	ATLANTYS2:LTR/Gypsy	NONE
chr3	15052177	15053884	11	AT3G43020	+	transposable_element_gene	transposable element gene	AT3TE61335;AT3TE61340	VANDAL4:DNA/MuDR;VANDAL4:DNA/MuDR	AT3G43005-AT3G43020
chr3	15063075	15064902	11	AT3G43050	+	transposable_element_gene	transposable element gene	AT3TE61385;AT3TE61390	VANDAL17:DNA/MuDR;VANDAL7:DNA/MuDR	AT3G43050-AT3G43060
chr3	15085080	15085969	22	NONE	NONE	NONE	NONE	NONE	NONE	AT3G43090-AT3G43095
chr3	15099038	15101717	24	AT3G43126	+	transposable_element_gene	transposable element gene	AT3TE61515;AT3TE61520;AT3TE61510	ATHILA0_I:LTR/Gypsy;ATENSPM2:DNA/En-Spm;ATHILA3:LTR/Gypsy	AT3G43123-AT3G43126
chr3	15103073	15106591	28	AT3G43126;AT3G43128	+	transposable_element_gene;transposable_element_gene	transposable element gene;transposable element gene	AT3TE61520;AT3TE61525	ATENSPM2:DNA/En-Spm;ATENSPM4:DNA/En-Spm	AT3G43126-AT3G43128
chr3	15111011	15111987	13	AT3G43130	-	transposable_element_gene	transposable element gene	AT3TE61530	ATHILA3:LTR/Gypsy	NONE
chr3	15113094	15115994	29	AT3G43141	-	transposable_element_gene	transposable element gene	AT3TE61530	ATHILA3:LTR/Gypsy	AT3G43140-AT3G43141;AT3G43141-AT3G43142
chr3	15119083	15123889	51	AT3G43142	-	transposable_element_gene	transposable element gene	AT3TE61535;AT3TE61555	ATHILA0_I:LTR/Gypsy;ATHILA6A:LTR/Gypsy	AT3G43142-AT3G43144
chr3	15128148	15129928	17	AT3G43144	-	transposable_element_gene	transposable element gene	AT3TE61535;AT3TE61575;AT3TE61585;AT3TE61580;AT3TE61570;AT3TE61590	ATHILA0_I:LTR/Gypsy;ATHILA3:LTR/Gypsy;ATHILA4C:LTR/Gypsy;ATLANTYS3:LTR/Gypsy;ATHILA0_I:LTR/Gypsy;ATHILA4D_LTR:LTR/Gypsy	AT3G43144-AT3G43146
chr3	15138196	15144897	51	AT3G43148;AT3G43150	+	protein_coding_gene;protein_coding_gene	FUNCTIONS IN: molecular_function unknown; INVOLVED IN: biological_process unknown; LOCATED IN: cellular_component unknown; BEST Arabidopsis thaliana protein match is: myosin heavy chain-related (TAIR:AT5G32590.1); Has 145 Blast hits to 140 proteins in 36 species: Archae - 0; Bacteria - 9; Metazoa - 37; Fungi - 11; Plants - 72; Viruses - 1; Other Eukaryotes - 15 (source: NCBI BLink).;unknown prote…	AT3TE61615	ATHILA2:LTR/Gypsy	AT3G43147-AT3G43148;AT3G43148-AT3G43150;AT3G43150-AT3G43151
chr3	15148029	15148916	12	AT3G43152	+	transposable_element_gene	transposable element gene	AT3TE61640	ATHILA2:LTR/Gypsy	NONE
chr3	15150149	15152831	16	AT3G43153;AT3G43154	+	protein_coding_gene;transposable_element_gene	cAMP-dependent protein kinase inhibitor-related;transposable element gene	AT3TE61640	ATHILA2:LTR/Gypsy	AT3G43153-AT3G43154;AT3G43154-AT3G43156
chr3	15154043	15158555	43	AT3G43156;AT3G43157	+	transposable_element_gene;transposable_element_gene	transposable element gene;transposable element gene	AT3TE61645	ATHILA:LTR/Gypsy	AT3G43156-AT3G43157;AT3G43157-AT3G43158
chr3	15160077	15161988	12	AT3G43158	+	transposable_element_gene	transposable element gene	AT3TE61645;AT3TE61650	ATHILA:LTR/Gypsy;VANDAL20:DNA/MuDR	AT3G43157-AT3G43158
chr3	15165052	15168484	25	AT3G43160	+	protein_coding_gene	maternal effect embryo arrest 38	AT3TE61655;AT3TE61650	VANDAL20:DNA/MuDR;VANDAL20:DNA/MuDR	AT3G43158-AT3G43160;AT3G43160-AT3G43170
chr3	15208003	15209509	11	AT3G43230	+	protein_coding_gene	RING/FYVE/PHD-type zinc finger family protein	NONE	NONE	NONE
chr3	15221182	15221480	12	AT3G43260	+	protein_coding_gene	BEST Arabidopsis thaliana protein match is: ARM repeat superfamily protein (TAIR:AT3G62530.1); Has 64 Blast hits to 58 proteins in 16 species: Archae - 0; Bacteria - 0; Metazoa - 8; Fungi - 0; Plants - 53; Viruses - 0; Other Eukaryotes - 3 (source: NCBI BLink).	NONE	NONE	NONE
chr3	15230074	15231939	20	AT3G43280;AT3G43290;AT3G43291	-	protein_coding_gene;protein_coding_gene;protein_coding_gene	unknown protein; BEST Arabidopsis thaliana protein match is: unknown protein (TAIR:AT4G19240.1); Has 5 Blast hits to 5 proteins in 1 species: Archae - 0; Bacteria - 0; Metazoa - 0; Fungi - 0; Plants - 5; Viruses - 0; Other Eukaryotes - 0 (source: NCBI BLink).;unknown protein; FUNCTIONS IN: molecular_function unknown; INVOLVED IN: in 8 processes; LOCATED IN: cellular_component unknown; EXPRESSED I…	NONE	NONE	AT3G43280-AT3G43290;AT3G43290-AT3G43291;AT3G43291-AT3G43300
chr3	15247125	15249550	21	AT3G43302	+	transposable_element_gene	transposable element gene	AT3TE62000;AT3TE62010;AT3TE62005	ATLANTYS3:LTR/Gypsy;ATLANTYS1:LTR/Gypsy;ATLANTYS1:LTR/Gypsy	NONE
chr3	15263464	15264989	11	AT3G43307	+	transposable_element_gene	transposable element gene	AT3TE62025;AT3TE62035;AT3TE62030	ATHILA2:LTR/Gypsy;ATLANTYS3:LTR/Gypsy;ATHILA:LTR/Gypsy	NONE
chr3	15266089	15269977	181	AT3G43310	-	pseudogene	pseudogene, hypothetical protein, hypothetical protein At2g15420 - Arabidopsis thaliana, EMBL:AC006920	AT3TE62050;AT3TE62060;AT3TE62055	ATLANTYS3:LTR/Gypsy;VANDAL6:DNA/MuDR;ATENSPM1A:DNA/En-Spm	AT3G43310-AT3G43315
chr3	15294014	15294336	26	NONE	NONE	NONE	NONE	AT3TE62180	ATTIRX1A:DNA	AT3G43350-AT3G43352
chr3	15298236	15299939	14	AT3G43352	-	transposable_element_gene	transposable element gene	AT3TE62215;AT3TE62205;AT3TE62210	ATHILA5:LTR/Gypsy;ATCOPIA95:LTR/Copia;ATCOPIA95:LTR/Copia	AT3G43350-AT3G43352;AT3G43352-AT3G43355
chr3	15301233	15305842	43	AT3G43355;AT3G43356	-	transposable_element_gene;transposable_element_gene	transposable element gene;transposable element gene	AT3TE62215	ATHILA5:LTR/Gypsy	AT3G43352-AT3G43355;AT3G43355-AT3G43356
chr3	15307051	15311908	33	AT3G43357	+	transposable_element_gene	transposable element gene	AT3TE62215;AT3TE62220	ATHILA5:LTR/Gypsy;ATLINEIII:LINE/L1	AT3G43356-AT3G43357
chr3	15360124	15361951	19	AT3G43433;AT3G43436	+	transposable_element_gene;transposable_element_gene	transposable element gene;transposable element gene	AT3TE62390;AT3TE62395	Unassigned:Unassigned;Unassigned:Unassigned	AT3G43432-AT3G43433;AT3G43433-AT3G43436
chr3	15364402	15366772	22	AT3G43436	+	transposable_element_gene	transposable element gene	AT3TE62395	Unassigned:Unassigned	AT3G43436-AT3G43440
chr3	15379300	15384881	51	AT3G43444;AT3G43447	+	transposable_element_gene;transposable_element_gene	transposable element gene;transposable element gene	AT3TE62450;AT3TE62455	VANDAL22:DNA/MuDR;ATCOPIA33:LTR/Copia	AT3G43444-AT3G43447;AT3G43447-AT3G43450
chr3	15387259	15389887	23	AT3G43460	-	transposable_element_gene	transposable element gene	AT3TE62450	VANDAL22:DNA/MuDR	AT3G43450-AT3G43460
chr3	15393110	15393820	13	AT3G43470	-	protein_coding_gene	zinc ion binding;nucleic acid binding	NONE	NONE	AT3G43470-AT3G43480
chr3	15399153	15400620	13	AT3G43490;AT3G43500	-	protein_coding_gene;protein_coding_gene	Zinc knuckle (CCHC-type) family protein;unknown protein; BEST Arabidopsis thaliana protein match is: unknown protein (TAIR:AT1G42080.1); Has 8 Blast hits to 8 proteins in 2 species: Archae - 0; Bacteria - 0; Metazoa - 0; Fungi - 0; Plants - 8; Viruses - 0; Other Eukaryotes - 0 (source: NCBI BLink).	NONE	NONE	AT3G43490-AT3G43500
chr3	15410123	15411782	16	AT3G43522	+	transposable_element_gene	transposable element gene	AT3TE62560	ATHILA7:LTR/Gypsy	AT3G43521-AT3G43522;AT3G43522-AT3G43523
chr3	15427018	15427947	11	AT3G43530	-	transposable_element_gene	transposable element gene	AT3TE62595	VANDAL17:DNA/MuDR	AT3G43528-AT3G43530
chr3	15488051	15491758	42	AT3G43573	+	transposable_element_gene	transposable element gene	AT3TE62775;AT3TE62765;AT3TE62770	ATLINE1_5:LINE/L1;TA11:LINE/L1;ATLINE1_4:LINE/L1	NONE
chr3	15514335	15515482	18	AT3G43600	-	protein_coding_gene	aldehyde oxidase 2	NONE	NONE	NONE
chr3	15519379	15520789	11	AT3G43610	-	protein_coding_gene	Spc97 / Spc98 family of spindle pole body (SBP) component	NONE	NONE	NONE
chr3	15527094	15529693	24	AT3G43622	-	transposable_element_gene	transposable element gene	AT3TE62895	ATLINE1_6:LINE/L1	AT3G43620-AT3G43622
chr3	15532015	15532883	20	AT3G43625	-	transposable_element_gene	transposable element gene	NONE	NONE	AT3G43623-AT3G43625
chr3	15534014	15538626	39	AT3G43625	-	transposable_element_gene	transposable element gene	AT3TE62920;AT3TE62915	ATLINE1_4:LINE/L1;TA11:LINE/L1	AT3G43625-AT3G43630
chr3	15541073	15545916	57	AT3G43635	+	transposable_element_gene	transposable element gene	AT3TE62940	ATCOPIA43:LTR/Copia	AT3G43630-AT3G43635
chr3	15547006	15548612	20	AT3G43640	+	transposable_element_gene	transposable element gene	AT3TE62940	ATCOPIA43:LTR/Copia	AT3G43640-AT3G43650
chr3	15579108	15581759	22	AT3G43681	-	transposable_element_gene	transposable element gene	AT3TE63035	ATLANTYS2:LTR/Gypsy	NONE
chr3	15592154	15597822	72	AT3G43688	+	transposable_element_gene	transposable element gene	AT3TE63055;AT3TE63050	ATCOPIA43:LTR/Copia;ATCOPIA43:LTR/Copia	AT3G43686-AT3G43688;AT3G43688-AT3G43690
chr3	15622284	15623873	17	AT3G43723	+	transposable_element_gene	transposable element gene	AT3TE63165	ATCOPIA16:LTR/Copia	NONE
chr3	15626070	15626958	11	AT3G43723	+	transposable_element_gene	transposable element gene	AT3TE63165	ATCOPIA16:LTR/Copia	AT3G43723-AT3G43726
chr3	15688046	15689693	10	AT3G43833	+	protein_coding_gene	unknown protein; Has 35333 Blast hits to 34131 proteins in 2444 species: Archae - 798; Bacteria - 22429; Metazoa - 974; Fungi - 991; Plants - 531; Viruses - 0; Other Eukaryotes - 9610 (source: NCBI BLink).	AT3TE63455;AT3TE63450;AT3TE63445	BRODYAGA1A:DNA/MuDR;ATREP3:RC/Helitron;ATENSPM11:DNA/En-Spm	AT3G43833-AT3G43835
chr3	15692051	15692995	12	AT3G43835	+	transposable_element_gene	transposable element gene	AT3TE63465	ATLINE1_6:LINE/L1	AT3G43833-AT3G43835
chr3	15715152	15716763	15	AT3G43862	-	transposable_element_gene	transposable element gene	AT3TE63540	ATHILA2:LTR/Gypsy	AT3G43862-AT3G43863
chr3	15766230	15766971	30	AT3G43950	+	protein_coding_gene	Protein kinase superfamily protein	NONE	NONE	AT3G43940-AT3G43950
chr3	15808268	15809994	12	AT3G44035	+	transposable_element_gene	transposable element gene	AT3TE63900	Unassigned:Unassigned	AT3G44030-AT3G44035
chr3	15836043	15836774	16	AT3G44080	-	protein_coding_gene	F-box family protein	NONE	NONE	NONE
chr3	15849010	15849902	13	AT3G44093	-	transposable_element_gene	transposable element gene	AT3TE64120	ATGP3:LTR/Gypsy	AT3G44091-AT3G44093
chr3	15915615	15916763	94	AT3G44210	+	protein_coding_gene	unknown protein; BEST Arabidopsis thaliana protein match is: unknown protein (TAIR:AT3G43870.1); Has 15 Blast hits to 15 proteins in 2 species: Archae - 0; Bacteria - 0; Metazoa - 0; Fungi - 0; Plants - 15; Viruses - 0; Other Eukaryotes - 0 (source: NCBI BLink).	AT3TE64410	ATGP8:LTR/Gypsy	AT3G44205-AT3G44210
chr3	15920031	15922918	22	AT3G44215	-	transposable_element_gene	transposable element gene	AT3TE64435	ATCOPIA11:LTR/Copia	NONE
chr3	15933226	15934827	18	AT3G44235	+	protein_coding_gene	unknown protein; BEST Arabidopsis thaliana protein match is: unknown protein (TAIR:AT5G22150.1); Has 20 Blast hits to 20 proteins in 2 species: Archae - 0; Bacteria - 0; Metazoa - 0; Fungi - 0; Plants - 20; Viruses - 0; Other Eukaryotes - 0 (source: NCBI BLink).	NONE	NONE	AT3G44230-AT3G44235;AT3G44235-AT3G44240
chr3	15960075	15962542	17	AT3G44267	+	transposable_element_gene	transposable element gene	AT3TE64600	ATCOPIA41:LTR/Copia	AT3G44264-AT3G44267;AT3G44267-AT3G44270
chr3	16526177	16527858	16	AT3G45140	+	protein_coding_gene	lipoxygenase 2	NONE	NONE	NONE
chr3	16591541	16592932	15	AT3G45253	-	transposable_element_gene	transposable element gene	AT3TE67295	ATLINE1_1:LINE/L1	NONE
chr3	16595030	16595758	24	AT3G45256	+	transposable_element_gene	transposable element gene	AT3TE67310	ATLINEIII:LINE/L1	AT3G45253-AT3G45256
chr3	16601134	16603891	41	AT3G45270	-	transposable_element_gene	transposable element gene	AT3TE67325	ATHAT2:DNA/HAT	AT3G45260-AT3G45270;AT3G45270-AT3G45275
chr3	16754785	16755212	14	NONE	NONE	NONE	NONE	NONE	NONE	AT3G45630-AT3G45638
chr3	16809414	16813573	40	AT3G45775	-	transposable_element_gene	transposable element gene	AT3TE68090	ATCOPIA81:LTR/Copia	AT3G45770-AT3G45775
chr3	16848055	16848887	13	AT3G45840	-	protein_coding_gene	Cysteine/Histidine-rich C1 domain family protein	NONE	NONE	NONE
chr3	16958097	16959643	19	AT3G46183	-	transposable_element_gene	transposable element gene	AT3TE68730	ATCOPIA79:LTR/Copia	NONE
chr3	16961082	16962539	15	AT3G46183	-	transposable_element_gene	transposable element gene	AT3TE68730	ATCOPIA79:LTR/Copia	AT3G46183-AT3G46186
chr3	17056370	17057548	16	AT3G46375	+	transposable_element_gene	transposable element gene	AT3TE69130	ATCOPIA63:LTR/Copia	AT3G46375-AT3G46380
chr3	17664241	17664967	10	AT3G47875	-	transposable_element_gene	transposable element gene	AT3TE71565	ATLINE1_4:LINE/L1	NONE
chr3	17848164	17849076	30	NONE	NONE	NONE	NONE	NONE	NONE	AT3G48209-AT3G48210
chr3	17978538	17983954	73	AT3G48523	-	transposable_element_gene	transposable element gene	AT3TE72855;AT3TE72850	ATCOPIA44:LTR/Copia;ATCOPIA44:LTR/Copia	AT3G48520-AT3G48523;AT3G48523-AT3G48526
chr3	18936235	18937000	10	AT3G50950	+	protein_coding_gene	HOPZ-ACTIVATED RESISTANCE 1	NONE	NONE	NONE
chr3	19517106	19517597	13	AT3G52640	-	protein_coding_gene	Zn-dependent exopeptidases superfamily protein	NONE	NONE	NONE
chr3	19576814	19576873	10	AT3G52820	-	protein_coding_gene	purple acid phosphatase 22	NONE	NONE	NONE
chr3	19609755	19611960	39	AT3G52890	+	protein_coding_gene	KCBP-interacting protein kinase	NONE	NONE	NONE
chr3	19635139	19636440	11	AT3G52950	+	protein_coding_gene	CBS / octicosapeptide/Phox/Bemp1 (PB1) domains-containing protein	NONE	NONE	NONE
chr3	19645727	19646530	13	AT3G52980	+	protein_coding_gene	Zinc finger (CCCH-type) family protein / RNA recognition motif (RRM)-containing protein	NONE	NONE	NONE
chr3	19672894	19673176	30	AT3G53065	+	protein_coding_gene	D-galactoside/L-rhamnose binding SUEL lectin protein	NONE	NONE	NONE
chr3	19680432	19681823	23	AT3G53090	+	protein_coding_gene	ubiquitin-protein ligase 7	NONE	NONE	NONE
chr3	19685100	19686341	12	AT3G53090;AT3G53100	-	protein_coding_gene;protein_coding_gene	ubiquitin-protein ligase 7;GDSL-like Lipase/Acylhydrolase superfamily protein	NONE	NONE	NONE
chr3	19698428	19698843	15	AT3G53150	-	protein_coding_gene	UDP-glucosyl transferase 73D1	NONE	NONE	NONE
chr3	19764128	19764969	23	AT3G53305	+	protein_coding_gene	cytochrome P450, family 71, subfamily B, polypeptide 32	NONE	NONE	NONE
chr3	19785208	19786431	17	AT3G53360	+	protein_coding_gene	Tetratricopeptide repeat (TPR)-like superfamily protein	NONE	NONE	NONE
chr3	19799098	19800917	16	AT3G53400;AT3G53402;AT3G53403	-	protein_coding_gene;protein_coding_gene;pseudogene	BEST Arabidopsis thaliana protein match is: conserved peptide upstream open reading frame 47 (TAIR:AT5G03190.1); Has 285 Blast hits to 285 proteins in 23 species: Archae - 0; Bacteria - 0; Metazoa - 1; Fungi - 0; Plants - 279; Viruses - 0; Other Eukaryotes - 5 (source: NCBI BLink).;conserved peptide upstream open reading frame 46;Pseudogene of AT3G53410; zinc finger (C3HC4-type RING finger) famil…	NONE	NONE	AT3G53402-AT3G53403;AT3G53403-AT3G53410
chr3	19820086	19820284	13	AT3G53460	-	protein_coding_gene	chloroplast RNA-binding protein 29	NONE	NONE	NONE
chr3	19919663	19919941	11	AT3G53760	-	protein_coding_gene	GAMMA-TUBULIN COMPLEX PROTEIN 4	NONE	NONE	NONE
chr3	19932390	19932724	10	AT3G53800	+	protein_coding_gene	Fes1B	NONE	NONE	NONE
chr3	19942243	19942708	10	AT3G53830	+	protein_coding_gene	Regulator of chromosome condensation (RCC1) family protein	NONE	NONE	NONE
chr3	19971296	19971692	10	AT3G53940	-	protein_coding_gene	Mitochondrial substrate carrier family protein	NONE	NONE	NONE
chr3	20012332	20013291	14	AT3G54030	+	protein_coding_gene	Protein kinase protein with tetratricopeptide repeat domain	NONE	NONE	NONE
chr3	20034509	20035820	11	AT3G54100	-	protein_coding_gene	O-fucosyltransferase family protein	NONE	NONE	NONE
chr3	20043114	20043412	12	AT3G54130	-	protein_coding_gene	Josephin family protein	NONE	NONE	NONE
chr3	20075016	20076934	10	AT3G54230	+	protein_coding_gene	suppressor of abi3-5	NONE	NONE	NONE
chr3	20098412	20098941	12	AT3G54280	+	protein_coding_gene	DNA binding;ATP binding;nucleic acid binding;binding;helicases;ATP binding;DNA binding;helicases	NONE	NONE	NONE
chr3	20101142	20103660	32	AT3G54280	+	protein_coding_gene	DNA binding;ATP binding;nucleic acid binding;binding;helicases;ATP binding;DNA binding;helicases	NONE	NONE	NONE
chr3	20127870	20128736	12	AT3G54360	-	protein_coding_gene	zinc ion binding	NONE	NONE	AT3G54350-AT3G54360
chr3	20197206	20197400	10	AT3G54560	+	protein_coding_gene	histone H2A 11	NONE	NONE	NONE
chr3	20201051	20203681	22	AT3G54580	-	protein_coding_gene	Proline-rich extensin-like family protein	NONE	NONE	NONE
chr3	20206333	20207898	25	AT3G54590	+	protein_coding_gene	hydroxyproline-rich glycoprotein	NONE	NONE	NONE
chr3	20209265	20209618	11	NONE	NONE	NONE	NONE	AT3TE82140	ATLINE1_5:LINE/L1	AT3G54590-AT3G54600
chr3	20234309	20234941	26	NONE	NONE	NONE	NONE	AT3TE82245;AT3TE82240	ARNOLD1:DNA/MuDR;BOMZH1:DNA/MuDR	AT3G54660-AT3G54670
chr3	20238105	20238701	13	AT3G54670	+	protein_coding_gene	Structural maintenance of chromosomes (SMC) family protein	NONE	NONE	NONE
chr3	20241112	20243521	21	AT3G54670	+	protein_coding_gene	Structural maintenance of chromosomes (SMC) family protein	NONE	NONE	NONE
chr3	20265206	20265738	12	AT3G54750	-	protein_coding_gene	unknown protein; Has 145 Blast hits to 145 proteins in 60 species: Archae - 0; Bacteria - 0; Metazoa - 99; Fungi - 0; Plants - 40; Viruses - 0; Other Eukaryotes - 6 (source: NCBI BLink).	NONE	NONE	NONE
chr3	20305220	20309775	50	AT3G54823	-	transposable_element_gene	transposable element gene	AT3TE82555	ATGP3:LTR/Gypsy	AT3G54820-AT3G54823
chr3	20322487	20324334	17	AT3G54850;AT3G54860	-	protein_coding_gene;protein_coding_gene	plant U-box 14;Sec1/munc18-like (SM) proteins superfamily	NONE	NONE	AT3G54850-AT3G54860
chr3	20343413	20343984	12	AT3G54910	-	protein_coding_gene	RNI-like superfamily protein	NONE	NONE	NONE
chr3	20371606	20371934	11	AT3G54980	+	protein_coding_gene	Pentatricopeptide repeat (PPR) superfamily protein	NONE	NONE	NONE
chr3	20382350	20383431	23	AT3G55000	+	protein_coding_gene	tonneau family protein	NONE	NONE	NONE
chr3	20392442	20393748	12	AT3G55020	-	protein_coding_gene	Ypt/Rab-GAP domain of gyp1p superfamily protein	NONE	NONE	NONE
chr3	20447097	20447784	18	AT3G55160	-	protein_coding_gene	unknown protein; EXPRESSED IN: 11 plant structures; EXPRESSED DURING: 4 anthesis, F mature embryo stage, petal differentiation and expansion stage, E expanded cotyledon stage, D bilateral stage; CONTAINS InterPro DOMAIN/s: Protein of unknown function DUF2428, death-receptor-like (InterPro:IPR019442); Has 357 Blast hits to 330 proteins in 163 species: Archae - 0; Bacteria - 0; Metazoa - 144; Fungi…	NONE	NONE	NONE
chr3	20485342	20485604	14	NONE	NONE	NONE	NONE	AT3TE83280	ATREP3:RC/Helitron	AT3G55254-AT3G55258
chr3	20490046	20492670	26	AT3G55260	+	protein_coding_gene	beta-hexosaminidase 1	NONE	NONE	NONE
chr3	20521313	20521934	10	AT3G55360	-	protein_coding_gene	3-oxo-5-alpha-steroid 4-dehydrogenase family protein	NONE	NONE	NONE
chr3	20535919	20536935	13	AT3G55400	-	protein_coding_gene	methionyl-tRNA synthetase / methionine--tRNA ligase / MetRS (cpMetRS)	NONE	NONE	NONE
chr3	20550043	20550364	21	AT3G55430	-	protein_coding_gene	O-Glycosyl hydrolases family 17 protein	NONE	NONE	NONE
chr3	20664104	20664566	11	AT3G55677	+	protein_coding_gene	Plant self-incompatibility protein S1 family	NONE	NONE	NONE
chr3	20696526	20696822	10	AT3G55740	+	protein_coding_gene	proline transporter 2	NONE	NONE	NONE
chr3	20710450	20711994	18	AT3G55800;AT3G55810	-	protein_coding_gene;protein_coding_gene	sedoheptulose-bisphosphatase;Pyruvate kinase family protein	NONE	NONE	AT3G55800-AT3G55810
chr3	20726443	20728753	24	AT3G55860	-	protein_coding_gene	unknown protein; BEST Arabidopsis thaliana protein match is: unknown protein (TAIR:AT3G60660.1); Has 30201 Blast hits to 17322 proteins in 780 species: Archae - 12; Bacteria - 1396; Metazoa - 17338; Fungi - 3422; Plants - 5037; Viruses - 0; Other Eukaryotes - 2996 (source: NCBI BLink).	AT3TE84280;AT3TE84285;AT3TE84290	VANDAL22:DNA/MuDR;VANDAL22:DNA/MuDR;VANDAL22:DNA/MuDR	AT3G55850-AT3G55860
chr3	20751256	20751883	23	NONE	NONE	NONE	NONE	NONE	NONE	AT3G55940-AT3G55950
chr3	20761047	20761541	13	AT3G55960	-	protein_coding_gene	Haloacid dehalogenase-like hydrolase (HAD) superfamily protein	NONE	NONE	NONE
chr3	20824727	20825971	10	AT3G56120	+	protein_coding_gene	S-adenosyl-L-methionine-dependent methyltransferases superfamily protein	NONE	NONE	NONE
chr3	20831058	20832385	15	AT3G56140	+	protein_coding_gene	Protein of unknown function (DUF399 and DUF3411)	NONE	NONE	NONE
chr3	20886328	20886999	11	AT3G56320	-	protein_coding_gene	PAP/OAS1 substrate-binding domain superfamily	NONE	NONE	NONE
chr3	20916381	20917917	20	AT3G56408;AT3G56410	-	other_RNA;protein_coding_gene	other RNA;Protein of unknown function (DUF3133)	NONE	NONE	NONE
chr3	20966620	20967497	14	AT3G56590	+	protein_coding_gene	hydroxyproline-rich glycoprotein family protein	NONE	NONE	NONE
chr3	20969530	20969787	16	AT3G56600	+	protein_coding_gene	Protein kinase superfamily protein	NONE	NONE	NONE
chr3	20983389	20984250	16	AT3G56640	+	protein_coding_gene	exocyst complex component sec15A	NONE	NONE	NONE
chr3	20997371	20997577	10	AT3G56690	-	protein_coding_gene	Cam interacting protein 111	NONE	NONE	NONE
chr3	21111018	21113684	28	AT3G57040;AT3G57050	-	protein_coding_gene;protein_coding_gene	response regulator 9;cystathionine beta-lyase	NONE	NONE	AT3G57040-AT3G57050
chr3	21201615	21206998	38	AT3G57300	+	protein_coding_gene	INO80 ortholog	NONE	NONE	NONE
chr3	21277331	21277565	13	NONE	NONE	NONE	NONE	NONE	NONE	AT3G57470-AT3G57480
chr3	21319286	21320423	14	AT3G57570	+	protein_coding_gene	ARM repeat superfamily protein	NONE	NONE	AT3G57570-AT3G57580
chr3	21322379	21329583	164	AT3G57580;AT3G57586	+	protein_coding_gene;transposable_element_gene	F-box and associated interaction domains-containing protein;transposable element gene	AT3TE86805;AT3TE86800;AT3TE86815	TA11:LINE/L1;TA11:LINE/L1;TA11:LINE/L1	AT3G57580-AT3G57586;AT3G57586-AT3G57590
chr3	21341489	21341891	11	AT3G57630	-	protein_coding_gene	exostosin family protein	NONE	NONE	NONE
chr3	21431347	21432599	15	AT3G57880	-	protein_coding_gene	Calcium-dependent lipid-binding (CaLB domain) plant phosphoribosyltransferase family protein	NONE	NONE	NONE
chr3	21454032	21455572	13	AT3G57940	+	protein_coding_gene	Domain of unknown function (DUF1726) ;Putative ATPase (DUF699)	NONE	NONE	NONE
chr3	21465599	21466987	10	AT3G57965;AT3G57970;AT3G57980	-	other_RNA;protein_coding_gene;protein_coding_gene	Potential natural antisense gene, locus overlaps with AT3G57970;Emsy N Terminus (ENT)/ plant Tudor-like domains-containing protein;DNA-binding bromodomain-containing protein	NONE	NONE	AT3G57970-AT3G57980
chr3	21495125	21496917	11	AT3G58050	+	protein_coding_gene	unknown protein; BEST Arabidopsis thaliana protein match is: unknown protein (TAIR:AT2G41960.1); Has 13384 Blast hits to 8116 proteins in 546 species: Archae - 41; Bacteria - 766; Metazoa - 5596; Fungi - 1431; Plants - 589; Viruses - 46; Other Eukaryotes - 4915 (source: NCBI BLink).	NONE	NONE	NONE
chr3	21518379	21518943	11	AT3G58110	+	protein_coding_gene	unknown protein; FUNCTIONS IN: molecular_function unknown; INVOLVED IN: biological_process unknown; LOCATED IN: cellular_component unknown; EXPRESSED IN: cultured cell; BEST Arabidopsis thaliana protein match is: unknown protein (TAIR:AT2G42370.1); Has 2534 Blast hits to 1905 proteins in 233 species: Archae - 11; Bacteria - 102; Metazoa - 890; Fungi - 241; Plants - 124; Viruses - 59; Other Eukary…	NONE	NONE	NONE
chr3	21541015	21541566	15	AT3G58160	+	protein_coding_gene	P-loop containing nucleoside triphosphate hydrolases superfamily protein	NONE	NONE	NONE
chr3	21667014	21667455	16	AT3G58590	+	protein_coding_gene	Pentatricopeptide repeat (PPR) superfamily protein	NONE	NONE	NONE
chr3	21718419	21719084	25	AT3G58730	-	protein_coding_gene	vacuolar ATP synthase subunit D (VATD) / V-ATPase D subunit / vacuolar proton pump D subunit (VATPD)	NONE	NONE	NONE
chr3	21755470	21755539	12	AT3G58830	-	protein_coding_gene	haloacid dehalogenase (HAD) superfamily protein	NONE	NONE	NONE
chr3	21781653	21781898	18	AT3G58940	-	protein_coding_gene	F-box/RNI-like superfamily protein	NONE	NONE	NONE
chr3	21812010	21814603	15	AT3G59020	-	protein_coding_gene	ARM repeat superfamily protein	NONE	NONE	NONE
chr3	21846649	21847850	15	AT3G59100	+	protein_coding_gene	glucan synthase-like 11	NONE	NONE	NONE
chr3	21865771	21865972	10	AT3G59140	-	protein_coding_gene	multidrug resistance-associated protein 14	NONE	NONE	NONE
chr3	21952356	21953519	10	AT3G59410	+	protein_coding_gene	protein kinase family protein	NONE	NONE	NONE
chr3	21956187	21956781	10	AT3G59410	+	protein_coding_gene	protein kinase family protein	NONE	NONE	NONE
chr3	21960030	21961996	23	AT3G59420	-	protein_coding_gene	crinkly4	NONE	NONE	NONE
chr3	21964544	21964839	12	AT3G59430	-	protein_coding_gene	unknown protein; FUNCTIONS IN: molecular_function unknown; INVOLVED IN: biological_process unknown; LOCATED IN: cellular_component unknown; EXPRESSED IN: 21 plant structures; EXPRESSED DURING: 10 growth stages; Has 332 Blast hits to 125 proteins in 52 species: Archae - 0; Bacteria - 61; Metazoa - 17; Fungi - 14; Plants - 37; Viruses - 2; Other Eukaryotes - 201 (source: NCBI BLink).	NONE	NONE	NONE
chr3	21979185	21979885	15	AT3G59470	-	protein_coding_gene	Far-red impaired responsive (FAR1) family protein	NONE	NONE	NONE
chr3	21998509	21998838	13	AT3G59550	+	protein_coding_gene	Rad21/Rec8-like family protein	NONE	NONE	NONE
chr3	22040790	22041893	12	AT3G59670	+	protein_coding_gene	unknown protein; BEST Arabidopsis thaliana protein match is: unknown protein (TAIR:AT4G37440.2); Has 77 Blast hits to 77 proteins in 14 species: Archae - 0; Bacteria - 0; Metazoa - 0; Fungi - 0; Plants - 73; Viruses - 0; Other Eukaryotes - 4 (source: NCBI BLink).	NONE	NONE	NONE
chr3	22052800	22053647	20	AT3G59700	+	protein_coding_gene	lectin-receptor kinase	NONE	NONE	NONE
chr3	22064366	22064992	83	AT3G59730	-	protein_coding_gene	Concanavalin A-like lectin protein kinase family protein	NONE	NONE	NONE
chr3	22098515	22101432	35	AT3G59820	-	protein_coding_gene	LETM1-like protein	NONE	NONE	NONE
chr3	22131606	22131977	11	AT3G59910	-	protein_coding_gene	Ankyrin repeat family protein	NONE	NONE	NONE
chr3	22156085	22157533	14	AT3G59990	-	protein_coding_gene	methionine aminopeptidase 2B	NONE	NONE	NONE
chr3	22184043	22184922	11	AT3G60070	-	protein_coding_gene	Major facilitator superfamily protein	NONE	NONE	NONE
chr3	22218828	22219333	44	AT3G60140	+	protein_coding_gene	Glycosyl hydrolase superfamily protein	NONE	NONE	NONE
chr3	22232540	22234674	25	AT3G60164;AT3G60170	+	pseudogene;transposable_element_gene	Pseudogene of AT3G60966; protein binding / zinc ion binding;transposable element gene	AT3TE90530	ATCOPIA23:LTR/Copia	NONE
chr3	22236075	22239591	123	AT3G60164;AT3G60170	+	pseudogene;transposable_element_gene	Pseudogene of AT3G60966; protein binding / zinc ion binding;transposable element gene	AT3TE90535;AT3TE90540;AT3TE90545;AT3TE90530;AT3TE90550	ATCOPIA31:LTR/Copia;ATLANTYS3:LTR/Gypsy;ATLANTYS2:LTR/Gypsy;ATCOPIA23:LTR/Copia;VANDAL6:DNA/MuDR	AT3G60164-AT3G60176
chr3	22244772	22245982	23	AT3G60190	-	protein_coding_gene	DYNAMIN-like 1E	NONE	NONE	NONE
chr3	22267075	22267329	16	AT3G60240	+	protein_coding_gene	eukaryotic translation initiation factor 4G	NONE	NONE	NONE
chr3	22276011	22276631	13	AT3G60260	+	protein_coding_gene	ELMO/CED-12 family protein	NONE	NONE	NONE
chr3	22357371	22358702	17	AT3G60510	-	protein_coding_gene	ATP-dependent caseinolytic (Clp) protease/crotonase family protein	NONE	NONE	NONE
chr3	22370586	22370907	16	NONE	NONE	NONE	NONE	NONE	NONE	AT3G60520-AT3G60530
chr3	22431183	22431700	26	AT3G60680	+	protein_coding_gene	Plant protein of unknown function (DUF641)	NONE	NONE	NONE
chr3	22475771	22476855	13	AT3G60830	+	protein_coding_gene	actin-related protein 7	NONE	NONE	AT3G60830-AT3G60840
chr3	22495690	22496534	14	AT3G60880	+	protein_coding_gene	dihydrodipicolinate synthase 1	NONE	NONE	NONE
chr3	22514214	22516951	37	AT3G60930	+	transposable_element_gene	transposable element gene	AT3TE91745	ATLANTYS2:LTR/Gypsy	AT3G60930-AT3G60935
chr3	22543407	22545936	34	AT3G60961;AT3G60965	-	protein_coding_gene;transposable_element_gene	P-loop containing nucleoside triphosphate hydrolases superfamily protein;transposable element gene	AT3TE91855;AT3TE91850;AT3TE91845	ATLINEIII:LINE/L1;ATLINEIII:LINE/L1;ATLINEIII:LINE/L1	NONE
chr3	22548659	22548975	27	AT3G60961;AT3G60965	-	protein_coding_gene;transposable_element_gene	P-loop containing nucleoside triphosphate hydrolases superfamily protein;transposable element gene	AT3TE91870	ATCOPIA13:LTR/Copia	NONE
chr3	22572584	22573286	16	AT3G61010	-	protein_coding_gene	Ferritin/ribonucleotide reductase-like family protein	NONE	NONE	NONE
chr3	22577024	22577225	17	AT3G61020	+	pseudogene	pseudogene, similar to P0034A04.28, several hypothetical proteins - Arabidopsis thaliana; blastp match of 43% identity and 2.2e-46 P-value to GP|29837187|dbj|BAC75569.1||AP004333 P0034A04.28 {Oryza sativa (japonica cultivar-group)}	NONE	NONE	NONE
chr3	22587346	22587438	11	AT3G61030	+	protein_coding_gene	Calcium-dependent lipid-binding (CaLB domain) family protein	NONE	NONE	NONE
chr3	22623054	22623918	13	AT3G61130	+	protein_coding_gene	galacturonosyltransferase 1	NONE	NONE	NONE
chr3	22627412	22628360	12	AT3G61140	+	protein_coding_gene	26S proteasome, regulatory subunit Rpn7;Proteasome component (PCI) domain	NONE	NONE	NONE
chr3	22638074	22638959	10	AT3G61160;AT3G61170	-	protein_coding_gene;protein_coding_gene	Protein kinase superfamily protein;Tetratricopeptide repeat (TPR)-like superfamily protein	NONE	NONE	NONE
chr3	22691179	22691624	17	AT3G61310	-	protein_coding_gene	AT hook motif DNA-binding family protein	NONE	NONE	NONE
chr3	22722037	22722952	10	AT3G61410;AT3G61415	-	protein_coding_gene;protein_coding_gene	BEST Arabidopsis thaliana protein match is: U-box domain-containing protein kinase family protein (TAIR:AT2G45910.1); Has 232 Blast hits to 229 proteins in 13 species: Archae - 0; Bacteria - 0; Metazoa - 13; Fungi - 0; Plants - 218; Viruses - 0; Other Eukaryotes - 1 (source: NCBI BLink).;SKP1-like 21	NONE	NONE	AT3G61410-AT3G61415
chr3	22754553	22755121	10	AT3G61480	+	protein_coding_gene	Quinoprotein amine dehydrogenase, beta chain-like; RIC1-like guanyl-nucleotide exchange factor	NONE	NONE	NONE
chr3	22767005	22767993	76	NONE	NONE	NONE	NONE	AT3TE92800;AT3TE92805;AT3TE92810;AT3TE92795	VANDAL6:DNA/MuDR;ATLANTYS3:LTR/Gypsy;VANDAL6:DNA/MuDR;VANDAL6:DNA/MuDR	AT3G61510-AT3G61520
chr3	22793694	22793983	13	AT3G61590	+	protein_coding_gene	Galactose oxidase/kelch repeat superfamily protein	NONE	NONE	NONE
chr3	22820001	22821667	43	AT3G61670	+	protein_coding_gene	Protein of unknown function (DUF3133)	NONE	NONE	NONE
chr3	22832406	22833149	20	AT3G61690	+	protein_coding_gene	nucleotidyltransferases	NONE	NONE	NONE
chr3	23008191	23008419	11	AT3G62140	+	protein_coding_gene	CONTAINS InterPro DOMAIN/s: NEFA-interacting nuclear protein NIP30, N-terminal (InterPro:IPR019331); Has 398 Blast hits to 395 proteins in 139 species: Archae - 0; Bacteria - 6; Metazoa - 193; Fungi - 83; Plants - 36; Viruses - 0; Other Eukaryotes - 80 (source: NCBI BLink).	NONE	NONE	NONE
chr3	23052341	23053269	21	AT3G62290	+	protein_coding_gene	ADP-ribosylation factor A1E	NONE	NONE	NONE
chr3	23063133	23064732	20	AT3G62330	-	protein_coding_gene	Zinc knuckle (CCHC-type) family protein	NONE	NONE	NONE
chr3	23067040	23067989	19	NONE	NONE	NONE	NONE	NONE	NONE	AT3G62330-AT3G62336
chr3	23073763	23074998	12	AT3G62360	-	protein_coding_gene	Carbohydrate-binding-like fold	NONE	NONE	NONE
chr3	23109470	23112974	31	AT3G62475;AT3G62480;AT3G62490	-	transposable_element_gene;transposable_element_gene;transposable_element_gene	transposable element gene;transposable element gene;transposable element gene	AT3TE94220	ATLANTYS3:LTR/Gypsy	AT3G62475-AT3G62480;AT3G62480-AT3G62490
chr3	23115207	23115773	13	NONE	NONE	NONE	NONE	AT3TE94220	ATLANTYS3:LTR/Gypsy	AT3G62490-AT3G62499
chr3	23117695	23117992	17	NONE	NONE	NONE	NONE	NONE	NONE	AT3G62490-AT3G62499
chr3	23130785	23130960	17	NONE	NONE	NONE	NONE	NONE	NONE	AT3G62520-AT3G62528
chr3	23156861	23158202	27	NONE	NONE	NONE	NONE	NONE	NONE	AT3G62610-AT3G62620
chr3	23190727	23191472	10	AT3G62700	-	protein_coding_gene	multidrug resistance-associated protein 10	NONE	NONE	NONE
chr3	23192524	23193938	11	AT3G62700	-	protein_coding_gene	multidrug resistance-associated protein 10	NONE	NONE	NONE
chr3	23203742	23207290	127	AT3G62725	-	transposable_element_gene	transposable element gene	AT3TE94580	ATLINEIII:LINE/L1	AT3G62720-AT3G62725
chr3	23248788	23249784	18	AT3G62900	-	protein_coding_gene	CW-type Zinc Finger	NONE	NONE	NONE
chr3	23252338	23252909	13	AT3G62900	-	protein_coding_gene	CW-type Zinc Finger	NONE	NONE	NONE
chr3	23259168	23259510	11	AT3G62910	-	protein_coding_gene	Peptide chain release factor 1	NONE	NONE	NONE
chr3	23263126	23263697	13	AT3G62940	-	protein_coding_gene	Cysteine proteinases superfamily protein	NONE	NONE	NONE
chr3	23303417	23304833	15	AT3G63070	+	protein_coding_gene	Tudor/PWWP/MBT domain-containing protein	NONE	NONE	NONE
chr3	23307008	23308563	10	AT3G63070	+	protein_coding_gene	Tudor/PWWP/MBT domain-containing protein	NONE	NONE	NONE
chr3	23357592	23358315	47	AT3G63220	-	protein_coding_gene	Galactose oxidase/kelch repeat superfamily protein	NONE	NONE	NONE
chr3	23390354	23391496	17	AT3G63320	-	protein_coding_gene	Protein phosphatase 2C family protein	NONE	NONE	NONE
chr3	23408873	23410000	21	AT3G63380	-	protein_coding_gene	ATPase E1-E2 type family protein / haloacid dehalogenase-like hydrolase family protein	NONE	NONE	NONE
chr3	23424489	23424556	11	AT3G63440;AT3G63445	-	protein_coding_gene;other_RNA	cytokinin oxidase/dehydrogenase 6;other RNA	NONE	NONE	NONE
chr3	23431248	23433857	24	AT3G63460	-	protein_coding_gene	transducin family protein / WD-40 repeat family protein	NONE	NONE	NONE
chr3	23447330	23448760	13	AT3G63500	-	protein_coding_gene	Protein of unknown function (DUF1423)	NONE	NONE	NONE
chr4	15256	15509	10	AT4G00040	+	protein_coding_gene	Chalcone and stilbene synthase family protein	NONE	NONE	NONE
chr4	48050	49998	66	AT4G00130	+	protein_coding_gene	DNA-binding storekeeper protein-related transcriptional regulator	NONE	NONE	AT4G00124-AT4G00130;AT4G00130-AT4G00140
chr4	248619	249633	46	AT4G00580	+	protein_coding_gene	COP1-interacting protein-related	NONE	NONE	AT4G00570-AT4G00580
chr4	259763	260259	15	AT4G00620	-	protein_coding_gene	Amino acid dehydrogenase family protein	NONE	NONE	NONE
[truncated: 1,499 more rows]

## Sheet: Hypo-DMRs
Table S3. Hyper- and hypo-DMRs in ape1l-1, related to Figure 5.
chr	start	end	hypo_DMC_num	Gene	Strand	GeneType	GeneAnnot	TE	TEFamily	Intergenic
chr1	25076	26999	18	AT1G01040	+	protein_coding_gene	dicer-like 1	NONE	NONE	NONE
chr1	29471	30523	11	AT1G01040	+	protein_coding_gene	dicer-like 1	NONE	NONE	NONE
chr1	121605	123612	31	AT1G01320	-	protein_coding_gene	Tetratricopeptide repeat (TPR)-like superfamily protein	NONE	NONE	NONE
chr1	164354	165783	30	AT1G01448;AT1G01450	-	other_RNA;protein_coding_gene	other RNA;Protein kinase superfamily protein	NONE	NONE	NONE
chr1	197506	198300	28	AT1G01540	+	protein_coding_gene	Protein kinase superfamily protein	NONE	NONE	NONE
chr1	201010	201437	13	AT1G01550	+	protein_coding_gene	Protein of unknown function (DUF793)	NONE	NONE	NONE
chr1	243014	244853	28	AT1G01670	-	protein_coding_gene	RING/U-box superfamily protein	NONE	NONE	NONE
chr1	307073	307978	14	AT1G01880	-	protein_coding_gene	5'-3' exonuclease family protein	NONE	NONE	NONE
chr1	317086	318698	15	AT1G01920	+	protein_coding_gene	SET domain-containing protein	NONE	NONE	NONE
chr1	326435	329806	33	AT1G01950	+	protein_coding_gene	armadillo repeat kinesin 2	NONE	NONE	NONE
chr1	331020	333181	30	AT1G01960	-	protein_coding_gene	SEC7-like guanine nucleotide exchange family protein	NONE	NONE	NONE
chr1	359588	360453	12	AT1G02050	-	protein_coding_gene	Chalcone and stilbene synthase family protein	NONE	NONE	NONE
chr1	381579	385817	48	AT1G02080	+	protein_coding_gene	transcription regulators	NONE	NONE	NONE
chr1	399150	400842	20	AT1G02120;AT1G02130	-	protein_coding_gene;protein_coding_gene	GRAM domain family protein;RAS 5	NONE	NONE	AT1G02120-AT1G02130
chr1	441191	442022	13	AT1G02260	-	protein_coding_gene	Divalent ion symporter	NONE	NONE	NONE
chr1	446803	447621	34	NONE	NONE	NONE	NONE	NONE	NONE	AT1G02270-AT1G02280
chr1	494632	495576	13	AT1G02420;AT1G02430	-	protein_coding_gene;protein_coding_gene	Pentatricopeptide repeat (PPR) superfamily protein;ADP-ribosylation factor D1B	NONE	NONE	NONE
chr1	525123	526756	52	AT1G02520	+	protein_coding_gene	P-glycoprotein 11	NONE	NONE	NONE
chr1	578170	578946	10	AT1G02670	+	protein_coding_gene	P-loop containing nucleoside triphosphate hydrolases superfamily protein	NONE	NONE	NONE
chr1	628018	628847	13	AT1G02840	+	protein_coding_gene	RNA-binding (RRM/RBD/RNP motifs) family protein	NONE	NONE	NONE
chr1	667156	667755	11	AT1G02960	-	protein_coding_gene	unknown protein; BEST Arabidopsis thaliana protein match is: unknown protein (TAIR:AT1G02965.1); Has 83 Blast hits to 82 proteins in 37 species: Archae - 0; Bacteria - 2; Metazoa - 20; Fungi - 7; Plants - 29; Viruses - 0; Other Eukaryotes - 25 (source: NCBI BLink).	NONE	NONE	NONE
chr1	713345	717660	30	AT1G03060	-	protein_coding_gene	Beige/BEACH domain ;WD domain, G-beta repeat protein	NONE	NONE	NONE
chr1	719436	722939	36	AT1G03060	-	protein_coding_gene	Beige/BEACH domain ;WD domain, G-beta repeat protein	NONE	NONE	NONE
chr1	725198	725752	10	AT1G03060	-	protein_coding_gene	Beige/BEACH domain ;WD domain, G-beta repeat protein	NONE	NONE	NONE
chr1	736363	736956	16	AT1G03080	-	protein_coding_gene	kinase interacting (KIP1-like) family protein	NONE	NONE	NONE
chr1	805610	806523	12	AT1G03280	+	protein_coding_gene	Transcription factor TFIIE, alpha subunit	NONE	NONE	NONE
chr1	808390	809170	10	AT1G03290	+	protein_coding_gene	unknown protein; BEST Arabidopsis thaliana protein match is: unknown protein (TAIR:AT4G02880.2); Has 13587 Blast hits to 10183 proteins in 1114 species: Archae - 257; Bacteria - 2402; Metazoa - 5637; Fungi - 960; Plants - 675; Viruses - 54; Other Eukaryotes - 3602 (source: NCBI BLink).	NONE	NONE	NONE
chr1	815303	816173	20	AT1G03310	+	protein_coding_gene	debranching enzyme 1	NONE	NONE	NONE
chr1	827655	827994	10	AT1G03365	+	protein_coding_gene	RING/U-box superfamily protein	NONE	NONE	NONE
chr1	837295	837938	10	AT1G03380	+	protein_coding_gene	homolog of yeast autophagy 18 (ATG18) G	NONE	NONE	NONE
chr1	846770	847670	96	AT1G03410;AT1G03420	+	protein_coding_gene;transposable_element_gene	2-oxoglutarate (2OG) and Fe(II)-dependent oxygenase superfamily protein;transposable element gene	AT1TE02770	SADHU:Unassigned	NONE
chr1	861282	862909	25	AT1G03457	-	protein_coding_gene	RNA-binding (RRM/RBD/RNP motifs) family protein	NONE	NONE	NONE
chr1	880666	880973	17	AT1G03530	-	protein_coding_gene	nuclear assembly factor 1	NONE	NONE	NONE
chr1	938900	939667	12	AT1G03750	+	protein_coding_gene	switch 2	NONE	NONE	NONE
chr1	946181	947427	14	AT1G03770	+	protein_coding_gene	RING 1B	NONE	NONE	NONE
chr1	963276	964937	14	AT1G03830	-	protein_coding_gene	guanylate-binding family protein	NONE	NONE	NONE
chr1	1007186	1008051	16	AT1G03930	+	protein_coding_gene	dual specificity kinase 1	NONE	NONE	NONE
chr1	1033176	1035374	23	AT1G04010	-	protein_coding_gene	phospholipid sterol acyl transferase 1	NONE	NONE	NONE
chr1	1046174	1048433	19	AT1G04050	-	protein_coding_gene	homolog of SU(var)3-9 1	NONE	NONE	NONE
chr1	1061925	1062930	60	AT1G04110	-	protein_coding_gene	Subtilase family protein	NONE	NONE	NONE
chr1	1065055	1066682	20	AT1G04120	-	protein_coding_gene	multidrug resistance-associated protein 5	NONE	NONE	NONE
chr1	1068554	1069800	19	AT1G04120	-	protein_coding_gene	multidrug resistance-associated protein 5	NONE	NONE	NONE
chr1	1089158	1091998	30	AT1G04160	+	protein_coding_gene	myosin XI B	NONE	NONE	NONE
chr1	1098118	1099479	13	AT1G04170	+	protein_coding_gene	eukaryotic translation initiation factor 2 gamma subunit	NONE	NONE	NONE
chr1	1107002	1107360	15	AT1G04190	-	protein_coding_gene	Tetratricopeptide repeat (TPR)-like superfamily protein	NONE	NONE	NONE
chr1	1111030	1112992	10	AT1G04200	+	protein_coding_gene	FUNCTIONS IN: molecular_function unknown; INVOLVED IN: N-terminal protein myristoylation; LOCATED IN: cellular_component unknown; EXPRESSED IN: 22 plant structures; EXPRESSED DURING: 13 growth stages; CONTAINS InterPro DOMAIN/s: Dymeclin (InterPro:IPR019142); Has 395 Blast hits to 389 proteins in 117 species: Archae - 0; Bacteria - 0; Metazoa - 262; Fungi - 21; Plants - 68; Viruses - 0; Other Euk…	NONE	NONE	NONE
chr1	1116215	1118767	18	AT1G04210	+	protein_coding_gene	Leucine-rich repeat protein kinase family protein	NONE	NONE	NONE
chr1	1126235	1127333	31	AT1G04230	+	protein_coding_gene	Protein of unknown function (DUF2361)	NONE	NONE	NONE
chr1	1149253	1150746	20	AT1G04300	-	protein_coding_gene	TRAF-like superfamily protein	NONE	NONE	NONE
chr1	1180092	1181906	23	AT1G04390	-	protein_coding_gene	BTB/POZ domain-containing protein	NONE	NONE	NONE
chr1	1184231	1184915	37	NONE	NONE	NONE	NONE	NONE	NONE	AT1G04390-AT1G04400
chr1	1253076	1256865	100	AT1G04580	-	protein_coding_gene	aldehyde oxidase 4	NONE	NONE	NONE
chr1	1267108	1270993	59	AT1G04600	+	protein_coding_gene	myosin XI A	NONE	NONE	NONE
chr1	1284050	1285520	14	AT1G04620	-	protein_coding_gene	coenzyme F420 hydrogenase family / dehydrogenase, beta subunit family	NONE	NONE	NONE
chr1	1287308	1287691	16	NONE	NONE	NONE	NONE	NONE	NONE	AT1G04620-AT1G04625
chr1	1295227	1297678	18	AT1G04650	-	protein_coding_gene	unknown protein; Has 30201 Blast hits to 17322 proteins in 780 species: Archae - 12; Bacteria - 1396; Metazoa - 17338; Fungi - 3422; Plants - 5037; Viruses - 0; Other Eukaryotes - 2996 (source: NCBI BLink).	NONE	NONE	NONE
chr1	1325401	1325945	15	AT1G04730	-	protein_coding_gene	P-loop containing nucleoside triphosphate hydrolases superfamily protein	NONE	NONE	NONE
chr1	1329269	1329949	13	AT1G04730	-	protein_coding_gene	P-loop containing nucleoside triphosphate hydrolases superfamily protein	NONE	NONE	NONE
chr1	1346723	1347715	16	AT1G04790	+	protein_coding_gene	RING/U-box superfamily protein	NONE	NONE	NONE
chr1	1360202	1360705	10	AT1G04830	-	protein_coding_gene	Ypt/Rab-GAP domain of gyp1p superfamily protein	NONE	NONE	NONE
chr1	1369412	1369963	12	AT1G04860	-	protein_coding_gene	ubiquitin-specific protease 2	NONE	NONE	NONE
chr1	1376181	1377682	13	AT1G04880	-	protein_coding_gene	HMG (high mobility group) box protein with ARID/BRIGHT DNA-binding domain	NONE	NONE	NONE
chr1	1388304	1388961	10	AT1G04910	-	protein_coding_gene	O-fucosyltransferase family protein	NONE	NONE	NONE
chr1	1390010	1390411	14	AT1G04910	-	protein_coding_gene	O-fucosyltransferase family protein	NONE	NONE	NONE
chr1	1392624	1394774	21	AT1G04920	-	protein_coding_gene	sucrose phosphate synthase 3F	NONE	NONE	NONE
chr1	1403668	1404562	22	AT1G04950	-	protein_coding_gene	TATA BOX ASSOCIATED FACTOR II 59	NONE	NONE	NONE
chr1	1485303	1485808	10	AT1G05150	-	protein_coding_gene	Calcium-binding tetratricopeptide family protein	NONE	NONE	NONE
chr1	1499224	1500874	19	AT1G05180	-	protein_coding_gene	NAD(P)-binding Rossmann-fold superfamily protein	NONE	NONE	NONE
chr1	1508076	1508446	10	AT1G05200	+	protein_coding_gene	glutamate receptor 3.4	NONE	NONE	NONE
chr1	1581130	1582172	12	AT1G05380	+	protein_coding_gene	Acyl-CoA N-acyltransferase with RING/FYVE/PHD-type zinc finger protein	NONE	NONE	NONE
chr1	1586076	1587117	18	AT1G05410	-	protein_coding_gene	Protein of unknown function (DUF1423)	NONE	NONE	NONE
chr1	1608626	1609462	17	AT1G05470	-	protein_coding_gene	DNAse I-like superfamily protein	NONE	NONE	NONE
chr1	1649111	1651908	30	AT1G05570	-	protein_coding_gene	callose synthase 1	NONE	NONE	NONE
chr1	1654226	1657843	24	AT1G05570	-	protein_coding_gene	callose synthase 1	NONE	NONE	NONE
chr1	1685416	1688753	32	AT1G05630;AT1G05640	-	protein_coding_gene;protein_coding_gene	Endonuclease/exonuclease/phosphatase family protein;Ankyrin repeat family protein	NONE	NONE	AT1G05630-AT1G05640
chr1	1722698	1723947	15	AT1G05750;AT1G05760	-	protein_coding_gene;protein_coding_gene	Tetratricopeptide repeat (TPR)-like superfamily protein;Mannose-binding lectin superfamily protein	NONE	NONE	NONE
chr1	1735113	1736915	17	AT1G05790	+	protein_coding_gene	lipase class 3 family protein	NONE	NONE	NONE
chr1	1759156	1761592	23	AT1G05830	+	protein_coding_gene	trithorax-like protein 2	NONE	NONE	NONE
chr1	1763124	1764682	15	AT1G05840	-	protein_coding_gene	Eukaryotic aspartyl protease family protein	NONE	NONE	NONE
chr1	1767043	1767238	11	AT1G05850	-	protein_coding_gene	Chitinase family protein	NONE	NONE	NONE
chr1	1780361	1781945	19	AT1G05890	+	protein_coding_gene	RING/U-box superfamily protein	NONE	NONE	NONE
chr1	1809019	1810741	10	AT1G05960	-	protein_coding_gene	ARM repeat superfamily protein	NONE	NONE	NONE
chr1	1835458	1837061	28	AT1G06070	-	protein_coding_gene	Basic-leucine zipper (bZIP) transcription factor family protein	NONE	NONE	NONE
chr1	1867672	1867845	10	AT1G06150	-	protein_coding_gene	basic helix-loop-helix (bHLH) DNA-binding superfamily protein	NONE	NONE	NONE
chr1	1870499	1870905	10	AT1G06149;AT1G06150	-	protein_coding_gene;protein_coding_gene	conserved peptide upstream open reading frame 8;basic helix-loop-helix (bHLH) DNA-binding superfamily protein	NONE	NONE	NONE
chr1	1898119	1898361	10	AT1G06210	+	protein_coding_gene	ENTH/VHS/GAT family protein	NONE	NONE	NONE
chr1	1900910	1901105	12	AT1G06220	+	protein_coding_gene	Ribosomal protein S5/Elongation factor G/III/V family protein	NONE	NONE	NONE
chr1	1903438	1904319	15	AT1G06220	+	protein_coding_gene	Ribosomal protein S5/Elongation factor G/III/V family protein	NONE	NONE	NONE
chr1	1948450	1950226	33	AT1G06390	+	protein_coding_gene	GSK3/SHAGGY-like protein kinase 1	NONE	NONE	NONE
chr1	1951445	1951695	14	AT1G06400	-	protein_coding_gene	Ras-related small GTP-binding family protein	NONE	NONE	NONE
chr1	1957659	1957973	10	AT1G06410	+	protein_coding_gene	trehalose-phosphatase/synthase 7	NONE	NONE	NONE
chr1	1960305	1961978	21	AT1G06430	-	protein_coding_gene	FTSH protease 8	NONE	NONE	NONE
chr1	1972102	1973397	10	AT1G06470	+	protein_coding_gene	Nucleotide/sugar transporter family protein	NONE	NONE	NONE
chr1	1980146	1981920	10	AT1G06490	+	protein_coding_gene	glucan synthase-like 7	NONE	NONE	NONE
chr1	1985301	1988984	44	AT1G06490	+	protein_coding_gene	glucan synthase-like 7	NONE	NONE	NONE
chr1	2010139	2011923	21	AT1G06560;AT1G06570	-	protein_coding_gene;protein_coding_gene	NOL1/NOP2/sun family protein;phytoene desaturation 1	NONE	NONE	NONE
chr1	2016631	2020796	28	AT1G06590	-	protein_coding_gene	unknown protein; Has 380 Blast hits to 268 proteins in 109 species: Archae - 0; Bacteria - 0; Metazoa - 245; Fungi - 73; Plants - 49; Viruses - 0; Other Eukaryotes - 13 (source: NCBI BLink).	NONE	NONE	NONE
chr1	2053123	2054181	11	AT1G06700	-	protein_coding_gene	Protein kinase superfamily protein	NONE	NONE	NONE
chr1	2061367	2062731	12	AT1G06720	-	protein_coding_gene	P-loop containing nucleoside triphosphate hydrolases superfamily protein	NONE	NONE	NONE
chr1	2072067	2073101	33	AT1G06740;AT1G06750	+	transposable_element_gene;protein_coding_gene	transposable element gene;P-loop containing nucleoside triphosphate hydrolases superfamily protein	AT1TE06780	Unassigned:Unassigned	NONE
chr1	2085350	2086342	14	AT1G06780	+	protein_coding_gene	galacturonosyltransferase 6	NONE	NONE	NONE
chr1	2097410	2099916	22	AT1G06830;AT1G06840	-	protein_coding_gene;protein_coding_gene	Glutaredoxin family protein;Leucine-rich repeat protein kinase family protein	NONE	NONE	AT1G06830-AT1G06840
chr1	2112162	2113802	11	AT1G06890	-	protein_coding_gene	nodulin MtN21 /EamA-like transporter family protein	NONE	NONE	NONE
chr1	2139053	2139885	15	AT1G06970	+	protein_coding_gene	cation/hydrogen exchanger 14	NONE	NONE	NONE
chr1	2158054	2158259	14	AT1G07025	-	protein_coding_gene	Mitochondrial substrate carrier family protein	NONE	NONE	AT1G07025-AT1G07030
chr1	2179109	2181691	27	AT1G07110	-	protein_coding_gene	fructose-2,6-bisphosphatase	NONE	NONE	NONE
chr1	2200719	2200885	17	AT1G07170	+	protein_coding_gene	PHF5-like protein	NONE	NONE	NONE
chr1	2209358	2210747	16	AT1G07200	-	protein_coding_gene	Double Clp-N motif-containing P-loop nucleoside triphosphate hydrolases superfamily protein	NONE	NONE	NONE
chr1	2261191	2261931	19	AT1G07360	-	protein_coding_gene	CCCH-type zinc fingerfamily protein with RNA-binding domain	NONE	NONE	NONE
chr1	2292747	2293837	14	AT1G07470	+	protein_coding_gene	Transcription factor IIA, alpha/beta subunit	NONE	NONE	NONE
chr1	2297249	2298321	13	AT1G07480	-	protein_coding_gene	Transcription factor IIA, alpha/beta subunit	NONE	NONE	NONE
chr1	2306320	2307908	17	AT1G07510	+	protein_coding_gene	FTSH protease 10	NONE	NONE	NONE
chr1	2310104	2310532	14	AT1G07520	-	protein_coding_gene	GRAS family transcription factor	NONE	NONE	NONE
chr1	2314147	2315500	20	AT1G07530	-	protein_coding_gene	SCARECROW-like 14	NONE	NONE	NONE
chr1	2331140	2332454	22	AT1G07570	-	protein_coding_gene	Protein kinase superfamily protein	NONE	NONE	AT1G07560-AT1G07570
chr1	2337042	2337805	11	AT1G07590	-	protein_coding_gene	Tetratricopeptide repeat (TPR)-like superfamily protein	NONE	NONE	NONE
chr1	2361122	2362795	14	AT1G07650	-	protein_coding_gene	Leucine-rich repeat transmembrane protein kinase	NONE	NONE	NONE
chr1	2386082	2387645	10	AT1G07705;AT1G07710	-	protein_coding_gene;protein_coding_gene	NOT2 / NOT3 / NOT5 family;Ankyrin repeat family protein	NONE	NONE	AT1G07705-AT1G07710
chr1	2396733	2398195	19	AT1G07725;AT1G07728;AT1G07730;AT1G07740	-	protein_coding_gene;other_RNA;protein_coding_gene;protein_coding_gene	exocyst subunit exo70 family protein H6;other RNA;Disease resistance-responsive (dirigent-like protein) family protein;Tetratricopeptide repeat (TPR)-like superfamily protein	NONE	NONE	AT1G07728-AT1G07740
chr1	2410169	2411930	58	AT1G07780	-	protein_coding_gene	phosphoribosylanthranilate isomerase 1	NONE	NONE	NONE
chr1	2415052	2415965	39	AT1G07800	+	transposable_element_gene	transposable element gene	AT1TE07880	ATLINE1_1:LINE/L1	NONE
chr1	2418261	2419379	11	AT1G07810	+	protein_coding_gene	ER-type Ca2+-ATPase 1	NONE	NONE	NONE
chr1	2448083	2449830	15	AT1G07910	+	protein_coding_gene	RNAligase	NONE	NONE	NONE
chr1	2454060	2454353	13	AT1G07910	+	protein_coding_gene	RNAligase	NONE	NONE	NONE
chr1	2481637	2483860	31	AT1G07990;AT1G08000	-	protein_coding_gene;protein_coding_gene	SIT4 phosphatase-associated family protein;GATA transcription factor 10	NONE	NONE	AT1G07990-AT1G08000
chr1	2486224	2486773	11	AT1G08010	-	protein_coding_gene	GATA transcription factor 11	NONE	NONE	NONE
chr1	2502047	2503840	18	AT1G08060	-	protein_coding_gene	ATP-dependent helicase family protein	NONE	NONE	NONE
chr1	2506079	2508874	28	AT1G08060	-	protein_coding_gene	ATP-dependent helicase family protein	NONE	NONE	NONE
chr1	2537232	2537803	11	AT1G08110	+	protein_coding_gene	lactoylglutathione lyase family protein / glyoxalase I family protein	NONE	NONE	NONE
chr1	2543161	2544762	16	AT1G08130	-	protein_coding_gene	DNA ligase 1	NONE	NONE	NONE
chr1	2599080	2602874	27	AT1G08260	+	protein_coding_gene	DNA polymerase epsilon catalytic subunit	NONE	NONE	NONE
chr1	2643497	2644850	13	AT1G08400	-	protein_coding_gene	RINT-1 / TIP-1 family	NONE	NONE	NONE
chr1	2647176	2648968	24	AT1G08410	+	protein_coding_gene	P-loop containing nucleoside triphosphate hydrolases superfamily protein	NONE	NONE	NONE
chr1	2654039	2655700	11	AT1G08420	+	protein_coding_gene	BRI1 suppressor 1 (BSU1)-like 2	NONE	NONE	NONE
chr1	2686233	2686808	12	AT1G08490	-	protein_coding_gene	chloroplastic NIFS-like cysteine desulfurase	NONE	NONE	NONE
chr1	2698427	2699988	20	AT1G08520	+	protein_coding_gene	ALBINA 1	NONE	NONE	NONE
chr1	2720350	2720790	11	AT1G08590;AT1G08592	-	protein_coding_gene;other_RNA	Leucine-rich receptor-like protein kinase family protein;Potential natural antisense gene, locus overlaps with AT1G08590	NONE	NONE	NONE
chr1	2738072	2738502	11	AT1G08620	+	protein_coding_gene	Transcription factor jumonji (jmj) family protein / zinc finger (C5HC2 type) family protein	NONE	NONE	NONE
chr1	2743064	2743226	10	AT1G08620	+	protein_coding_gene	Transcription factor jumonji (jmj) family protein / zinc finger (C5HC2 type) family protein	NONE	NONE	NONE
chr1	2757338	2758557	22	AT1G08660	-	protein_coding_gene	MALE GAMETOPHYTE DEFECTIVE 2	NONE	NONE	NONE
chr1	2777079	2778583	10	AT1G08720	+	protein_coding_gene	Protein kinase superfamily protein	NONE	NONE	NONE
chr1	2806762	2807708	20	AT1G08760	+	protein_coding_gene	Plant protein of unknown function (DUF936)	NONE	NONE	NONE
chr1	2840544	2840702	13	AT1G08845	+	protein_coding_gene	Ribosomal L18p/L5e family protein	NONE	NONE	NONE
chr1	2859263	2860442	14	AT1G08910	+	protein_coding_gene	zinc ion binding;zinc ion binding	NONE	NONE	NONE
chr1	2883247	2883909	10	AT1G08970	+	protein_coding_gene	nuclear factor Y, subunit C9	NONE	NONE	NONE
chr1	2887336	2887584	11	AT1G08985	+	protein_coding_gene	AP2/B3-like transcriptional factor family protein	AT1TE09375	HELITRONY3:RC/Helitron	NONE
chr1	2896202	2897806	19	AT1G09010	-	protein_coding_gene	glycoside hydrolase family 2 protein	NONE	NONE	NONE
chr1	2900417	2901690	10	AT1G09020	-	protein_coding_gene	homolog of yeast sucrose nonfermenting 4	NONE	NONE	NONE
chr1	2903173	2904275	14	AT1G09020	-	protein_coding_gene	homolog of yeast sucrose nonfermenting 4	NONE	NONE	NONE
chr1	2912175	2913847	24	AT1G09040	+	protein_coding_gene	unknown protein; FUNCTIONS IN: molecular_function unknown; INVOLVED IN: biological_process unknown; LOCATED IN: membrane; EXPRESSED IN: leaf; BEST Arabidopsis thaliana protein match is: unknown protein (TAIR:AT1G09050.1); Has 614 Blast hits to 567 proteins in 104 species: Archae - 2; Bacteria - 12; Metazoa - 344; Fungi - 31; Plants - 81; Viruses - 0; Other Eukaryotes - 144 (source: NCBI BLink).	NONE	NONE	NONE
chr1	2918165	2919706	16	AT1G09050	+	protein_coding_gene	unknown protein; BEST Arabidopsis thaliana protein match is: unknown protein (TAIR:AT1G09040.1); Has 552 Blast hits to 499 proteins in 115 species: Archae - 0; Bacteria - 86; Metazoa - 259; Fungi - 14; Plants - 77; Viruses - 0; Other Eukaryotes - 116 (source: NCBI BLink).	NONE	NONE	NONE
chr1	2922759	2923976	13	AT1G09060	-	protein_coding_gene	Zinc finger, RING-type;Transcription factor jumonji/aspartyl beta-hydroxylase	NONE	NONE	NONE
chr1	2940095	2941443	21	AT1G09130	-	protein_coding_gene	ATP-dependent caseinolytic (Clp) protease/crotonase family protein	NONE	NONE	NONE
chr1	2995023	2999971	35	AT1G09270;AT1G09280	-	protein_coding_gene;protein_coding_gene	importin alpha isoform 4;CONTAINS InterPro DOMAIN/s: Rhodanese-like (InterPro:IPR001763), Serine hydrolase (InterPro:IPR005645); BEST Arabidopsis thaliana protein match is: Rhodanese/Cell cycle control phosphatase superfamily protein (TAIR:AT2G40760.1); Has 5925 Blast hits to 5912 proteins in 1592 species: Archae - 0; Bacteria - 2946; Metazoa - 156; Fungi - 408; Plants - 229; Viruses - 0; Other E…	NONE	NONE	NONE
chr1	3007102	3007979	14	AT1G09300	+	protein_coding_gene	Metallopeptidase M24 family protein	NONE	NONE	NONE
chr1	3016526	3017221	15	AT1G09340	+	protein_coding_gene	chloroplast RNA binding	NONE	NONE	NONE
chr1	3039002	3040479	29	AT1G09420;AT1G09421	+	protein_coding_gene;other_RNA	glucose-6-phosphate dehydrogenase 4;other RNA	NONE	NONE	NONE
chr1	3095515	3099200	53	AT1G09570	-	protein_coding_gene	phytochrome A	NONE	NONE	NONE
chr1	3109246	3111992	36	AT1G09600;AT1G09610	+	protein_coding_gene;protein_coding_gene	Protein kinase superfamily protein;Protein of unknown function (DUF579)	AT1TE10090	ATMU6N1:DNA/MuDR	AT1G09600-AT1G09610
chr1	3148262	3150842	22	AT1G09730	-	protein_coding_gene	Cysteine proteinases superfamily protein	NONE	NONE	NONE
chr1	3152353	3153652	13	AT1G09730	-	protein_coding_gene	Cysteine proteinases superfamily protein	NONE	NONE	NONE
chr1	3160014	3160917	11	AT1G09760	-	protein_coding_gene	U2 small nuclear ribonucleoprotein A	NONE	NONE	NONE
chr1	3163628	3164556	11	AT1G09770	+	protein_coding_gene	cell division cycle 5	NONE	NONE	NONE
chr1	3209200	3209604	22	AT1G09880	-	protein_coding_gene	Rhamnogalacturonate lyase family protein	NONE	NONE	NONE
chr1	3254536	3255325	26	AT1G09970	+	protein_coding_gene	Leucine-rich receptor-like protein kinase family protein	NONE	NONE	NONE
chr1	3257239	3257916	12	AT1G09980	-	protein_coding_gene	Putative serine esterase family protein	NONE	NONE	NONE
chr1	3280259	3282938	48	AT1G10050	+	protein_coding_gene	glycosyl hydrolase family 10 protein / carbohydrate-binding domain-containing protein	NONE	NONE	NONE
chr1	3291095	3292894	15	AT1G10090	-	protein_coding_gene	Early-responsive to dehydration stress protein (ERD4)	NONE	NONE	NONE
chr1	3313012	3314951	14	AT1G10130	+	protein_coding_gene	endoplasmic reticulum-type calcium-transporting ATPase 3	NONE	NONE	NONE
chr1	3321002	3321454	13	AT1G10130	+	protein_coding_gene	endoplasmic reticulum-type calcium-transporting ATPase 3	NONE	NONE	NONE
chr1	3334583	3336914	38	AT1G10170	-	protein_coding_gene	NF-X-like 1	NONE	NONE	NONE
chr1	3350373	3350675	10	AT1G10210	+	protein_coding_gene	mitogen-activated protein kinase 1	NONE	NONE	NONE
chr1	3367122	3367229	14	AT1G10280	-	protein_coding_gene	Core-2/I-branching beta-1,6-N-acetylglucosaminyltransferase family protein	NONE	NONE	NONE
chr1	3371325	3371965	10	AT1G10290	+	protein_coding_gene	dynamin-like protein 6	NONE	NONE	NONE
chr1	3385034	3385972	12	AT1G10320	-	protein_coding_gene	Zinc finger C-x8-C-x5-C-x3-H type family protein	NONE	NONE	NONE
chr1	3407337	3410841	30	AT1G10390	-	protein_coding_gene	Nucleoporin autopeptidase	NONE	NONE	NONE
chr1	3417167	3417380	12	AT1G10410	-	protein_coding_gene	Protein of unknown function (DUF1336)	NONE	NONE	NONE
chr1	3457033	3457991	14	AT1G10490	+	protein_coding_gene	Domain of unknown function (DUF1726) ;Putative ATPase (DUF699)	NONE	NONE	NONE
chr1	3463081	3464806	15	AT1G10510	+	protein_coding_gene	RNI-like superfamily protein	NONE	NONE	NONE
chr1	3492123	3492602	20	AT1G10580	-	protein_coding_gene	Transducin/WD40 repeat-like superfamily protein	NONE	NONE	NONE
chr1	3513404	3513963	10	AT1G10630	-	protein_coding_gene	ADP-ribosylation factor A1F	NONE	NONE	NONE
chr1	3568890	3569687	25	AT1G10740	-	protein_coding_gene	alpha/beta-Hydrolases superfamily protein	NONE	NONE	NONE
chr1	3583446	3584643	12	AT1G10760	-	protein_coding_gene	Pyruvate phosphate dikinase, PEP/pyruvate binding domain	NONE	NONE	NONE
chr1	3600148	3602704	19	AT1G10810;AT1G10820	-	protein_coding_gene;protein_coding_gene	NAD(P)-linked oxidoreductase superfamily protein;Protein of unknown function (DUF3755)	NONE	NONE	AT1G10810-AT1G10820
chr1	3634282	3634836	12	AT1G10900	-	protein_coding_gene	Phosphatidylinositol-4-phosphate 5-kinase family protein	NONE	NONE	NONE
chr1	3662008	3663269	18	AT1G10950	+	protein_coding_gene	transmembrane nine 1	NONE	NONE	NONE
chr1	3729003	3729985	25	AT1G11150	+	transposable_element_gene	transposable element gene	AT1TE12135	ATLINE2:LINE/L1	NONE
chr1	3808187	3808492	11	AT1G11320	+	protein_coding_gene	unknown protein; FUNCTIONS IN: molecular_function unknown; INVOLVED IN: biological_process unknown; LOCATED IN: mitochondrion, plastid; EXPRESSED IN: 7 plant structures; EXPRESSED DURING: C globular stage, F mature embryo stage, petal differentiation and expansion stage, E expanded cotyledon stage, D bilateral stage; Has 46 Blast hits to 46 proteins in 14 species: Archae - 0; Bacteria - 2; Metazo…	NONE	NONE	NONE
chr1	3816191	3817987	15	AT1G11340;AT1G11350	-	protein_coding_gene;protein_coding_gene	S-locus lectin protein kinase family protein;S-domain-1 13	NONE	NONE	AT1G11340-AT1G11350
chr1	3834759	3836651	23	AT1G11390	-	protein_coding_gene	Protein kinase superfamily protein	NONE	NONE	NONE
chr1	3864328	3865774	26	AT1G11480	-	protein_coding_gene	eukaryotic translation initiation factor-related	NONE	NONE	NONE
chr1	3921100	3923809	19	AT1G11660	+	protein_coding_gene	heat shock protein 70 (Hsp 70) family protein	NONE	NONE	NONE
chr1	3940018	3940481	17	AT1G11680	+	protein_coding_gene	CYTOCHROME P450 51G1	NONE	NONE	NONE
chr1	3949612	3950542	17	AT1G11710	+	protein_coding_gene	Pentatricopeptide repeat (PPR) superfamily protein	NONE	NONE	NONE
chr1	3955075	3956478	18	AT1G11720	+	protein_coding_gene	starch synthase 3	NONE	NONE	NONE
chr1	3983346	3985844	32	AT1G11790;AT1G11800	-	protein_coding_gene;protein_coding_gene	arogenate dehydratase 1;endonuclease/exonuclease/phosphatase family protein	NONE	NONE	AT1G11790-AT1G11800
chr1	3996438	3996789	10	AT1G11840	+	protein_coding_gene	glyoxalase I homolog	NONE	NONE	NONE
chr1	4005288	4006318	10	AT1G11870	+	protein_coding_gene	Seryl-tRNA synthetase	NONE	NONE	NONE
chr1	4013294	4013953	21	AT1G11900	-	protein_coding_gene	Tetratricopeptide repeat (TPR)-like superfamily protein	NONE	NONE	NONE
chr1	4042199	4042394	11	AT1G11960	-	protein_coding_gene	ERD (early-responsive to dehydration stress) family protein	NONE	NONE	NONE
chr1	4115087	4115479	11	AT1G12120	-	protein_coding_gene	Plant protein of unknown function (DUF863)	NONE	NONE	NONE
chr1	4142312	4142954	13	AT1G12210	+	protein_coding_gene	RPS5-like 1	NONE	NONE	NONE
chr1	4175064	4175995	15	AT1G12280	-	protein_coding_gene	LRR and NB-ARC domains-containing disease resistance protein	NONE	NONE	NONE
chr1	4179078	4181215	17	AT1G12290	-	protein_coding_gene	Disease resistance protein (CC-NBS-LRR class) family	NONE	NONE	NONE
chr1	4253175	4253979	11	AT1G12470	+	protein_coding_gene	zinc ion binding	NONE	NONE	NONE
chr1	4255071	4256880	20	AT1G12470	+	protein_coding_gene	zinc ion binding	NONE	NONE	NONE
chr1	4345207	4345987	30	AT1G12750	-	protein_coding_gene	RHOMBOID-like protein 6	NONE	NONE	NONE
chr1	4352312	4352938	10	AT1G12770	+	protein_coding_gene	P-loop containing nucleoside triphosphate hydrolases superfamily protein	NONE	NONE	NONE
chr1	4356718	4356781	10	AT1G12780	-	protein_coding_gene	UDP-D-glucose/UDP-D-galactose 4-epimerase 1	NONE	NONE	NONE
chr1	4362108	4363815	12	AT1G12800	-	protein_coding_gene	Nucleic acid-binding, OB-fold-like protein	NONE	NONE	NONE
chr1	4444527	4446463	18	AT1G13030	-	protein_coding_gene	sphere organelles protein-related	NONE	NONE	NONE
chr1	4453087	4454440	13	AT1G13060	+	protein_coding_gene	20S proteasome beta subunit E1	NONE	NONE	NONE
chr1	4471019	4471817	10	AT1G13120	-	protein_coding_gene	embryo defective 1745	NONE	NONE	NONE
chr1	4474807	4474951	14	AT1G13130	+	protein_coding_gene	Cellulase (glycosyl hydrolase family 5) protein	NONE	NONE	NONE
chr1	4509301	4510866	31	AT1G13210	-	protein_coding_gene	autoinhibited Ca2+/ATPase II	NONE	NONE	NONE
chr1	4512029	4512486	14	AT1G13210	-	protein_coding_gene	autoinhibited Ca2+/ATPase II	NONE	NONE	NONE
chr1	4516616	4517780	11	AT1G13220	+	protein_coding_gene	nuclear matrix constituent protein-related	NONE	NONE	NONE
chr1	4573301	4574475	15	AT1G13350	-	protein_coding_gene	Protein kinase superfamily protein	NONE	NONE	NONE
chr1	4640209	4640955	11	AT1G13560	-	protein_coding_gene	aminoalcoholphosphotransferase 1	NONE	NONE	NONE
chr1	4670392	4670734	10	AT1G13630	-	protein_coding_gene	Tetratricopeptide repeat (TPR)-like superfamily protein	NONE	NONE	NONE
chr1	4677332	4677879	10	AT1G13640	-	protein_coding_gene	Phosphatidylinositol 3- and 4-kinase family protein	NONE	NONE	NONE
chr1	4694167	4694660	19	AT1G13690;AT1G13700	-	protein_coding_gene;protein_coding_gene	ATPase E1;6-phosphogluconolactonase 1	NONE	NONE	NONE
chr1	4715111	4716988	18	AT1G13740;AT1G13750	-	protein_coding_gene;protein_coding_gene	ABI five binding protein 2;Purple acid phosphatases superfamily protein	NONE	NONE	NONE
chr1	4725062	4725916	12	AT1G13780	+	protein_coding_gene	F-box/RNI-like/FBD-like domains-containing protein	NONE	NONE	NONE
chr1	4729270	4730973	28	AT1G13790	+	protein_coding_gene	XH/XS domain-containing protein	NONE	NONE	AT1G13790-AT1G13800
chr1	4734489	4735126	17	AT1G13810	+	protein_coding_gene	Restriction endonuclease, type II-like superfamily protein	NONE	NONE	NONE
chr1	4792229	4793870	22	AT1G13980	+	protein_coding_gene	sec7 domain-containing protein	NONE	NONE	NONE
chr1	4804141	4806558	29	AT1G14020;AT1G14030	-	protein_coding_gene;protein_coding_gene	O-fucosyltransferase family protein;Rubisco methyltransferase family protein	NONE	NONE	NONE
chr1	4812952	4813465	15	AT1G14040	+	protein_coding_gene	EXS (ERD1/XPR1/SYG1) family protein	NONE	NONE	NONE
chr1	4818709	4818803	10	AT1G14070	+	protein_coding_gene	fucosyltransferase 7	NONE	NONE	NONE
chr1	4823060	4824944	14	AT1G14080;AT1G14090	-	protein_coding_gene;pseudogene	fucosyltransferase 6;pseudogene, pentatricopeptide (PPR) repeat-containing protein, contains Pfam profile PF01535: PPR repeat; blastp match of 33% identity and 1.5e-16 P-value to GP|20219038|gb|AAM15782.1|AC104428_3|AC104428 Putative indole-3-acetate beta-glucosyltransferase {Oryza sativa (japonica cultivar-group)}	NONE	NONE	AT1G14080-AT1G14090
chr1	4836286	4836510	16	AT1G14130	-	protein_coding_gene	2-oxoglutarate (2OG) and Fe(II)-dependent oxygenase superfamily protein	NONE	NONE	NONE
chr1	4853025	4853593	16	AT1G14190	+	protein_coding_gene	Glucose-methanol-choline (GMC) oxidoreductase family protein	NONE	NONE	NONE
chr1	4875261	4875510	12	AT1G14270	-	protein_coding_gene	CAAX amino terminal protease family protein	NONE	NONE	NONE
chr1	4950044	4950998	10	AT1G14460	-	protein_coding_gene	AAA-type ATPase family protein	NONE	NONE	NONE
chr1	5028437	5028959	11	AT1G14650	+	protein_coding_gene	SWAP (Suppressor-of-White-APricot)/surp domain-containing protein / ubiquitin family protein	NONE	NONE	NONE
chr1	5062267	5062662	12	AT1G14710	-	protein_coding_gene	hydroxyproline-rich glycoprotein family protein	NONE	NONE	NONE
chr1	5105320	5105550	17	AT1G14820	-	protein_coding_gene	Sec14p-like phosphatidylinositol transfer family protein	NONE	NONE	NONE
chr1	5142209	5142722	11	AT1G14910	-	protein_coding_gene	ENTH/ANTH/VHS superfamily protein	NONE	NONE	NONE
chr1	5163295	5163709	15	AT1G14970	-	protein_coding_gene	O-fucosyltransferase family protein	NONE	NONE	NONE
chr1	5204131	5204983	13	AT1G15120;AT1G15125	+	protein_coding_gene;protein_coding_gene	Ubiquinol-cytochrome C reductase hinge protein;S-adenosyl-L-methionine-dependent methyltransferases superfamily protein	NONE	NONE	AT1G15120-AT1G15125
chr1	5238900	5240654	23	AT1G15215;AT1G15220	-	protein_coding_gene;protein_coding_gene	BEST Arabidopsis thaliana protein match is: sequence-specific DNA binding transcription factors;sequence-specific DNA binding (TAIR:AT3G18380.1); Has 89 Blast hits to 86 proteins in 16 species: Archae - 0; Bacteria - 0; Metazoa - 0; Fungi - 0; Plants - 89; Viruses - 0; Other Eukaryotes - 0 (source: NCBI BLink).;cytochrome c biogenesis protein family	NONE	NONE	NONE
chr1	5246475	5248210	26	AT1G15240	+	protein_coding_gene	Phox-associated domain;Phox-like;Sorting nexin, C-terminal	NONE	NONE	NONE
chr1	5302179	5302737	12	AT1G15420	-	protein_coding_gene	CONTAINS InterPro DOMAIN/s: Small-subunit processome, Utp12 (InterPro:IPR007148); Has 764 Blast hits to 656 proteins in 193 species: Archae - 0; Bacteria - 42; Metazoa - 237; Fungi - 154; Plants - 85; Viruses - 23; Other Eukaryotes - 223 (source: NCBI BLink).	NONE	NONE	NONE
chr1	5306580	5307687	11	AT1G15440	-	protein_coding_gene	periodic tryptophan protein 2	NONE	NONE	NONE
chr1	5319299	5322395	28	AT1G15480;AT1G15490	-	protein_coding_gene;protein_coding_gene	Tetratricopeptide repeat (TPR)-like superfamily protein;alpha/beta-Hydrolases superfamily protein	NONE	NONE	AT1G15480-AT1G15490
chr1	5352314	5352992	13	AT1G15560	-	transposable_element_gene	transposable element gene	NONE	NONE	AT1G15550-AT1G15560
chr1	5357004	5357191	12	NONE	NONE	NONE	NONE	NONE	NONE	AT1G15560-AT1G15570
chr1	5363740	5365724	28	AT1G15570;AT1G15580	-	protein_coding_gene;protein_coding_gene	CYCLIN A2;3;indole-3-acetic acid inducible 5	NONE	NONE	AT1G15570-AT1G15580
chr1	5413558	5415585	22	AT1G15740;AT1G15750	-	protein_coding_gene;protein_coding_gene	Leucine-rich repeat family protein;Transducin family protein / WD-40 repeat family protein	NONE	NONE	NONE
chr1	5417097	5419321	20	AT1G15750	-	protein_coding_gene	Transducin family protein / WD-40 repeat family protein	NONE	NONE	NONE
chr1	5433291	5434922	15	AT1G15780	-	protein_coding_gene	unknown protein; BEST Arabidopsis thaliana protein match is: unknown protein (TAIR:AT2G10440.1); Has 103701 Blast hits to 43153 proteins in 1828 species: Archae - 30; Bacteria - 7385; Metazoa - 38639; Fungi - 11531; Plants - 7727; Viruses - 307; Other Eukaryotes - 38082 (source: NCBI BLink).	NONE	NONE	NONE
chr1	5496065	5496863	15	AT1G16010	-	protein_coding_gene	magnesium transporter 2	NONE	NONE	NONE
chr1	5537690	5537977	12	AT1G16160	+	protein_coding_gene	wall associated kinase-like 5	NONE	NONE	NONE
chr1	5541581	5541820	10	AT1G16180	+	protein_coding_gene	Serinc-domain containing serine and sphingolipid biosynthesis protein	NONE	NONE	NONE
chr1	5550009	5550794	11	AT1G16220	+	protein_coding_gene	Protein phosphatase 2C family protein	NONE	NONE	AT1G16220-AT1G16225
chr1	5566495	5569431	27	AT1G16270;AT1G16280	-	protein_coding_gene;protein_coding_gene	Protein kinase superfamily protein with octicosapeptide/Phox/Bem1p domain;RNA helicase 36	NONE	NONE	AT1G16270-AT1G16280
chr1	5576032	5576850	11	AT1G16300	+	protein_coding_gene	glyceraldehyde-3-phosphate dehydrogenase of plastid 2	NONE	NONE	NONE
chr1	5588558	5589991	16	AT1G16340	-	protein_coding_gene	Aldolase superfamily protein	NONE	NONE	NONE
chr1	5599526	5600723	11	AT1G16380	-	protein_coding_gene	Cation/hydrogen exchanger family protein	NONE	NONE	NONE
chr1	5620338	5620792	10	AT1G16460	-	protein_coding_gene	rhodanese homologue 2	NONE	NONE	NONE
chr1	5626037	5627956	16	AT1G16480	-	protein_coding_gene	Tetratricopeptide repeat (TPR)-like superfamily protein	NONE	NONE	NONE
chr1	5666500	5667742	26	AT1G16550	+	pseudogene	pseudogene, putative cell division cycle protein, blastp match of 53% identity and 2.4e-136 P-value to GP|6069665|dbj|BAA85441.1||AP000616 EST D15969(C1695) corresponds to a region of the predicted gene.~similar to valosin-containing protein (U20213) {Oryza sativa (japonica cultivar-group)}	NONE	NONE	NONE
chr1	5698250	5698571	12	AT1G16670	+	protein_coding_gene	Protein kinase superfamily protein	NONE	NONE	NONE
chr1	5719291	5720872	13	AT1G16710	+	protein_coding_gene	histone acetyltransferase of the CBP family 12	NONE	NONE	NONE
chr1	5729303	5729872	12	AT1G16750	-	protein_coding_gene	Protein of unknown function, DUF547	NONE	NONE	NONE
chr1	5741311	5743626	21	AT1G16780	-	protein_coding_gene	Inorganic H pyrophosphatase family protein	NONE	NONE	NONE
chr1	5748269	5750859	28	AT1G16800	-	protein_coding_gene	P-loop containing nucleoside triphosphate hydrolases superfamily protein	NONE	NONE	NONE
chr1	5756154	5756683	11	AT1G16810	+	protein_coding_gene	unknown protein; CONTAINS InterPro DOMAIN/s: Protein of unknown function DUF1754, eukaryotic (InterPro:IPR013865); Has 395 Blast hits to 394 proteins in 162 species: Archae - 0; Bacteria - 0; Metazoa - 181; Fungi - 91; Plants - 65; Viruses - 0; Other Eukaryotes - 58 (source: NCBI BLink).	NONE	NONE	NONE
chr1	5771109	5771922	14	AT1G16870	-	protein_coding_gene	mitochondrial 28S ribosomal protein S29-related	NONE	NONE	NONE
chr1	5838344	5840000	28	AT1G17070	+	protein_coding_gene	GC-rich sequence DNA-binding factor-like protein with Tuftelin interacting domain	NONE	NONE	NONE
chr1	5881154	5883288	22	AT1G17210	-	protein_coding_gene	IAP-like protein 1	NONE	NONE	NONE
chr1	5885780	5886600	11	AT1G17220	+	protein_coding_gene	Translation initiation factor 2, small GTP-binding protein	NONE	NONE	NONE
chr1	5893126	5894511	19	AT1G17230;AT1G17232	-	protein_coding_gene;other_RNA	Leucine-rich receptor-like protein kinase family protein;Potential natural antisense gene, locus overlaps with AT1G17230	NONE	NONE	NONE
chr1	5909475	5910604	10	AT1G17270	-	protein_coding_gene	O-fucosyltransferase family protein	NONE	NONE	NONE
chr1	5936332	5937993	20	AT1G17340	+	protein_coding_gene	Phosphoinositide phosphatase family protein	NONE	NONE	NONE
chr1	5991487	5992748	20	AT1G17450	-	protein_coding_gene	B-block binding subunit of TFIIIC	NONE	NONE	NONE
chr1	6004332	6004612	12	AT1G17470	+	protein_coding_gene	developmentally regulated G-protein 1	NONE	NONE	NONE
chr1	6021028	6022522	30	AT1G17500	+	protein_coding_gene	ATPase E1-E2 type family protein / haloacid dehalogenase-like hydrolase family protein	NONE	NONE	NONE
chr1	6029554	6030943	16	AT1G17540	-	protein_coding_gene	Protein kinase protein with adenine nucleotide alpha hydrolases-like domain	NONE	NONE	NONE
chr1	6035488	6036650	14	AT1G17550	+	protein_coding_gene	homology to ABI2	NONE	NONE	NONE
chr1	6047037	6048480	17	AT1G17580	+	protein_coding_gene	myosin 1	NONE	NONE	NONE
chr1	6080110	6081899	13	AT1G17680	+	protein_coding_gene	tetratricopeptide repeat (TPR)-containing protein	NONE	NONE	NONE
chr1	6094044	6096970	21	AT1G17720	-	protein_coding_gene	Protein phosphatase 2A, regulatory subunit PR55	NONE	NONE	NONE
chr1	6108085	6108980	32	AT1G17750	+	protein_coding_gene	PEP1 receptor 2	NONE	NONE	NONE
chr1	6110231	6111735	14	AT1G17760	-	protein_coding_gene	Tetratricopeptide repeat (TPR)-like superfamily protein	NONE	NONE	NONE
chr1	6124294	6125439	39	AT1G17780;AT1G17790	-	protein_coding_gene;protein_coding_gene	unknown protein; BEST Arabidopsis thaliana protein match is: unknown protein (TAIR:AT2G16575.1); Has 13 Blast hits to 13 proteins in 2 species: Archae - 0; Bacteria - 0; Metazoa - 0; Fungi - 0; Plants - 13; Viruses - 0; Other Eukaryotes - 0 (source: NCBI BLink).;DNA-binding bromodomain-containing protein	NONE	NONE	AT1G17780-AT1G17790
chr1	6132240	6133599	16	AT1G17820	-	protein_coding_gene	Putative integral membrane protein conserved region (DUF2404)	NONE	NONE	NONE
chr1	6169633	6169965	10	AT1G17940	-	protein_coding_gene	Endosomal targeting BRO1-like domain-containing protein	NONE	NONE	NONE
chr1	6171059	6171973	10	AT1G17940	-	protein_coding_gene	Endosomal targeting BRO1-like domain-containing protein	NONE	NONE	NONE
chr1	6189071	6189815	16	AT1G17980	-	protein_coding_gene	poly(A) polymerase 1	NONE	NONE	NONE
chr1	6258157	6258830	10	AT1G18190	-	protein_coding_gene	golgin candidate 2	NONE	NONE	NONE
chr1	6260125	6260569	12	AT1G18190	-	protein_coding_gene	golgin candidate 2	NONE	NONE	NONE
chr1	6290028	6290461	11	AT1G18270	-	protein_coding_gene	ketose-bisphosphate aldolase class-II family protein	NONE	NONE	NONE
chr1	6317311	6317872	22	AT1G18360	-	protein_coding_gene	alpha/beta-Hydrolases superfamily protein	NONE	NONE	NONE
chr1	6344130	6344652	10	AT1G18415;AT1G18420	+	other_RNA;protein_coding_gene	other RNA;Aluminium activated malate transporter family protein	NONE	NONE	NONE
chr1	6349275	6350914	10	AT1G18450	+	protein_coding_gene	actin-related protein 4	NONE	NONE	NONE
chr1	6354098	6355695	19	AT1G18460	+	protein_coding_gene	alpha/beta-Hydrolases superfamily protein	NONE	NONE	NONE
chr1	6372128	6372467	10	AT1G18500	+	protein_coding_gene	methylthioalkylmalate synthase-like 4	NONE	NONE	NONE
chr1	6380800	6381952	29	AT1G18550	-	protein_coding_gene	ATP binding microtubule motor family protein	AT1TE20675	ATREP10D:RC/Helitron	AT1G18540-AT1G18550
chr1	6411375	6412247	20	AT1G18620	+	protein_coding_gene	unknown protein; BEST Arabidopsis thaliana protein match is: unknown protein (TAIR:AT1G74160.1); Has 1987 Blast hits to 1263 proteins in 207 species: Archae - 0; Bacteria - 172; Metazoa - 665; Fungi - 149; Plants - 271; Viruses - 6; Other Eukaryotes - 724 (source: NCBI BLink).	NONE	NONE	NONE
chr1	6487299	6487524	11	NONE	NONE	NONE	NONE	NONE	NONE	AT1G18810-AT1G18820
chr1	6501087	6502938	17	AT1G18840	-	protein_coding_gene	IQ-domain 30	NONE	NONE	NONE
chr1	6522548	6523671	18	AT1G18880;AT1G18890	-	protein_coding_gene;protein_coding_gene	Major facilitator superfamily protein;calcium-dependent protein kinase 1	NONE	NONE	NONE
chr1	6530303	6531870	14	AT1G18900	+	protein_coding_gene	Pentatricopeptide repeat (PPR) superfamily protein	NONE	NONE	NONE
chr1	6569833	6570377	13	AT1G19025	+	protein_coding_gene	DNA repair metallo-beta-lactamase family protein	NONE	NONE	NONE
chr1	6605534	6605716	10	AT1G19110	+	protein_coding_gene	inter-alpha-trypsin inhibitor heavy chain-related	NONE	NONE	NONE
chr1	6609612	6609653	10	AT1G19130	-	protein_coding_gene	CONTAINS InterPro DOMAIN/s: Protein of unknown function DUF985 (InterPro:IPR009327), RmlC-like jelly roll fold (InterPro:IPR014710); Has 1465 Blast hits to 1465 proteins in 584 species: Archae - 10; Bacteria - 1038; Metazoa - 19; Fungi - 43; Plants - 51; Viruses - 0; Other Eukaryotes - 304 (source: NCBI BLink).	NONE	NONE	NONE
chr1	6628454	6628811	11	AT1G19220	-	protein_coding_gene	auxin response factor 19	NONE	NONE	NONE
chr1	6681427	6681769	10	AT1G19330	-	protein_coding_gene	unknown protein; BEST Arabidopsis thaliana protein match is: unknown protein (TAIR:AT1G75060.1); Has 145 Blast hits to 145 proteins in 43 species: Archae - 0; Bacteria - 0; Metazoa - 40; Fungi - 0; Plants - 104; Viruses - 0; Other Eukaryotes - 1 (source: NCBI BLink).	NONE	NONE	NONE
chr1	6847300	6847719	13	AT1G19800	+	protein_coding_gene	trigalactosyldiacylglycerol 1	NONE	NONE	NONE
chr1	7011351	7011669	10	AT1G20230	+	protein_coding_gene	Pentatricopeptide repeat (PPR) superfamily protein	NONE	NONE	NONE
chr1	7064002	7065702	25	AT1G20380;AT1G20390	+	protein_coding_gene;transposable_element_gene	Prolyl oligopeptidase family protein;transposable element gene	NONE	NONE	AT1G20380-AT1G20390
chr1	7123954	7125337	28	AT1G20570	-	protein_coding_gene	Spc97 / Spc98 family of spindle pole body (SBP) component	NONE	NONE	NONE
chr1	7145188	7145416	12	AT1G20620	+	protein_coding_gene	catalase 3	NONE	NONE	NONE
chr1	7156082	7156838	10	AT1G20640	+	protein_coding_gene	Plant regulator RWP-RK family protein	NONE	NONE	NONE
chr1	7190009	7191435	24	AT1G20720	-	protein_coding_gene	RAD3-like DNA-binding helicase protein	NONE	NONE	NONE
chr1	7210238	7210940	13	AT1G20760	+	protein_coding_gene	Calcium-binding EF hand family protein	NONE	NONE	NONE
chr1	7215361	7215770	16	AT1G20770	-	protein_coding_gene	unknown protein; Has 59 Blast hits to 59 proteins in 24 species: Archae - 0; Bacteria - 0; Metazoa - 26; Fungi - 4; Plants - 29; Viruses - 0; Other Eukaryotes - 0 (source: NCBI BLink).	NONE	NONE	NONE
chr1	7218190	7218568	11	AT1G20780	+	protein_coding_gene	senescence-associated E3 ubiquitin ligase 1	NONE	NONE	NONE
chr1	7244113	7246485	28	AT1G20830;AT1G20840	-	protein_coding_gene;protein_coding_gene	multiple chloroplast division site 1;tonoplast monosaccharide transporter1	NONE	NONE	AT1G20830-AT1G20840
chr1	7285816	7288851	34	AT1G20920	+	protein_coding_gene	P-loop containing nucleoside triphosphate hydrolases superfamily protein	AT1TE23520;AT1TE23525	VANDAL17:DNA/MuDR;VANDAL17:DNA/MuDR	NONE
chr1	7305142	7306700	13	AT1G20960	-	protein_coding_gene	U5 small nuclear ribonucleoprotein helicase, putative	NONE	NONE	NONE
chr1	7318078	7318655	10	AT1G20970	+	protein_coding_gene	FUNCTIONS IN: molecular_function unknown; INVOLVED IN: biological_process unknown; LOCATED IN: plasma membrane, vacuole; EXPRESSED IN: guard cell, cultured cell; BEST Arabidopsis thaliana protein match is: proton pump interactor 1 (TAIR:AT4G27500.1); Has 30201 Blast hits to 17322 proteins in 780 species: Archae - 12; Bacteria - 1396; Metazoa - 17338; Fungi - 3422; Plants - 5037; Viruses - 0; Othe…	NONE	NONE	NONE
chr1	7327229	7328574	17	AT1G20980	+	protein_coding_gene	squamosa promoter binding protein-like 14	NONE	NONE	NONE
chr1	7379427	7380748	14	AT1G21080	-	protein_coding_gene	DNAJ heat shock N-terminal domain-containing protein	NONE	NONE	NONE
chr1	7417144	7418463	19	AT1G21170	+	protein_coding_gene	Exocyst complex component SEC5	NONE	NONE	NONE
chr1	7511022	7511304	13	AT1G21450	+	protein_coding_gene	SCARECROW-like 1	NONE	NONE	NONE
chr1	7526035	7526511	26	NONE	NONE	NONE	NONE	AT1TE24240;AT1TE24245	ATGP9B:LTR/Gypsy;ATGP9B:LTR/Gypsy	AT1G21475-AT1G21490
chr1	7559125	7559571	12	AT1G21580	-	protein_coding_gene	Zinc finger C-x8-C-x5-C-x3-H type family protein	NONE	NONE	NONE
chr1	7562164	7564978	22	AT1G21580	-	protein_coding_gene	Zinc finger C-x8-C-x5-C-x3-H type family protein	NONE	NONE	NONE
chr1	7598185	7599819	11	AT1G21650	-	protein_coding_gene	Preprotein translocase SecA family protein	NONE	NONE	NONE
chr1	7614665	7614920	15	AT1G21680	+	protein_coding_gene	DPP6 N-terminal domain-like protein	NONE	NONE	NONE
chr1	7736267	7737757	14	AT1G21980	+	protein_coding_gene	phosphatidylinositol-4-phosphate 5-kinase 1	NONE	NONE	NONE
chr1	7744228	7745967	90	AT1G22000	+	protein_coding_gene	FBD, F-box and Leucine Rich Repeat domains containing protein	NONE	NONE	NONE
chr1	7755020	7755895	11	AT1G22020	+	protein_coding_gene	serine hydroxymethyltransferase 6	NONE	NONE	NONE
chr1	7773547	7774733	26	AT1G22060	-	protein_coding_gene	LOCATED IN: vacuole; EXPRESSED IN: 23 plant structures; EXPRESSED DURING: 13 growth stages; BEST Arabidopsis thaliana protein match is: FBD, F-box and Leucine Rich Repeat domains containing protein (TAIR:AT1G22000.1); Has 84739 Blast hits to 38714 proteins in 2257 species: Archae - 1436; Bacteria - 11314; Metazoa - 40747; Fungi - 7706; Plants - 4675; Viruses - 308; Other Eukaryotes - 18553 (sourc…	NONE	NONE	NONE
chr1	7871075	7871432	13	AT1G22275	+	protein_coding_gene	Myosin heavy chain-related protein	NONE	NONE	NONE
chr1	7913499	7913718	10	AT1G22410	+	protein_coding_gene	Class-II DAHP synthetase family protein	NONE	NONE	NONE
chr1	7934413	7934447	11	AT1G22480	-	protein_coding_gene	Cupredoxin superfamily protein	NONE	NONE	NONE
chr1	7951007	7951486	14	AT1G22510	-	protein_coding_gene	RING/U-box protein with domain of unknown function (DUF 1232)	NONE	NONE	NONE
chr1	7999188	8001532	17	AT1G22620	-	protein_coding_gene	Phosphoinositide phosphatase family protein	NONE	NONE	NONE
chr1	8021472	8022790	24	AT1G22660;AT1G22670	-	protein_coding_gene;protein_coding_gene	Polynucleotide adenylyltransferase family protein;Protease-associated (PA) RING/U-box zinc finger family protein	NONE	NONE	AT1G22660-AT1G22670
chr1	8065008	8067296	23	AT1G22770	+	protein_coding_gene	gigantea protein (GI)	NONE	NONE	NONE
chr1	8070671	8071476	23	AT1G22790	+	protein_coding_gene	unknown protein; FUNCTIONS IN: molecular_function unknown; INVOLVED IN: biological_process unknown; LOCATED IN: plasma membrane; EXPRESSED IN: 22 plant structures; EXPRESSED DURING: 13 growth stages; BEST Arabidopsis thaliana protein match is: unknown protein (TAIR:AT1G34010.1); Has 67 Blast hits to 67 proteins in 12 species: Archae - 0; Bacteria - 0; Metazoa - 0; Fungi - 0; Plants - 67; Viruses …	NONE	NONE	NONE
chr1	8078195	8078969	11	AT1G22830	+	protein_coding_gene	Tetratricopeptide repeat (TPR)-like superfamily protein	NONE	NONE	NONE
chr1	8084410	8084824	12	AT1G22860	+	protein_coding_gene	Vacuolar sorting protein 39	NONE	NONE	NONE
chr1	8086182	8088785	29	AT1G22860	+	protein_coding_gene	Vacuolar sorting protein 39	NONE	NONE	NONE
chr1	8091080	8093951	29	AT1G22870	+	protein_coding_gene	Protein kinase family protein with ARM repeat domain	NONE	NONE	NONE
chr1	8120444	8120895	12	AT1G22930	+	protein_coding_gene	T-complex protein 11	NONE	NONE	NONE
chr1	8124044	8124800	12	AT1G22940	+	protein_coding_gene	thiamin biosynthesis protein, putative	NONE	NONE	NONE
chr1	8158531	8158695	13	AT1G23030	+	protein_coding_gene	ARM repeat superfamily protein	NONE	NONE	NONE
chr1	8197074	8197367	10	AT1G23110	-	protein_coding_gene	unknown protein; FUNCTIONS IN: molecular_function unknown; LOCATED IN: chloroplast; BEST Arabidopsis thaliana protein match is: unknown protein (TAIR:AT1G70900.1); Has 59 Blast hits to 59 proteins in 15 species: Archae - 0; Bacteria - 0; Metazoa - 0; Fungi - 0; Plants - 59; Viruses - 0; Other Eukaryotes - 0 (source: NCBI BLink).	NONE	NONE	NONE
chr1	8200448	8200935	34	AT1G23130	+	protein_coding_gene	Polyketide cyclase/dehydrase and lipid transport superfamily protein	NONE	NONE	NONE
chr1	8221387	8223886	25	AT1G23190	+	protein_coding_gene	Phosphoglucomutase/phosphomannomutase family protein	NONE	NONE	NONE
chr1	8245471	8246739	16	AT1G23230	+	protein_coding_gene	CONTAINS InterPro DOMAIN/s: Mediator complex subunit Med23 (InterPro:IPR021629); Has 187 Blast hits to 184 proteins in 67 species: Archae - 0; Bacteria - 0; Metazoa - 135; Fungi - 0; Plants - 43; Viruses - 0; Other Eukaryotes - 9 (source: NCBI BLink).	NONE	NONE	NONE
chr1	8247901	8249942	24	AT1G23230	+	protein_coding_gene	CONTAINS InterPro DOMAIN/s: Mediator complex subunit Med23 (InterPro:IPR021629); Has 187 Blast hits to 184 proteins in 67 species: Archae - 0; Bacteria - 0; Metazoa - 135; Fungi - 0; Plants - 43; Viruses - 0; Other Eukaryotes - 9 (source: NCBI BLink).	NONE	NONE	NONE
chr1	8326066	8327928	31	AT1G23450;AT1G23460	+	protein_coding_gene;protein_coding_gene	Tetratricopeptide repeat (TPR)-like superfamily protein;Pectin lyase-like superfamily protein	NONE	NONE	AT1G23450-AT1G23460
chr1	8329135	8329416	20	AT1G23460	+	protein_coding_gene	Pectin lyase-like superfamily protein	NONE	NONE	NONE
chr1	8337808	8338235	15	AT1G23490	+	protein_coding_gene	ADP-ribosylation factor 1	NONE	NONE	NONE
chr1	8347155	8347609	17	AT1G23540	-	protein_coding_gene	Protein kinase superfamily protein	NONE	NONE	NONE
chr1	8437247	8439618	30	AT1G23880;AT1G23890	-	protein_coding_gene;protein_coding_gene	NHL domain-containing protein;NHL domain-containing protein	NONE	NONE	AT1G23880-AT1G23890
chr1	8568030	8568966	11	AT1G24190	-	protein_coding_gene	SIN3-like 3	NONE	NONE	NONE
chr1	8605202	8605848	15	AT1G24267	-	protein_coding_gene	Protein of unknown function (DUF1664)	NONE	NONE	NONE
chr1	8614666	8616494	29	AT1G24300	-	protein_coding_gene	GYF domain-containing protein	NONE	NONE	NONE
chr1	8625100	8626262	12	AT1G24310	+	protein_coding_gene	unknown protein; FUNCTIONS IN: molecular_function unknown; INVOLVED IN: biological_process unknown; LOCATED IN: nucleolus; EXPRESSED IN: 20 plant structures; EXPRESSED DURING: 13 growth stages; Has 2922 Blast hits to 2454 proteins in 263 species: Archae - 0; Bacteria - 57; Metazoa - 1043; Fungi - 654; Plants - 388; Viruses - 11; Other Eukaryotes - 769 (source: NCBI BLink).	NONE	NONE	NONE
chr1	8642228	8642834	10	AT1G24360	+	protein_coding_gene	NAD(P)-binding Rossmann-fold superfamily protein	NONE	NONE	NONE
chr1	8750191	8754908	34	AT1G24706	+	protein_coding_gene	THO2	NONE	NONE	NONE
chr1	8760167	8762284	25	AT1G24764	-	protein_coding_gene	microtubule-associated proteins 70-2	NONE	NONE	NONE
chr1	8952194	8953893	20	AT1G25490	+	protein_coding_gene	ARM repeat superfamily protein	NONE	NONE	NONE
chr1	9034938	9035825	11	AT1G26130	+	protein_coding_gene	ATPase E1-E2 type family protein / haloacid dehalogenase-like hydrolase family protein	NONE	NONE	NONE
chr1	9037498	9038439	17	AT1G26130	+	protein_coding_gene	ATPase E1-E2 type family protein / haloacid dehalogenase-like hydrolase family protein	NONE	NONE	NONE
chr1	9045056	9045393	13	AT1G26160	-	protein_coding_gene	Metal-dependent phosphohydrolase	NONE	NONE	NONE
chr1	9052100	9052894	13	AT1G26170	-	protein_coding_gene	ARM repeat superfamily protein	NONE	NONE	NONE
chr1	9111641	9112813	10	AT1G26330	+	protein_coding_gene	DNA binding	NONE	NONE	NONE
chr1	9144120	9145216	14	AT1G26440	-	protein_coding_gene	ureide permease 5	NONE	NONE	NONE
chr1	9196040	9196723	18	AT1G26620	-	protein_coding_gene	Plant protein of unknown function (DUF863)	NONE	NONE	NONE
chr1	9287388	9288711	20	AT1G26810	-	protein_coding_gene	galactosyltransferase1	NONE	NONE	NONE
chr1	9297337	9298248	20	AT1G26830	+	protein_coding_gene	cullin 3	NONE	NONE	NONE
chr1	9301156	9302994	17	AT1G26850	-	protein_coding_gene	S-adenosyl-L-methionine-dependent methyltransferases superfamily protein	NONE	NONE	NONE
chr1	9403346	9404383	12	AT1G27080;AT1G27090	-	protein_coding_gene;protein_coding_gene	nitrate transporter 1.6;glycine-rich protein	NONE	NONE	AT1G27080-AT1G27090
chr1	9430360	9431744	18	AT1G27150	+	protein_coding_gene	Tetratricopeptide repeat (TPR)-like superfamily protein	NONE	NONE	NONE
chr1	9477461	9480364	272	AT1G27285	+	transposable_element_gene	transposable element gene	AT1TE30550	ATCOPIA3:LTR/Copia	NONE
chr1	9502134	9503463	33	AT1G27360	+	protein_coding_gene	squamosa promoter-like 11	NONE	NONE	NONE
chr1	9505504	9506749	21	AT1G27370	-	protein_coding_gene	squamosa promoter binding protein-like 10	NONE	NONE	NONE
chr1	9522159	9524715	26	AT1G27430	-	protein_coding_gene	GYF domain-containing protein	NONE	NONE	NONE
chr1	9530584	9530738	10	AT1G27440	-	protein_coding_gene	Exostosin family protein	NONE	NONE	NONE
chr1	9561391	9562929	10	AT1G27520;AT1G27530	-	protein_coding_gene;protein_coding_gene	Glycosyl hydrolase family 47 protein;CONTAINS InterPro DOMAIN/s: Ubiquitin-conjugating enzyme/RWD-like (InterPro:IPR016135), Ubiquitin-fold modifier-conjugating enzyme 1 (InterPro:IPR014806); Has 269 Blast hits to 269 proteins in 110 species: Archae - 0; Bacteria - 0; Metazoa - 175; Fungi - 0; Plants - 42; Viruses - 0; Other Eukaryotes - 52 (source: NCBI BLink).	NONE	NONE	AT1G27520-AT1G27530
chr1	9596020	9596801	10	AT1G27595	+	protein_coding_gene	CONTAINS InterPro DOMAIN/s: Symplekin tight junction protein C-terminal (InterPro:IPR022075); BEST Arabidopsis thaliana protein match is: HEAT repeat-containing protein (TAIR:AT5G01400.1); Has 593 Blast hits to 297 proteins in 111 species: Archae - 0; Bacteria - 3; Metazoa - 139; Fungi - 49; Plants - 57; Viruses - 0; Other Eukaryotes - 345 (source: NCBI BLink).	NONE	NONE	AT1G27590-AT1G27595
chr1	9611663	9611835	12	AT1G27630	+	protein_coding_gene	cyclin T 1;3	NONE	NONE	NONE
chr1	9615358	9615938	10	AT1G27650	+	protein_coding_gene	U2 snRNP auxiliary factor small subunit, putative	NONE	NONE	NONE
chr1	9626322	9626645	33	NONE	NONE	NONE	NONE	NONE	NONE	AT1G27660-AT1G27670
chr1	9639816	9639962	16	AT1G27695	+	protein_coding_gene	glycine-rich protein	NONE	NONE	NONE
chr1	9665345	9667235	20	AT1G27752	+	protein_coding_gene	Ubiquitin system component Cue protein	NONE	NONE	NONE
chr1	9716010	9719991	34	AT1G27900	-	protein_coding_gene	RNA helicase family protein	NONE	NONE	NONE
chr1	9727158	9729103	24	AT1G27920;AT1G27921	-	protein_coding_gene;other_RNA	microtubule-associated protein 65-8;other RNA	NONE	NONE	NONE
chr1	9744219	9744687	13	AT1G27960	-	protein_coding_gene	evolutionarily conserved C-terminal region 9	NONE	NONE	NONE
chr1	9756704	9757817	74	AT1G28000	-	protein_coding_gene	Pentatricopeptide repeat (PPR) superfamily protein	AT1TE31410	ATCOPIA6:LTR/Copia	NONE
chr1	9797071	9797971	21	AT1G28090	+	protein_coding_gene	Polynucleotide adenylyltransferase family protein	NONE	NONE	NONE
chr1	9813198	9813524	12	AT1G28120	-	protein_coding_gene	CONTAINS InterPro DOMAIN/s: Ovarian tumour, otubain (InterPro:IPR003323), Ubiquitin thioesterase Otubain (InterPro:IPR016615), Peptidase C65, otubain (InterPro:IPR019400); Has 413 Blast hits to 411 proteins in 139 species: Archae - 0; Bacteria - 0; Metazoa - 184; Fungi - 83; Plants - 88; Viruses - 0; Other Eukaryotes - 58 (source: NCBI BLink).	NONE	NONE	NONE
chr1	9843104	9844972	138	AT1G28180	-	protein_coding_gene	P-loop containing nucleoside triphosphate hydrolases superfamily protein	NONE	NONE	NONE
chr1	9859217	9860778	13	AT1G28210;AT1G28220	-	protein_coding_gene;protein_coding_gene	DNAJ heat shock family protein;purine permease 3	NONE	NONE	AT1G28210-AT1G28220
chr1	9907242	9907869	14	AT1G28306	-	protein_coding_gene	Plant self-incompatibility protein S1 family	NONE	NONE	AT1G28306-AT1G28307
chr1	9924815	9925399	23	NONE	NONE	NONE	NONE	NONE	NONE	AT1G28320-AT1G28323
chr1	9937350	9937519	13	AT1G28335	+	protein_coding_gene	low-molecular-weight cysteine-rich 31	NONE	NONE	NONE
chr1	9945108	9946699	20	AT1G28350	+	protein_coding_gene	Nucleotidylyl transferase superfamily protein	NONE	NONE	NONE
chr1	10033077	10034058	14	AT1G28530	-	protein_coding_gene	unknown protein; INVOLVED IN: biological_process unknown; LOCATED IN: chloroplast; EXPRESSED IN: 19 plant structures; EXPRESSED DURING: 10 growth stages; Has 20 Blast hits to 20 proteins in 6 species: Archae - 0; Bacteria - 0; Metazoa - 0; Fungi - 0; Plants - 20; Viruses - 0; Other Eukaryotes - 0 (source: NCBI BLink).	NONE	NONE	NONE
chr1	10038355	10038718	18	AT1G28560	-	protein_coding_gene	snRNA activating complex family protein	NONE	NONE	NONE
chr1	10092352	10092552	12	AT1G28770	+	tRNA	pre-tRNA	NONE	NONE	AT1G28770-AT1G28780
chr1	10104182	10104403	13	AT1G28760	+	protein_coding_gene	Uncharacterized conserved protein (DUF2215)	NONE	NONE	NONE
chr1	10106355	10108996	47	AT1G28940;AT1G28950;AT1G28970;AT1G28980;AT1G28990	+	tRNA;tRNA;tRNA;tRNA;tRNA	pre-tRNA;pre-tRNA;pre-tRNA;pre-tRNA;pre-tRNA	NONE	NONE	AT1G28930-AT1G28940;AT1G28940-AT1G28950;AT1G28950-AT1G28970;AT1G28970-AT1G28980;AT1G28980-AT1G28990;AT1G28990-AT1G28960
chr1	10130517	10131767	13	AT1G29030	-	protein_coding_gene	Apoptosis inhibitory protein 5 (API5)	NONE	NONE	NONE
chr1	10176057	10177875	15	AT1G29120	+	protein_coding_gene	Hydrolase-like protein family	NONE	NONE	NONE
chr1	10181360	10182461	13	AT1G29150	+	protein_coding_gene	non-ATPase subunit 9	NONE	NONE	NONE
chr1	10191144	10192881	22	AT1G29170	-	protein_coding_gene	SCAR family protein	NONE	NONE	NONE
chr1	10257066	10257676	11	AT1G29320	+	protein_coding_gene	Transducin/WD40 repeat-like superfamily protein	NONE	NONE	NONE
chr1	10276016	10277608	143	AT1G29360	+	transposable_element_gene	transposable element gene	AT1TE33210	ATLINE1_4:LINE/L1	NONE
chr1	10284131	10284786	16	AT1G29380	+	protein_coding_gene	Carbohydrate-binding X8 domain superfamily protein	NONE	NONE	NONE
chr1	10290435	10292000	17	AT1G29400	-	protein_coding_gene	MEI2-like protein 5	NONE	NONE	NONE
chr1	10298022	10299994	208	AT1G29410	-	protein_coding_gene	phosphoribosylanthranilate isomerase 3	NONE	NONE	NONE
chr1	10323715	10324584	25	AT1G29520	+	protein_coding_gene	AWPM-19-like family protein	NONE	NONE	NONE
chr1	10377627	10377945	15	AT1G29670;AT1G29680	-	protein_coding_gene;protein_coding_gene	GDSL-like Lipase/Acylhydrolase superfamily protein;Protein of unknown function (DUF1264)	NONE	NONE	NONE
chr1	10388779	10389635	15	AT1G29710;AT1G29715	-	protein_coding_gene;pseudogene	Tetratricopeptide repeat (TPR)-like superfamily protein;pseudogene, putative receptor-related serine/threonine kinase, blastp match of 67% identity and 2.6e-98 P-value to GP|8671882|gb|AAF78445.1|AC018748_24|AC018748 Contains a weak similarity to disease resistance protein (cf-5) gene from Lycopersicon esculentum gb|AF053993 and contains multiple leucine rich PF|00560 repeats and protein kinase P…	NONE	NONE	AT1G29710-AT1G29715
chr1	10414132	10418957	51	AT1G29750	-	protein_coding_gene	receptor-like kinase in flowers 1	NONE	NONE	NONE
chr1	10423213	10425574	27	AT1G29760;AT1G29770	+	protein_coding_gene;protein_coding_gene	Putative adipose-regulatory protein (Seipin);Haloacid dehalogenase-like hydrolase (HAD) superfamily protein	NONE	NONE	AT1G29760-AT1G29770
chr1	10626219	10626830	11	AT1G30200	+	protein_coding_gene	F-box family protein	NONE	NONE	NONE
chr1	10657502	10658358	16	AT1G30270	+	protein_coding_gene	CBL-interacting protein kinase 23	NONE	NONE	NONE
chr1	10671013	10671896	13	AT1G30290	-	protein_coding_gene	Tetratricopeptide repeat (TPR)-like superfamily protein	NONE	NONE	NONE
chr1	10717355	10718493	23	AT1G30360	+	protein_coding_gene	Early-responsive to dehydration stress protein (ERD4)	NONE	NONE	NONE
chr1	10719502	10719808	14	AT1G30370	-	protein_coding_gene	alpha/beta-Hydrolases superfamily protein	NONE	NONE	NONE
chr1	10732035	10737352	47	AT1G30400	+	protein_coding_gene	multidrug resistance-associated protein 1	NONE	NONE	NONE
chr1	10741087	10741792	10	AT1G30410	+	protein_coding_gene	multidrug resistance-associated protein 13	NONE	NONE	NONE
chr1	10744087	10746942	28	AT1G30410	+	protein_coding_gene	multidrug resistance-associated protein 13	NONE	NONE	NONE
chr1	10751054	10751540	10	AT1G30420	+	protein_coding_gene	multidrug resistance-associated protein 12	NONE	NONE	NONE
chr1	10760410	10762047	17	AT1G30440	+	protein_coding_gene	Phototropic-responsive NPH3 family protein	NONE	NONE	NONE
chr1	10768485	10768938	14	AT1G30450	+	protein_coding_gene	cation-chloride co-transporter 1	NONE	NONE	NONE
chr1	10772130	10773689	15	AT1G30460	-	protein_coding_gene	cleavage and polyadenylation specificity factor 30	NONE	NONE	NONE
chr1	10804870	10805255	16	AT1G30500	-	protein_coding_gene	nuclear factor Y, subunit A7	NONE	NONE	NONE
chr1	10812034	10812759	11	AT1G30520	+	protein_coding_gene	acyl-activating enzyme 14	NONE	NONE	NONE
chr1	10829480	10830810	14	AT1G30570	+	protein_coding_gene	hercules receptor kinase 2	NONE	NONE	NONE
chr1	10836085	10837750	11	AT1G30590	-	protein_coding_gene	RNA polymerase I specific transcription initiation factor RRN3 protein	NONE	NONE	NONE
chr1	10839101	10841971	46	AT1G30590;AT1G30600	-	protein_coding_gene;protein_coding_gene	RNA polymerase I specific transcription initiation factor RRN3 protein;Subtilase family protein	AT1TE35025;AT1TE35020	ATHATN6:DNA/HAT;HELITRON1:RC/Helitron	AT1G30590-AT1G30600
chr1	10848194	10849930	18	AT1G30610	+	protein_coding_gene	pentatricopeptide (PPR) repeat-containing protein	NONE	NONE	NONE
chr1	10861519	10861866	11	AT1G30640	+	protein_coding_gene	Protein kinase family protein	NONE	NONE	NONE
chr1	10889047	10889669	11	AT1G30690	+	protein_coding_gene	Sec14p-like phosphatidylinositol transfer family protein	NONE	NONE	NONE
chr1	10906314	10907511	19	AT1G30755	-	protein_coding_gene	Protein of unknown function (DUF668)	NONE	NONE	NONE
chr1	10921423	10922268	40	NONE	NONE	NONE	NONE	NONE	NONE	AT1G30760-AT1G30780
chr1	10946055	10946678	13	AT1G30820	-	protein_coding_gene	CTP synthase family protein	NONE	NONE	NONE
chr1	10952375	10952578	12	NONE	NONE	NONE	NONE	NONE	NONE	AT1G30820-AT1G30825
chr1	10971437	10971842	38	NONE	NONE	NONE	NONE	NONE	NONE	AT1G30835-AT1G30840
chr1	10999075	11000219	11	AT1G30900	+	protein_coding_gene	VACUOLAR SORTING RECEPTOR 6	NONE	NONE	NONE
chr1	11040574	11042784	24	AT1G30970	-	protein_coding_gene	zinc finger (C2H2 type) family protein	NONE	NONE	NONE
chr1	11057866	11058424	15	AT1G31020	+	protein_coding_gene	thioredoxin O2	NONE	NONE	NONE
chr1	11096133	11096550	13	AT1G31093	-	pseudogene	pseudogene of calcium-dependant protein kinase	NONE	NONE	NONE
chr1	11104764	11106408	22	AT1G31120	-	protein_coding_gene	K+ uptake permease 10	NONE	NONE	NONE
chr1	11129167	11129886	77	AT1G31163	-	protein_coding_gene	F-box associated ubiquitination effector family protein	NONE	NONE	NONE
chr1	11139848	11140305	19	NONE	NONE	NONE	NONE	NONE	NONE	AT1G31173-AT1G31175
chr1	11142162	11142504	16	AT1G31175	+	protein_coding_gene	unknown protein; Has 20 Blast hits to 20 proteins in 10 species: Archae - 0; Bacteria - 0; Metazoa - 0; Fungi - 0; Plants - 20; Viruses - 0; Other Eukaryotes - 0 (source: NCBI BLink).	NONE	NONE	NONE
chr1	11158087	11161537	35	AT1G31220;AT1G31230	-	protein_coding_gene;protein_coding_gene	Formyl transferase;aspartate kinase-homoserine dehydrogenase i	NONE	NONE	NONE
chr1	11183557	11184861	23	AT1G31280	+	protein_coding_gene	Argonaute family protein	NONE	NONE	NONE
chr1	11195319	11195878	11	AT1G31300	+	protein_coding_gene	TRAM, LAG1 and CLN8 (TLC) lipid-sensing domain containing protein	NONE	NONE	NONE
chr1	11247140	11248694	15	AT1G31410	-	protein_coding_gene	putrescine-binding periplasmic protein-related	NONE	NONE	NONE
chr1	11252123	11252950	12	AT1G31420	+	protein_coding_gene	Leucine-rich repeat protein kinase family protein	NONE	NONE	NONE
chr1	11269081	11269825	15	AT1G31480	+	protein_coding_gene	shoot gravitropism 2 (SGR2)	NONE	NONE	NONE
chr1	11271195	11272775	20	AT1G31480;AT1G31485;AT1G31490	-	protein_coding_gene;other_RNA;protein_coding_gene	shoot gravitropism 2 (SGR2);other RNA;HXXXD-type acyl-transferase family protein	NONE	NONE	NONE
chr1	11273828	11274975	22	AT1G31500	-	protein_coding_gene	DNAse I-like superfamily protein	NONE	NONE	NONE
chr1	11313736	11314138	13	AT1G31600	-	protein_coding_gene	RNA-binding (RRM/RBD/RNP motifs) family protein	NONE	NONE	NONE
chr1	11321050	11321190	10	NONE	NONE	NONE	NONE	AT1TE36620;AT1TE36615	ATREP11:RC/Helitron;ATREP15:RC/Helitron	AT1G31630-AT1G31640
chr1	11361428	11363686	30	AT1G31730	+	protein_coding_gene	Adaptin family protein	NONE	NONE	NONE
chr1	11392630	11395276	30	AT1G31780;AT1G31790	-	protein_coding_gene;protein_coding_gene	CONTAINS InterPro DOMAIN/s: Conserved oligomeric complex COG6 (InterPro:IPR010490); Has 384 Blast hits to 379 proteins in 190 species: Archae - 0; Bacteria - 4; Metazoa - 151; Fungi - 156; Plants - 42; Viruses - 0; Other Eukaryotes - 31 (source: NCBI BLink).;Tetratricopeptide repeat (TPR)-like superfamily protein	NONE	NONE	NONE
chr1	11397609	11399973	31	AT1G31800;AT1G31810	-	protein_coding_gene;protein_coding_gene	cytochrome P450, family 97, subfamily A, polypeptide 3;Formin Homology 14	NONE	NONE	NONE
chr1	11404362	11405469	12	AT1G31810	-	protein_coding_gene	Formin Homology 14	NONE	NONE	NONE
chr1	11431239	11432999	34	AT1G31850	+	protein_coding_gene	S-adenosyl-L-methionine-dependent methyltransferases superfamily protein	NONE	NONE	NONE
chr1	11451296	11451541	29	AT1G31885	+	protein_coding_gene	NOD26-like intrinsic protein 3;1	NONE	NONE	NONE
chr1	11454236	11456928	169	NONE	NONE	NONE	NONE	AT1TE37060;AT1TE37065;AT1TE37070	ATLANTYS3:LTR/Gypsy;TAT1_ATH:LTR/Gypsy;ARNOLD4:DNA/MuDR	AT1G31885-AT1G31910
chr1	11460072	11462622	20	AT1G31910;AT1G31920	-	protein_coding_gene;protein_coding_gene	GHMP kinase family protein;Tetratricopeptide repeat (TPR)-like superfamily protein	NONE	NONE	AT1G31910-AT1G31920
chr1	11468170	11468674	14	AT1G31930	+	protein_coding_gene	extra-large GTP-binding protein 3	NONE	NONE	NONE
chr1	11481043	11482258	23	AT1G31970	+	protein_coding_gene	DEA(D/H)-box RNA helicase family protein	NONE	NONE	NONE
chr1	11486705	11487263	34	NONE	NONE	NONE	NONE	NONE	NONE	AT1G31970-AT1G31990
chr1	11540388	11542746	26	AT1G32090	-	protein_coding_gene	early-responsive to dehydration stress protein (ERD4)	NONE	NONE	NONE
chr1	11559178	11560507	20	AT1G32130	-	protein_coding_gene	Transcription elongation factor (TFIIS) family protein	NONE	NONE	NONE
chr1	11567277	11569991	25	AT1G32150;AT1G32160	+	protein_coding_gene;protein_coding_gene	basic region/leucine zipper transcription factor 68;Protein of unknown function (DUF760)	NONE	NONE	AT1G32150-AT1G32160
chr1	11602879	11603585	19	AT1G32200	-	protein_coding_gene	phospholipid/glycerol acyltransferase family protein	NONE	NONE	NONE
chr1	11608679	11609192	28	AT1G32220	+	protein_coding_gene	NAD(P)-binding Rossmann-fold superfamily protein	NONE	NONE	NONE
chr1	11614527	11615684	15	AT1G32230	+	protein_coding_gene	WWE protein-protein interaction domain protein family	NONE	NONE	NONE
chr1	11657605	11658546	18	AT1G32330	-	protein_coding_gene	heat shock transcription factor A1D	NONE	NONE	NONE
chr1	11663377	11664487	14	AT1G32340	-	protein_coding_gene	NDR1/HIN1-like 8	NONE	NONE	NONE
chr1	11674311	11675965	10	AT1G32360;AT1G32361	+	protein_coding_gene;protein_coding_gene	Zinc finger (CCCH-type) family protein;RING/U-box superfamily protein	NONE	NONE	AT1G32360-AT1G32361
chr1	11688204	11690775	45	AT1G32390;AT1G32400	-	transposable_element_gene;protein_coding_gene	transposable element gene;tobamovirus multiplication 2A	AT1TE37845;AT1TE37855;AT1TE37850	ATLINEIII:LINE/L1;ATLINE1_3A:LINE/L1;ATLINEIII:LINE/L1	AT1G32390-AT1G32400
chr1	11705351	11705634	11	AT1G32430	-	protein_coding_gene	F-box and associated interaction domains-containing protein	NONE	NONE	NONE
chr1	11742764	11744930	19	AT1G32490	-	protein_coding_gene	RNA helicase family protein	NONE	NONE	NONE
chr1	11759688	11761542	19	AT1G32530	-	protein_coding_gene	RING/U-box superfamily protein	NONE	NONE	NONE
chr1	11840309	11840524	10	NONE	NONE	NONE	NONE	NONE	NONE	AT1G32720-AT1G32730
chr1	11846500	11847977	21	AT1G32750	-	protein_coding_gene	HAC13 protein (HAC13)	NONE	NONE	NONE
chr1	11850006	11853844	33	AT1G32750	-	protein_coding_gene	HAC13 protein (HAC13)	NONE	NONE	NONE
chr1	11882102	11884980	21	AT1G32810	+	protein_coding_gene	RING/FYVE/PHD zinc finger superfamily protein	NONE	NONE	NONE
chr1	11921139	11921733	10	AT1G32900	-	protein_coding_gene	UDP-Glycosyltransferase superfamily protein	NONE	NONE	NONE
chr1	11933386	11933622	10	AT1G32930	-	protein_coding_gene	Galactosyltransferase family protein	NONE	NONE	NONE
chr1	11938415	11939928	15	AT1G32940	+	protein_coding_gene	Subtilase family protein	NONE	NONE	NONE
chr1	11942040	11942769	14	AT1G32950	+	protein_coding_gene	Subtilase family protein	NONE	NONE	NONE
chr1	11946517	11947997	24	AT1G32960	+	protein_coding_gene	Subtilase family protein	NONE	NONE	NONE
chr1	11968376	11969788	20	AT1G33050	-	protein_coding_gene	unknown protein; FUNCTIONS IN: molecular_function unknown; INVOLVED IN: biological_process unknown; LOCATED IN: cellular_component unknown; EXPRESSED IN: 25 plant structures; EXPRESSED DURING: 15 growth stages; BEST Arabidopsis thaliana protein match is: unknown protein (TAIR:AT4G10470.1); Has 531 Blast hits to 229 proteins in 83 species: Archae - 0; Bacteria - 197; Metazoa - 59; Fungi - 50; Plan…	NONE	NONE	NONE
chr1	11975056	11976968	18	AT1G33060	-	protein_coding_gene	NAC 014	AT1TE38760;AT1TE38755	ATREP3:RC/Helitron;HELITRON2:RC/Helitron	AT1G33055-AT1G33060
chr1	12002383	12003934	111	AT1G33102	-	protein_coding_gene	unknown protein; FUNCTIONS IN: molecular_function unknown; INVOLVED IN: biological_process unknown; LOCATED IN: cellular_component unknown; Has 30201 Blast hits to 17322 proteins in 780 species: Archae - 12; Bacteria - 1396; Metazoa - 17338; Fungi - 3422; Plants - 5037; Viruses - 0; Other Eukaryotes - 2996 (source: NCBI BLink).	NONE	NONE	AT1G33102-AT1G33110
chr1	12069047	12069242	13	AT1G33270	-	protein_coding_gene	Acyl transferase/acyl hydrolase/lysophospholipase superfamily protein	NONE	NONE	NONE
chr1	12073618	12076734	25	AT1G33280;AT1G33290	+	protein_coding_gene;protein_coding_gene	NAC domain containing protein 15;P-loop containing nucleoside triphosphate hydrolases superfamily protein	AT1TE39140	ATGP9B:LTR/Gypsy	AT1G33280-AT1G33290;AT1G33290-AT1G33300
chr1	12085766	12088832	85	AT1G33330;AT1G33340	+	protein_coding_gene;protein_coding_gene	Class I peptide chain release factor;ENTH/ANTH/VHS superfamily protein	NONE	NONE	AT1G33330-AT1G33340
chr1	12093652	12094864	19	AT1G33360	+	protein_coding_gene	ATP-dependent Clp protease	NONE	NONE	NONE
chr1	12100442	12101974	13	AT1G33390	-	protein_coding_gene	RNA helicase family protein	NONE	NONE	NONE
chr1	12105183	12105964	12	AT1G33400	-	protein_coding_gene	Tetratricopeptide repeat (TPR)-like superfamily protein	NONE	NONE	NONE
chr1	12110180	12110875	13	AT1G33410	-	protein_coding_gene	SUPPRESSOR OF AUXIN RESISTANCE1	NONE	NONE	NONE
chr1	12112075	12114882	21	AT1G33410	-	protein_coding_gene	SUPPRESSOR OF AUXIN RESISTANCE1	NONE	NONE	NONE
chr1	12116363	12117902	22	AT1G33410	-	protein_coding_gene	SUPPRESSOR OF AUXIN RESISTANCE1	NONE	NONE	NONE
chr1	12121312	12121869	21	AT1G33415;AT1G33420	-	other_RNA;protein_coding_gene	other RNA;RING/FYVE/PHD zinc finger superfamily protein	NONE	NONE	NONE
chr1	12150925	12151363	16	AT1G33490	-	protein_coding_gene	unknown protein; CONTAINS InterPro DOMAIN/s: Protein of unknown function DUF2062 (InterPro:IPR018639); BEST Arabidopsis thaliana protein match is: unknown protein (TAIR:AT4G10140.1); Has 88 Blast hits to 88 proteins in 29 species: Archae - 0; Bacteria - 28; Metazoa - 0; Fungi - 0; Plants - 54; Viruses - 0; Other Eukaryotes - 6 (source: NCBI BLink).	NONE	NONE	NONE
chr1	12205008	12205781	10	AT1G33680	+	protein_coding_gene	KH domain-containing protein	NONE	NONE	NONE
chr1	12209107	12211941	38	AT1G33700	-	protein_coding_gene	Beta-glucosidase, GBA2 type family protein	NONE	NONE	NONE
chr1	12221382	12222132	51	AT1G33720	-	protein_coding_gene	cytochrome P450, family 76, subfamily C, polypeptide 6	NONE	NONE	NONE
chr1	12253526	12253919	31	NONE	NONE	NONE	NONE	NONE	NONE	AT1G33780-AT1G33785
chr1	12394621	12394966	15	AT1G34050	+	protein_coding_gene	Ankyrin repeat family protein	NONE	NONE	NONE
chr1	12437485	12438892	13	AT1G34150	+	protein_coding_gene	Pseudouridine synthase family protein	NONE	NONE	NONE
chr1	12447509	12447975	15	NONE	NONE	NONE	NONE	NONE	NONE	AT1G34170-AT1G34180
chr1	12452304	12453739	17	AT1G34190	+	protein_coding_gene	NAC domain containing protein 17	NONE	NONE	NONE
chr1	12462257	12464323	27	AT1G34210;AT1G34220	-	protein_coding_gene;protein_coding_gene	somatic embryogenesis receptor-like kinase 2;Regulator of Vps4 activity in the MVB pathway protein	NONE	NONE	NONE
chr1	12488123	12488886	10	AT1G34260	+	protein_coding_gene	FORMS APLOID AND BINUCLEATE CELLS 1A	NONE	NONE	NONE
chr1	12490363	12491548	23	AT1G34260	+	protein_coding_gene	FORMS APLOID AND BINUCLEATE CELLS 1A	NONE	NONE	NONE
chr1	12495367	12495740	37	AT1G34280;AT1G34281	-	protein_coding_gene;pseudogene	unknown protein; Has 2 Blast hits to 2 proteins in 1 species: Archae - 0; Bacteria - 0; Metazoa - 0; Fungi - 0; Plants - 2; Viruses - 0; Other Eukaryotes - 0 (source: NCBI BLink).;Pseudogene of AT5G28720; unknown protein	NONE	NONE	AT1G34280-AT1G34281
chr1	12518232	12518578	14	NONE	NONE	NONE	NONE	NONE	NONE	AT1G34315-AT1G34320
chr1	12522070	12524171	15	AT1G34320	+	protein_coding_gene	Protein of unknown function (DUF668)	NONE	NONE	NONE
chr1	12538072	12538965	12	AT1G34355	+	protein_coding_gene	forkhead-associated (FHA) domain-containing protein	NONE	NONE	NONE
chr1	12545545	12545983	24	AT1G34360	+	protein_coding_gene	translation initiation factor 3 (IF-3) family protein	NONE	NONE	NONE
chr1	12553078	12553276	11	AT1G34380	-	protein_coding_gene	5'-3' exonuclease family protein	NONE	NONE	NONE
chr1	12564391	12564680	10	NONE	NONE	NONE	NONE	NONE	NONE	AT1G34392-AT1G34400
chr1	12586072	12588913	23	AT1G34420;AT1G34430	-	protein_coding_gene;protein_coding_gene	leucine-rich repeat transmembrane protein kinase family protein;2-oxoacid dehydrogenases acyltransferase family protein	NONE	NONE	AT1G34420-AT1G34430
chr1	12602211	12603582	46	NONE	NONE	NONE	NONE	AT1TE41080	ATMUN1:DNA/MuDR	AT1G34460-AT1G34470
chr1	12606001	12606741	15	AT1G34470	+	protein_coding_gene	Protein of unknown function (DUF803)	NONE	NONE	NONE
chr1	12642676	12642981	13	NONE	NONE	NONE	NONE	NONE	NONE	AT1G34545-AT1G34550
chr1	12647138	12648802	16	AT1G34550	-	protein_coding_gene	Protein of unknown function (DUF616)	NONE	NONE	NONE
chr1	12693069	12693995	12	AT1G34650	+	protein_coding_gene	homeodomain GLABROUS 10	AT1TE41395	ATREP4:RC/Helitron	NONE
chr1	12738543	12738848	15	NONE	NONE	NONE	NONE	AT1TE41525	BRODYAGA1A:DNA/MuDR	AT1G34750-AT1G34760
chr1	12843038	12843851	15	AT1G35115	+	transposable_element_gene	transposable element gene	AT1TE41800	ATCOPIA36:LTR/Copia	NONE
chr1	12909333	12912000	18	AT1G35220	+	protein_coding_gene	unknown protein; FUNCTIONS IN: molecular_function unknown; INVOLVED IN: biological_process unknown; LOCATED IN: cellular_component unknown; EXPRESSED IN: 22 plant structures; EXPRESSED DURING: 13 growth stages; Has 313 Blast hits to 185 proteins in 75 species: Archae - 0; Bacteria - 0; Metazoa - 200; Fungi - 0; Plants - 67; Viruses - 0; Other Eukaryotes - 46 (source: NCBI BLink).	NONE	NONE	NONE
chr1	12913178	12913909	10	AT1G35220	+	protein_coding_gene	unknown protein; FUNCTIONS IN: molecular_function unknown; INVOLVED IN: biological_process unknown; LOCATED IN: cellular_component unknown; EXPRESSED IN: 22 plant structures; EXPRESSED DURING: 13 growth stages; Has 313 Blast hits to 185 proteins in 75 species: Archae - 0; Bacteria - 0; Metazoa - 200; Fungi - 0; Plants - 67; Viruses - 0; Other Eukaryotes - 46 (source: NCBI BLink).	NONE	NONE	NONE
chr1	13037459	13038739	87	AT1G35450	-	pseudogene	pseudogene, similar to oj991113_30.20, similar to from GI:976278 (Arabidopsis thaliana); blastp match of 24% identity and 2.9e-11 P-value to GP|21741715|emb|CAD41338.1||AL662946 oj991113_30.20 {Oryza sativa (japonica cultivar-group)}	NONE	NONE	NONE
chr1	13065621	13066768	17	AT1G35500	+	protein_coding_gene	unknown protein; BEST Arabidopsis thaliana protein match is: unknown protein (TAIR:AT1G35614.1); Has 8 Blast hits to 8 proteins in 2 species: Archae - 0; Bacteria - 0; Metazoa - 0; Fungi - 0; Plants - 8; Viruses - 0; Other Eukaryotes - 0 (source: NCBI BLink).	NONE	NONE	AT1G35490-AT1G35500;AT1G35500-AT1G35501
chr1	13091002	13093898	35	AT1G35530	+	protein_coding_gene	DEAD/DEAH box RNA helicase family protein	NONE	NONE	NONE
chr1	13103024	13103376	33	NONE	NONE	NONE	NONE	NONE	NONE	AT1G35535-AT1G35537
chr1	13122565	13123946	12	AT1G35580	-	protein_coding_gene	cytosolic invertase 1	NONE	NONE	NONE
chr1	13145730	13146838	37	AT1G35612	+	transposable_element_gene	transposable element gene	AT1TE42905;AT1TE42900	VANDAL12:DNA/MuDR;VANDAL12:DNA/MuDR	AT1G35612-AT1G35614
chr1	13194200	13196856	24	AT1G35660	+	protein_coding_gene	unknown protein; FUNCTIONS IN: molecular_function unknown; INVOLVED IN: biological_process unknown; LOCATED IN: plasma membrane; EXPRESSED IN: 19 plant structures; EXPRESSED DURING: 11 growth stages; Has 309 Blast hits to 256 proteins in 99 species: Archae - 0; Bacteria - 11; Metazoa - 192; Fungi - 12; Plants - 36; Viruses - 0; Other Eukaryotes - 58 (source: NCBI BLink).	NONE	NONE	NONE
chr1	13207435	13207749	16	AT1G35670	+	protein_coding_gene	calcium-dependent protein kinase 2	NONE	NONE	NONE
chr1	13226886	13227945	15	AT1G35720;AT1G35730	-	protein_coding_gene;protein_coding_gene	annexin 1;pumilio 9	NONE	NONE	AT1G35720-AT1G35730
chr1	13339047	13340169	18	AT1G35870;AT1G35880	-	transposable_element_gene;protein_coding_gene	transposable element gene;unknown protein; Has 251 Blast hits to 234 proteins in 66 species: Archae - 2; Bacteria - 48; Metazoa - 87; Fungi - 9; Plants - 70; Viruses - 0; Other Eukaryotes - 35 (source: NCBI BLink).	AT1TE43605	ATGP3:LTR/Gypsy	AT1G35870-AT1G35880
chr1	13344148	13344729	23	NONE	NONE	NONE	NONE	NONE	NONE	AT1G35890-AT1G35900
chr1	13351662	13352716	19	NONE	NONE	NONE	NONE	AT1TE43650;AT1TE43655;AT1TE43660	ATLINEIII:LINE/L1;ATLINE1_3A:LINE/L1;DT1:DNA/Mariner	AT1G35900-AT1G35910
chr1	13535033	13537908	17	AT1G36160	+	protein_coding_gene	acetyl-CoA carboxylase 1	NONE	NONE	NONE
chr1	13539022	13540774	10	AT1G36160	+	protein_coding_gene	acetyl-CoA carboxylase 1	NONE	NONE	NONE
chr1	13542068	13543623	13	AT1G36160	+	protein_coding_gene	acetyl-CoA carboxylase 1	NONE	NONE	NONE
chr1	13550705	13553911	34	AT1G36180	+	protein_coding_gene	acetyl-CoA carboxylase 2	NONE	NONE	NONE
chr1	13555662	13557801	25	AT1G36180	+	protein_coding_gene	acetyl-CoA carboxylase 2	NONE	NONE	NONE
chr1	14025617	14026846	13	AT1G36980	+	protein_coding_gene	unknown protein; CONTAINS InterPro DOMAIN/s: Uncharacterised protein family UPF0220 (InterPro:IPR007919); Has 424 Blast hits to 424 proteins in 159 species: Archae - 0; Bacteria - 0; Metazoa - 228; Fungi - 120; Plants - 62; Viruses - 0; Other Eukaryotes - 14 (source: NCBI BLink).	NONE	NONE	NONE
chr1	15912080	15913955	12	AT1G42450;AT1G42460	-	transposable_element_gene;transposable_element_gene	transposable element gene;transposable element gene	AT1TE52420	VANDAL11:DNA/MuDR	AT1G42450-AT1G42460
chr1	15946081	15946869	14	AT1G42490	-	pseudogene	pseudogene, glutamate dehydrogenase (fragment), blastp match of 78% identity and 1.6e-94 P-value to GP|15004984|dbj|BAB62170.1||AB066298 glutamate dehydrogenase {Brassica napus}	NONE	NONE	NONE
chr1	15974987	15975957	12	AT1G42540	+	protein_coding_gene	glutamate receptor 3.3	NONE	NONE	NONE
chr1	16135305	16136492	23	AT1G42980;AT1G42990	-	protein_coding_gene;protein_coding_gene	Actin-binding FH2 (formin homology 2) family protein;basic region/leucine zipper motif 60	AT1TE53125	ATLINE1A:LINE/L1	AT1G42980-AT1G42990
chr1	16268075	16268190	10	AT1G43170	+	protein_coding_gene	ribosomal protein 1	NONE	NONE	NONE
chr1	16276008	16276962	11	AT1G43190	-	protein_coding_gene	polypyrimidine tract-binding protein 3	NONE	NONE	NONE
chr1	16400208	16401868	11	NONE	NONE	NONE	NONE	AT1TE54020;AT1TE54025;AT1TE54030	ATREP2:RC/Helitron;VANDAL8:DNA/MuDR;ATLINEIII:LINE/L1	AT1G43560-AT1G43570
chr1	16403278	16403575	17	NONE	NONE	NONE	NONE	NONE	NONE	AT1G43570-AT1G43575
chr1	16455307	16455964	11	NONE	NONE	NONE	NONE	AT1TE54255	ATDNAI27T9A:DNA/MuDR	AT1G43665-AT1G43666
chr1	16465928	16466395	15	NONE	NONE	NONE	NONE	NONE	NONE	AT1G43667-AT1G43670
chr1	16472420	16473675	62	AT1G43680	+	protein_coding_gene	BEST Arabidopsis thaliana protein match is: nucleic acid binding;zinc ion binding (TAIR:AT5G36228.1); Has 59 Blast hits to 57 proteins in 2 species: Archae - 0; Bacteria - 0; Metazoa - 0; Fungi - 0; Plants - 59; Viruses - 0; Other Eukaryotes - 0 (source: NCBI BLink).	NONE	NONE	AT1G43680-AT1G43690
chr1	16480234	16481990	14	AT1G43690	+	protein_coding_gene	ubiquitin interaction motif-containing protein	NONE	NONE	NONE
chr1	16550187	16550881	15	AT1G43770	+	protein_coding_gene	RING/FYVE/PHD zinc finger superfamily protein	NONE	NONE	NONE
chr1	16581312	16581638	23	NONE	NONE	NONE	NONE	NONE	NONE	AT1G43810-AT1G43820
chr1	16622562	16623835	19	AT1G43860	-	protein_coding_gene	sequence-specific DNA binding transcription factors	NONE	NONE	NONE
chr1	16645758	16646114	10	NONE	NONE	NONE	NONE	NONE	NONE	AT1G43886-AT1G43890
chr1	16655687	16655798	15	AT1G43900	+	protein_coding_gene	Protein phosphatase 2C family protein	NONE	NONE	NONE
chr1	16705424	16705933	58	NONE	NONE	NONE	NONE	AT1TE55130;AT1TE55135	HELITRONY1D:RC/Helitron;BRODYAGA1:DNA/MuDR	AT1G43997-AT1G44000
chr1	16721144	16721449	11	NONE	NONE	NONE	NONE	AT1TE55245	ATREP15:RC/Helitron	AT1G44020-AT1G44030
chr1	16759253	16759457	11	NONE	NONE	NONE	NONE	NONE	NONE	AT1G44085-AT1G44090
chr1	16781545	16782995	16	AT1G44120;AT1G44125	-	protein_coding_gene;other_RNA	Armadillo/beta-catenin-like repeat ; C2 calcium/lipid-binding domain (CaLB) protein;Potential natural antisense gene, locus overlaps with AT1G44120	NONE	NONE	NONE
chr1	16817068	16817482	15	NONE	NONE	NONE	NONE	NONE	NONE	AT1G44191-AT1G44224
chr1	16829832	16830183	15	NONE	NONE	NONE	NONE	NONE	NONE	AT1G44286-AT1G44318
chr1	17077101	17078887	11	AT1G45150	-	protein_coding_gene	unknown protein; Has 219 Blast hits to 202 proteins in 78 species: Archae - 0; Bacteria - 166; Metazoa - 0; Fungi - 0; Plants - 36; Viruses - 0; Other Eukaryotes - 17 (source: NCBI BLink).	AT1TE56515	BOMZH1:DNA/MuDR	AT1G45145-AT1G45150
chr1	17083035	17084745	17	AT1G45160	-	protein_coding_gene	Protein kinase superfamily protein	AT1TE56530	ATSINE4:SINE	AT1G45150-AT1G45160
chr1	17096152	17097459	18	AT1G45170	-	protein_coding_gene	unknown protein; BEST Arabidopsis thaliana protein match is: unknown protein (TAIR:AT5G42960.1); Has 62 Blast hits to 62 proteins in 18 species: Archae - 0; Bacteria - 0; Metazoa - 0; Fungi - 0; Plants - 62; Viruses - 0; Other Eukaryotes - 0 (source: NCBI BLink).	NONE	NONE	NONE
chr1	17181051	17182873	14	AT1G45545	-	protein_coding_gene	Plant protein of unknown function (DUF827)	NONE	NONE	NONE
chr1	17295261	17295991	31	NONE	NONE	NONE	NONE	AT1TE57315	RP1_AT:DNA	AT1G47128-AT1G47200
chr1	17299244	17299592	23	NONE	NONE	NONE	NONE	NONE	NONE	AT1G47200-AT1G47210
chr1	17327626	17328355	17	AT1G47270	+	protein_coding_gene	tubby like protein 6	NONE	NONE	NONE
chr1	17395097	17395414	10	AT1G47410	+	protein_coding_gene	unknown protein; Has 26 Blast hits to 26 proteins in 10 species: Archae - 0; Bacteria - 0; Metazoa - 0; Fungi - 0; Plants - 26; Viruses - 0; Other Eukaryotes - 0 (source: NCBI BLink).	NONE	NONE	NONE
chr1	17413259	17413879	27	NONE	NONE	NONE	NONE	AT1TE57700	TAG2:DNA/HAT	AT1G47465-AT1G47470
chr1	17443075	17446721	344	AT1G47520	+	transposable_element_gene	transposable element gene	AT1TE57805	ATCOPIA15:LTR/Copia	AT1G47510-AT1G47520;AT1G47520-AT1G47530
chr1	17473100	17476709	120	AT1G47560;AT1G47565	+	protein_coding_gene;transposable_element_gene	exocyst complex component sec3B;transposable element gene	AT1TE57915;AT1TE57920;AT1TE57910	ATGP9B:LTR/Gypsy;ATGP9B:LTR/Gypsy;ATGP3:LTR/Gypsy	AT1G47560-AT1G47565;AT1G47565-AT1G47570
chr1	17494034	17494713	13	AT1G47600	+	protein_coding_gene	beta glucosidase 34	NONE	NONE	NONE
chr1	17536022	17538071	28	AT1G47670	-	protein_coding_gene	Transmembrane amino acid transporter family protein	NONE	NONE	AT1G47660-AT1G47670
chr1	17592051	17593879	35	NONE	NONE	NONE	NONE	AT1TE58405;AT1TE58400;AT1TE58395	ATHILA4B_LTR:LTR/Gypsy;ATLINE1_3A:LINE/L1;ATMUNX1:DNA/MuDR	AT1G47770-AT1G47780
chr1	17595015	17595858	33	AT1G47780	+	protein_coding_gene	alpha/beta-Hydrolases superfamily protein	NONE	NONE	AT1G47780-AT1G47783
chr1	17597626	17599315	24	AT1G47786	+	protein_coding_gene	alpha/beta-Hydrolases superfamily protein	NONE	NONE	AT1G47783-AT1G47786;AT1G47786-AT1G47790
chr1	17606401	17606507	10	NONE	NONE	NONE	NONE	AT1TE58435	BRODYAGA2:DNA/MuDR	AT1G47810-AT1G47813
chr1	17648273	17648879	20	AT1G47900	-	protein_coding_gene	Plant protein of unknown function (DUF869)	NONE	NONE	NONE
chr1	17666460	17666861	11	NONE	NONE	NONE	NONE	AT1TE58655;AT1TE58660	BRODYAGA2:DNA/MuDR;ATHATN5:DNA/HAT	AT1G47930-AT1G47940
[truncated: 2,289 more rows]
