# Supplementary material for: An AP Endonuclease Functions in Active DNA Demethylation and Gene Imprinting in Arabidopsis
Source: PLoS Genet. 2015 Jan 8;11(1):e1004905. doi: 10.1371/journal.pgen.1004905 (PMC4287435; doi:10.1371/journal.pgen.1004905)
Supplement: S4 Table — Hyper- and Hypo-DMRs in zdp-1. (XLS) [file pgen.1004905.s013.xls]

## Sheet: Hyper-DMRs
Table S4. Hyper- and hypo-DMRs in zdp-1, related to Figure 5.
chr	start	end	hyper_DMC_num	Gene	Strand	GeneType	GeneAnnot	TE	TEFamily	Intergenic
chr1	29288	30699	13	AT1G01040	+	protein_coding_gene	dicer-like 1	NONE	NONE	NONE
chr1	197167	197815	13	AT1G01540	+	protein_coding_gene	Protein kinase superfamily protein	NONE	NONE	NONE
chr1	526301	527912	15	AT1G02520	+	protein_coding_gene	P-glycoprotein 11	NONE	NONE	NONE
chr1	573043	573242	10	AT1G02660	-	protein_coding_gene	alpha/beta-Hydrolases superfamily protein	NONE	NONE	NONE
chr1	587367	587960	10	NONE	NONE	NONE	NONE	AT1TE01905;AT1TE01910	ATREP4:RC/Helitron;ATREP2:RC/Helitron	AT1G02690-AT1G02700
chr1	861113	861318	10	AT1G03457	-	protein_coding_gene	RNA-binding (RRM/RBD/RNP motifs) family protein	NONE	NONE	NONE
chr1	1007014	1008051	23	AT1G03930	+	protein_coding_gene	dual specificity kinase 1	NONE	NONE	NONE
chr1	1149060	1149840	10	AT1G04300	-	protein_coding_gene	TRAF-like superfamily protein	NONE	NONE	NONE
chr1	1484117	1485826	10	AT1G05150	-	protein_coding_gene	Calcium-binding tetratricopeptide family protein	NONE	NONE	NONE
chr1	1544420	1544470	13	NONE	NONE	NONE	NONE	NONE	NONE	AT1G05291-AT1G05300
chr1	1609035	1610280	13	AT1G05470	-	protein_coding_gene	DNAse I-like superfamily protein	NONE	NONE	NONE
chr1	1898167	1898702	11	AT1G06210	+	protein_coding_gene	ENTH/VHS/GAT family protein	NONE	NONE	NONE
chr1	2072107	2073000	13	AT1G06740;AT1G06750	+	transposable_element_gene;protein_coding_gene	transposable element gene;P-loop containing nucleoside triphosphate hydrolases superfamily protein	AT1TE06780	Unassigned:Unassigned	NONE
chr1	2314186	2315196	21	AT1G07530	-	protein_coding_gene	SCARECROW-like 14	NONE	NONE	NONE
chr1	2342387	2342911	12	AT1G07615	-	protein_coding_gene	GTP-binding protein Obg/CgtA	NONE	NONE	NONE
chr1	2386143	2387844	17	AT1G07710	-	protein_coding_gene	Ankyrin repeat family protein	NONE	NONE	AT1G07705-AT1G07710
chr1	2647019	2648830	15	AT1G08410	+	protein_coding_gene	P-loop containing nucleoside triphosphate hydrolases superfamily protein	NONE	NONE	NONE
chr1	2655256	2656670	12	AT1G08420	+	protein_coding_gene	BRI1 suppressor 1 (BSU1)-like 2	NONE	NONE	NONE
chr1	2860040	2860738	16	AT1G08910	+	protein_coding_gene	zinc ion binding;zinc ion binding	NONE	NONE	NONE
chr1	2978010	2978642	13	AT1G09220	-	protein_coding_gene	Pentatricopeptide repeat (PPR) superfamily protein	NONE	NONE	NONE
chr1	2998283	2999883	13	AT1G09280	-	protein_coding_gene	CONTAINS InterPro DOMAIN/s: Rhodanese-like (InterPro:IPR001763), Serine hydrolase (InterPro:IPR005645); BEST Arabidopsis thaliana protein match is: Rhodanese/Cell cycle control phosphatase superfamily protein (TAIR:AT2G40760.1); Has 5925 Blast hits to 5912 proteins in 1592 species: Archae - 0; Bacteria - 2946; Metazoa - 156; Fungi - 408; Plants - 229; Viruses - 0; Other Eukaryotes - 2186 (source:…	NONE	NONE	NONE
chr1	3683139	3683752	24	AT1G11050	+	protein_coding_gene	Protein kinase superfamily protein	NONE	NONE	NONE
chr1	3815401	3816601	12	AT1G11340	-	protein_coding_gene	S-locus lectin protein kinase family protein	NONE	NONE	NONE
chr1	3826381	3827325	14	NONE	NONE	NONE	NONE	AT1TE12430	ARNOLDY1:DNA/MuDR	AT1G11362-AT1G11370
chr1	3984279	3985930	19	AT1G11790;AT1G11800	-	protein_coding_gene;protein_coding_gene	arogenate dehydratase 1;endonuclease/exonuclease/phosphatase family protein	NONE	NONE	AT1G11790-AT1G11800
chr1	4183236	4184863	14	AT1G12300	-	protein_coding_gene	Tetratricopeptide repeat (TPR)-like superfamily protein	NONE	NONE	NONE
chr1	4332015	4333784	15	AT1G12720;AT1G12725	-	transposable_element_gene;transposable_element_gene	transposable element gene;transposable element gene	AT1TE14085	ATMU4:DNA/MuDR	AT1G12720-AT1G12725
chr1	4479010	4479894	11	AT1G13140	-	protein_coding_gene	cytochrome P450, family 86, subfamily C, polypeptide 3	NONE	NONE	NONE
chr1	4561431	4561741	10	AT1G13310	-	protein_coding_gene	Endosomal targeting BRO1-like domain-containing protein	NONE	NONE	NONE
chr1	4734562	4734936	12	AT1G13810	+	protein_coding_gene	Restriction endonuclease, type II-like superfamily protein	NONE	NONE	NONE
chr1	5039247	5040194	12	AT1G14670	+	protein_coding_gene	Endomembrane protein 70 protein family	NONE	NONE	NONE
chr1	5305063	5305722	13	AT1G15430	+	protein_coding_gene	Protein of unknown function (DUF1644)	NONE	NONE	NONE
chr1	5415155	5415908	15	AT1G15750	-	protein_coding_gene	Transducin family protein / WD-40 repeat family protein	NONE	NONE	NONE
chr1	5866724	5867298	42	AT1G17150	+	protein_coding_gene	Pectin lyase-like superfamily protein	NONE	NONE	NONE
chr1	6010053	6012593	17	AT1G17495	-	transposable_element_gene	transposable element gene	AT1TE19430	ATCOPIA64:LTR/Copia	NONE
chr1	6048335	6049265	13	AT1G17580	+	protein_coding_gene	myosin 1	NONE	NONE	NONE
chr1	6150158	6151526	11	AT1G17870	-	protein_coding_gene	ethylene-dependent gravitropism-deficient and yellow-green-like 3	NONE	NONE	NONE
chr1	6154796	6155057	12	AT1G17890	-	protein_coding_gene	NAD(P)-binding Rossmann-fold superfamily protein	NONE	NONE	NONE
chr1	6261619	6261817	13	NONE	NONE	NONE	NONE	NONE	NONE	AT1G18190-AT1G18191
chr1	6302506	6302846	16	AT1G18310	-	protein_coding_gene	glycosyl hydrolase family 81 protein	AT1TE20410	ATCOPIA58:LTR/Copia	NONE
chr1	6692982	6693906	15	AT1G19370	-	protein_coding_gene	unknown protein; LOCATED IN: endoplasmic reticulum; EXPRESSED IN: 22 plant structures; EXPRESSED DURING: 13 growth stages; BEST Arabidopsis thaliana protein match is: unknown protein (TAIR:AT1G75140.1); Has 45 Blast hits to 43 proteins in 15 species: Archae - 0; Bacteria - 0; Metazoa - 0; Fungi - 0; Plants - 44; Viruses - 0; Other Eukaryotes - 1 (source: NCBI BLink).	NONE	NONE	NONE
chr1	7066042	7067859	10	AT1G20390	+	transposable_element_gene	transposable element gene	AT1TE22855;AT1TE22850	ATLANTYS1:LTR/Gypsy;ATLANTYS2:LTR/Gypsy	NONE
chr1	7074116	7075717	14	AT1G20400	-	protein_coding_gene	Protein of unknown function (DUF1204)	NONE	NONE	NONE
chr1	7316052	7317847	10	AT1G20970	+	protein_coding_gene	FUNCTIONS IN: molecular_function unknown; INVOLVED IN: biological_process unknown; LOCATED IN: plasma membrane, vacuole; EXPRESSED IN: guard cell, cultured cell; BEST Arabidopsis thaliana protein match is: proton pump interactor 1 (TAIR:AT4G27500.1); Has 30201 Blast hits to 17322 proteins in 780 species: Archae - 12; Bacteria - 1396; Metazoa - 17338; Fungi - 3422; Plants - 5037; Viruses - 0; Othe…	NONE	NONE	NONE
chr1	7431408	7432283	13	AT1G21230	+	protein_coding_gene	wall associated kinase 5	NONE	NONE	NONE
chr1	7475156	7476505	16	AT1G21330;AT1G21340	+	transposable_element_gene;protein_coding_gene	transposable element gene;Dof-type zinc finger DNA-binding family protein	AT1TE24060	ATLINEIII:LINE/L1	AT1G21330-AT1G21340
chr1	7724789	7724989	18	NONE	NONE	NONE	NONE	NONE	NONE	AT1G21950-AT1G21960
chr1	7746037	7747650	10	AT1G22000	+	protein_coding_gene	FBD, F-box and Leucine Rich Repeat domains containing protein	NONE	NONE	NONE
chr1	7929123	7929846	13	AT1G22460	-	protein_coding_gene	O-fucosyltransferase family protein	NONE	NONE	NONE
chr1	7972023	7973971	15	AT1G22560	+	transposable_element_gene	transposable element gene	AT1TE25645	TA11:LINE/L1	NONE
chr1	8491083	8492472	10	AT1G23990	+	transposable_element_gene	transposable element gene	AT1TE27405	ATLINEIII:LINE/L1	NONE
chr1	8618136	8619911	14	AT1G24300	-	protein_coding_gene	GYF domain-containing protein	NONE	NONE	NONE
chr1	9089085	9090848	12	AT1G26260;AT1G26270	-	protein_coding_gene;protein_coding_gene	cryptochrome-interacting basic-helix-loop-helix 5;Phosphatidylinositol 3- and 4-kinase family protein	NONE	NONE	AT1G26260-AT1G26270
chr1	9127068	9127457	26	AT1G26380	-	protein_coding_gene	FAD-binding Berberine family protein	NONE	NONE	NONE
chr1	9244108	9244543	12	AT1G26730	+	protein_coding_gene	EXS (ERD1/XPR1/SYG1) family protein	NONE	NONE	NONE
chr1	9450184	9450592	12	AT1G27200	-	protein_coding_gene	Domain of unknown function (DUF23)	NONE	NONE	NONE
chr1	9551746	9552439	29	AT1G27500	-	protein_coding_gene	Tetratricopeptide repeat (TPR)-like superfamily protein	NONE	NONE	NONE
chr1	9577229	9578955	13	AT1G27570	+	protein_coding_gene	phosphatidylinositol 3- and 4-kinase family protein	AT1TE30850	ATENSPM10:DNA/En-Spm	NONE
chr1	9658053	9658648	13	AT1G27750	+	protein_coding_gene	nucleic acid binding	NONE	NONE	NONE
chr1	9829456	9829568	10	AT1G28135	+	protein_coding_gene	unknown protein; FUNCTIONS IN: molecular_function unknown; INVOLVED IN: biological_process unknown; LOCATED IN: chloroplast; Has 7 Blast hits to 7 proteins in 1 species: Archae - 0; Bacteria - 0; Metazoa - 0; Fungi - 0; Plants - 7; Viruses - 0; Other Eukaryotes - 0 (source: NCBI BLink).	NONE	NONE	NONE
chr1	9926004	9926973	10	NONE	NONE	NONE	NONE	AT1TE32000	ATLINE1_1:LINE/L1	AT1G28320-AT1G28323
chr1	10087176	10088913	13	AT1G28710	-	protein_coding_gene	Nucleotide-diphospho-sugar transferase family protein	NONE	NONE	NONE
chr1	10108416	10108451	10	AT1G28980	+	tRNA	pre-tRNA	NONE	NONE	NONE
chr1	10144436	10144925	20	NONE	NONE	NONE	NONE	AT1TE32720;AT1TE32715	BRODYAGA1A:DNA/MuDR;ATDNA2T9C:DNA/MuDR	AT1G29050-AT1G29060
chr1	10173760	10173826	10	NONE	NONE	NONE	NONE	NONE	NONE	AT1G29110-AT1G29120
chr1	10266013	10266538	11	AT1G29340	+	protein_coding_gene	plant U-box 17	NONE	NONE	NONE
chr1	10318433	10320198	41	AT1G29480;AT1G29490	+	protein_coding_gene;protein_coding_gene	unknown protein; Has 20 Blast hits to 20 proteins in 8 species: Archae - 0; Bacteria - 7; Metazoa - 0; Fungi - 0; Plants - 7; Viruses - 0; Other Eukaryotes - 6 (source: NCBI BLink).;SAUR-like auxin-responsive protein family	NONE	NONE	AT1G29480-AT1G29490
chr1	10472622	10473207	12	AT1G29910	-	protein_coding_gene	chlorophyll A/B binding protein 3	NONE	NONE	NONE
chr1	10719462	10719895	10	AT1G30370	-	protein_coding_gene	alpha/beta-Hydrolases superfamily protein	NONE	NONE	NONE
chr1	10992176	10992610	23	AT1G30870	+	protein_coding_gene	Peroxidase superfamily protein	NONE	NONE	NONE
chr1	11018028	11018258	11	AT1G30935	-	pseudogene	pseudogene, F-box protein family, contains F-box domain Pfam:PF00646	NONE	NONE	NONE
chr1	11066299	11066969	12	AT1G31030	-	transposable_element_gene	transposable element gene	AT1TE35720	ATLINEIII:LINE/L1	NONE
chr1	11103612	11104884	10	AT1G31110;AT1G31120	-	tRNA;protein_coding_gene	pre-tRNA;K+ uptake permease 10	NONE	NONE	AT1G31100-AT1G31110;AT1G31110-AT1G31120
chr1	11155041	11155550	27	NONE	NONE	NONE	NONE	AT1TE36060	HELITRONY1C:RC/Helitron	AT1G31210-AT1G31220
chr1	11178477	11178856	14	AT1G31270	+	protein_coding_gene	unknown protein; Has 0 Blast hits to 0 proteins in 0 species (source: NCBI BLink).	AT1TE36130	ATCOPIA50:LTR/Copia	AT1G31270-AT1G31274
chr1	11271168	11272776	15	AT1G31480;AT1G31485;AT1G31490	-	protein_coding_gene;other_RNA;protein_coding_gene	shoot gravitropism 2 (SGR2);other RNA;HXXXD-type acyl-transferase family protein	NONE	NONE	NONE
chr1	11363026	11363911	11	AT1G31730	+	protein_coding_gene	Adaptin family protein	NONE	NONE	NONE
chr1	11398117	11399973	12	AT1G31800;AT1G31810	-	protein_coding_gene;protein_coding_gene	cytochrome P450, family 97, subfamily A, polypeptide 3;Formin Homology 14	NONE	NONE	NONE
chr1	11432052	11432927	11	AT1G31850	+	protein_coding_gene	S-adenosyl-L-methionine-dependent methyltransferases superfamily protein	NONE	NONE	NONE
chr1	11467239	11468641	10	AT1G31930	+	protein_coding_gene	extra-large GTP-binding protein 3	NONE	NONE	NONE
chr1	11518445	11519976	12	AT1G32040	+	transposable_element_gene	transposable element gene	AT1TE37265	ATLANTYS2:LTR/Gypsy	NONE
chr1	11553470	11554863	14	AT1G32120	+	protein_coding_gene	FUNCTIONS IN: molecular_function unknown; INVOLVED IN: biological_process unknown; LOCATED IN: membrane; EXPRESSED IN: 14 plant structures; EXPRESSED DURING: 4 anthesis, C globular stage, F mature embryo stage, petal differentiation and expansion stage, E expanded cotyledon stage; CONTAINS InterPro DOMAIN/s: Aminotransferase-like, plant mobile domain (InterPro:IPR019557), Protein of unknown funct…	NONE	NONE	NONE
chr1	11587249	11588547	16	AT1G32180	-	protein_coding_gene	cellulose synthase-like D6	NONE	NONE	NONE
chr1	11651924	11652996	11	AT1G32300	+	protein_coding_gene	D-arabinono-1,4-lactone oxidase family protein	NONE	NONE	NONE
chr1	11674211	11675965	12	AT1G32360;AT1G32361	+	protein_coding_gene;protein_coding_gene	Zinc finger (CCCH-type) family protein;RING/U-box superfamily protein	NONE	NONE	AT1G32360-AT1G32361
chr1	11838707	11839053	12	NONE	NONE	NONE	NONE	NONE	NONE	AT1G32720-AT1G32730
chr1	11950549	11950915	15	AT1G32970	-	protein_coding_gene	Subtilisin-like serine endopeptidase family protein	NONE	NONE	NONE
chr1	11960145	11961160	11	AT1G33010	+	protein_coding_gene	F-box and associated interaction domains-containing protein	AT1TE38710	RathE3_cons:RathE3_cons	AT1G33010-AT1G33020
chr1	11985444	11985810	11	AT1G33080	+	protein_coding_gene	MATE efflux family protein	NONE	NONE	AT1G33070-AT1G33080
chr1	12128132	12128814	16	AT1G33440	-	protein_coding_gene	Major facilitator superfamily protein	NONE	NONE	NONE
chr1	12162476	12162959	10	AT1G33540	-	protein_coding_gene	serine carboxypeptidase-like 18	NONE	NONE	NONE
chr1	12243061	12243687	12	AT1G33770	+	protein_coding_gene	Protein kinase superfamily protein	AT1TE39775	ATMU6N1:DNA/MuDR	NONE
chr1	12291434	12292854	14	AT1G33855	+	transposable_element_gene	transposable element gene	AT1TE39950	Unassigned:Unassigned	AT1G33855-AT1G33860
chr1	12361589	12361870	22	NONE	NONE	NONE	NONE	NONE	NONE	AT1G34010-AT1G34020
chr1	12430625	12431899	10	AT1G34130	+	protein_coding_gene	staurosporin and temperature sensitive 3-like b	NONE	NONE	NONE
chr1	12490684	12491562	13	AT1G34260	+	protein_coding_gene	FORMS APLOID AND BINUCLEATE CELLS 1A	NONE	NONE	NONE
chr1	12551585	12551959	10	AT1G34370	+	protein_coding_gene	C2H2 and C2HC zinc fingers superfamily protein	NONE	NONE	NONE
chr1	12670010	12670988	11	AT1G34600	-	transposable_element_gene	transposable element gene	AT1TE41345	ATLANTYS2:LTR/Gypsy	NONE
chr1	12686367	12686886	11	AT1G34630	+	protein_coding_gene	BEST Arabidopsis thaliana protein match is: Mitochondrial import inner membrane translocase subunit Tim17/Tim22/Tim23 family protein (TAIR:AT5G51150.1); Has 323 Blast hits to 315 proteins in 124 species: Archae - 0; Bacteria - 0; Metazoa - 95; Fungi - 110; Plants - 73; Viruses - 0; Other Eukaryotes - 45 (source: NCBI BLink).	NONE	NONE	NONE
chr1	12842378	12845944	36	AT1G35115	+	transposable_element_gene	transposable element gene	AT1TE41805;AT1TE41810;AT1TE41800	HELITRONY3:RC/Helitron;SIMPLEHAT2:DNA/HAT;ATCOPIA36:LTR/Copia	AT1G35115-AT1G35120
chr1	12872418	12872837	17	NONE	NONE	NONE	NONE	AT1TE41900;AT1TE41895	ATREP10C:RC/Helitron;ATREP4:RC/Helitron	AT1G35170-AT1G35180
chr1	12906140	12907974	16	NONE	NONE	NONE	NONE	AT1TE42070;AT1TE42080;AT1TE42075	ATDNAI27T9A:DNA/MuDR;LIMPET1:DNA/MuDR;LIMPET1:DNA/MuDR	AT1G35210-AT1G35220
chr1	12915253	12915323	10	NONE	NONE	NONE	NONE	AT1TE42100	ATREP10D:RC/Helitron	AT1G35220-AT1G35230
chr1	12923034	12924483	41	NONE	NONE	NONE	NONE	NONE	NONE	AT1G35230-AT1G35240
chr1	12952072	12952977	11	AT1G35300	+	transposable_element_gene	transposable element gene	AT1TE42225	ATENSPM5:DNA/En-Spm	AT1G35300-AT1G35310
chr1	12958037	12958583	10	NONE	NONE	NONE	NONE	AT1TE42245	ATDNA12T3_2:DNA	AT1G35310-AT1G35320
chr1	12996462	12996752	10	NONE	NONE	NONE	NONE	NONE	NONE	AT1G35365-AT1G35370
chr1	13003049	13004904	15	AT1G35370	+	transposable_element_gene	transposable element gene	AT1TE42395	ATGP3:LTR/Gypsy	NONE
chr1	13087474	13088299	18	NONE	NONE	NONE	NONE	AT1TE42750;AT1TE42755	SIMPLEHAT2:DNA/HAT;HELITRONY3:RC/Helitron	AT1G35520-AT1G35530
chr1	13101289	13102831	14	AT1G35535	+	transposable_element_gene	transposable element gene	AT1TE42800	ATCOPIA69:LTR/Copia	AT1G35535-AT1G35537
chr1	13295213	13296640	13	AT1G35790	-	transposable_element_gene	transposable element gene	AT1TE43430;AT1TE43425	ATHILA4:LTR/Gypsy;ATHILA4A:LTR/Gypsy	NONE
chr1	13325002	13329963	29	AT1G35840	+	transposable_element_gene	transposable element gene	AT1TE43585	ATCOPIA84:LTR/Copia	AT1G35840-AT1G35850
chr1	13334029	13337575	25	AT1G35860;AT1G35870	+	protein_coding_gene;transposable_element_gene	translocon outer membrane complex 75-I;transposable element gene	AT1TE43600;AT1TE43605	ATGP3:LTR/Gypsy;ATGP3:LTR/Gypsy	AT1G35860-AT1G35870
chr1	13350647	13350936	16	NONE	NONE	NONE	NONE	NONE	NONE	AT1G35900-AT1G35910
chr1	13382013	13383966	14	AT1G35940	+	transposable_element_gene	transposable element gene	AT1TE43740	HELITRON1:RC/Helitron	AT1G35940-AT1G35950
chr1	13399222	13400974	14	AT1G35970	+	transposable_element_gene	transposable element gene	AT1TE43810;AT1TE43805	ATHILA4A:LTR/Gypsy;ATHILA4:LTR/Gypsy	NONE
chr1	13418880	13419843	10	AT1G35995	-	transposable_element_gene	transposable element gene	AT1TE43880	ATMU11:DNA/MuDR	NONE
chr1	13446064	13446938	10	AT1G36040	+	transposable_element_gene	transposable element gene	AT1TE43975	ATCOPIA43:LTR/Copia	NONE
chr1	13477031	13477998	13	NONE	NONE	NONE	NONE	AT1TE44100	HELITRONY1D:RC/Helitron	AT1G36070-AT1G36078
chr1	13509025	13511744	17	AT1G36120	-	transposable_element_gene	transposable element gene	AT1TE44230	ATGP1:LTR/Gypsy	AT1G36110-AT1G36120
chr1	13518124	13520917	25	AT1G36130	-	transposable_element_gene	transposable element gene	AT1TE44255;AT1TE44250	HELITRONY2:RC/Helitron;ATHILA4:LTR/Gypsy	AT1G36130-AT1G36140
chr1	13525220	13526772	10	AT1G36140	-	transposable_element_gene	transposable element gene	AT1TE44265	HELITRONY2:RC/Helitron	NONE
chr1	13553424	13554135	12	AT1G36180	+	protein_coding_gene	acetyl-CoA carboxylase 2	NONE	NONE	NONE
chr1	13574133	13575870	14	AT1G36190	-	transposable_element_gene	transposable element gene	AT1TE44450	ATENSPM4:DNA/En-Spm	AT1G36185-AT1G36190
chr1	13579113	13580618	12	AT1G36200	-	transposable_element_gene	transposable element gene	AT1TE44455	ATENSPM2:DNA/En-Spm	NONE
chr1	13595157	13596764	11	AT1G36210	+	transposable_element_gene	transposable element gene	AT1TE44525	ATHILA4:LTR/Gypsy	NONE
chr1	13645339	13646502	11	NONE	NONE	NONE	NONE	AT1TE44670	ATHILA6B:LTR/Gypsy	AT1G36290-AT1G36300
chr1	13648040	13648944	11	AT1G36300	-	transposable_element_gene	transposable element gene	AT1TE44670	ATHILA6B:LTR/Gypsy	NONE
chr1	13676199	13677847	12	AT1G36330	-	transposable_element_gene	transposable element gene	AT1TE44770;AT1TE44765	ATGP3:LTR/Gypsy;ATLANTYS1:LTR/Gypsy	AT1G36320-AT1G36330
chr1	13699239	13699757	14	NONE	NONE	NONE	NONE	AT1TE44850;AT1TE44855	ATREP4:RC/Helitron;ARNOLDY2:DNA/MuDR	AT1G36370-AT1G36380
chr1	13709040	13711985	17	AT1G36400	+	transposable_element_gene	transposable element gene	AT1TE44900;AT1TE44905;AT1TE44895	VANDAL21:DNA/MuDR;ATHILA2:LTR/Gypsy;ATHILA5:LTR/Gypsy	AT1G36395-AT1G36400;AT1G36400-AT1G36403
chr1	13769053	13770746	12	AT1G36520	+	transposable_element_gene	transposable element gene	AT1TE45135	ATHILA2:LTR/Gypsy	NONE
chr1	13794590	13795776	13	AT1G36550	+	transposable_element_gene	transposable element gene	AT1TE45175;AT1TE45180	ATHILA6A:LTR/Gypsy;ATHILA6A:LTR/Gypsy	AT1G36540-AT1G36550
chr1	13908114	13908679	11	NONE	NONE	NONE	NONE	AT1TE45650;AT1TE45655	HELITRONY3A:RC/Helitron;ATHPOGON1:DNA/Pogo	AT1G36732-AT1G36740
chr1	13913130	13913989	11	AT1G36750	+	transposable_element_gene	transposable element gene	AT1TE45680;AT1TE45675;AT1TE45670	ATHILA0_I:LTR/Gypsy;ATHILA6A:LTR/Gypsy;ATHILA3:LTR/Gypsy	AT1G36745-AT1G36750
chr1	13945221	13946959	12	AT1G36795	-	transposable_element_gene	transposable element gene	AT1TE45790	ATHILA6A:LTR/Gypsy	AT1G36795-AT1G36800
chr1	13950002	13954890	31	AT1G36800;AT1G36810;AT1G36830	-	transposable_element_gene;transposable_element_gene;transposable_element_gene	transposable element gene;transposable element gene;transposable element gene	AT1TE45800;AT1TE45795	ATLANTYS1:LTR/Gypsy;ATGP2:LTR/Gypsy	AT1G36800-AT1G36810;AT1G36810-AT1G36830
chr1	14124437	14125602	11	AT1G37100	-	transposable_element_gene	transposable element gene	AT1TE46390;AT1TE46385	ATHILA6B:LTR/Gypsy;ATHILA2:LTR/Gypsy	AT1G37095-AT1G37100
chr1	14127305	14128977	12	AT1G37100	-	transposable_element_gene	transposable element gene	AT1TE46395	ATHILA2:LTR/Gypsy	AT1G37100-AT1G37110
chr1	14131021	14133899	15	AT1G37110	-	transposable_element_gene	transposable element gene	AT1TE46405	ATCOPIA66:LTR/Copia	NONE
chr1	14204111	14205864	14	AT1G37200	-	transposable_element_gene	transposable element gene	AT1TE46635	ATLANTYS1:LTR/Gypsy	NONE
chr1	14220121	14221923	12	AT1G37340	-	transposable_element_gene	transposable element gene	AT1TE46665	ATHILA3:LTR/Gypsy	NONE
chr1	14229257	14230839	17	AT1G37405	+	transposable_element_gene	transposable element gene	AT1TE46690;AT1TE46685	ATHILA7:LTR/Gypsy;ATHILA2:LTR/Gypsy	NONE
chr1	14259070	14259678	11	AT1G37735	-	transposable_element_gene	transposable element gene	AT1TE46780;AT1TE46775	ATHILA2:LTR/Gypsy;ATHILA6B:LTR/Gypsy	NONE
chr1	14270545	14272862	18	AT1G37867	-	transposable_element_gene	transposable element gene	AT1TE46805	ATHILA3:LTR/Gypsy	AT1G37867-AT1G37933
chr1	14284183	14286626	30	NONE	NONE	NONE	NONE	AT1TE46865;AT1TE46860	ATLANTYS2:LTR/Gypsy;ATLANTYS3:LTR/Gypsy	AT1G37999-AT1G38065
chr1	14455009	14456574	11	AT1G38400	+	transposable_element_gene	transposable element gene	AT1TE47580;AT1TE47585	ATHILA3:LTR/Gypsy;ATHILA0_I:LTR/Gypsy	AT1G38400-AT1G38410
chr1	14696104	14696683	11	NONE	NONE	NONE	NONE	NONE	NONE	AT1G39511-AT1G39513
chr1	14928349	14929962	11	NONE	NONE	NONE	NONE	NONE	NONE	AT1G40085-AT1G40087
chr1	15064085	15064804	12	AT1G40101	-	transposable_element_gene	transposable element gene	AT1TE49305;AT1TE49300	ATHILA2:LTR/Gypsy;ATHILA2:LTR/Gypsy	NONE
chr1	15068114	15069882	13	AT1G40101	-	transposable_element_gene	transposable element gene	AT1TE49315;AT1TE49300;AT1TE49320	ATHILA2:LTR/Gypsy;ATHILA2:LTR/Gypsy;ATHILA6B:LTR/Gypsy	NONE
chr1	15440481	15441701	15	AT1G40470	+	transposable_element_gene	transposable element gene	AT1TE50980;AT1TE50975;AT1TE50985	ATLANTYS2:LTR/Gypsy;ATLANTYS1:LTR/Gypsy;ATGP10:LTR/Gypsy	AT1G40470-AT1G40630
chr1	15445240	15446869	15	NONE	NONE	NONE	NONE	AT1TE51000	ATHILA2:LTR/Gypsy	AT1G40470-AT1G40630
chr1	15486324	15487942	12	AT1G41690	+	transposable_element_gene	transposable element gene	AT1TE51045;AT1TE51040	ATHILA6B:LTR/Gypsy;ATHILA6A:LTR/Gypsy	AT1G41690-AT1G41700
chr1	15497206	15498985	10	AT1G41710	+	transposable_element_gene	transposable element gene	AT1TE51050	ATHILA6B:LTR/Gypsy	NONE
chr1	15516039	15516838	11	AT1G41743	-	transposable_element_gene	transposable element gene	AT1TE51080	ATHILA2:LTR/Gypsy	NONE
chr1	15533362	15534932	12	NONE	NONE	NONE	NONE	AT1TE51130;AT1TE51135;AT1TE51120;AT1TE51140	ATHILA8B:LTR/Gypsy;ATHILA8A:LTR/Gypsy;ATGP10:LTR/Gypsy;ATHILA3:LTR/Gypsy	AT1G41760-AT1G41770
chr1	15536064	15538000	11	AT1G41770	+	transposable_element_gene	transposable element gene	AT1TE51150;AT1TE51155	ATHILA8A:LTR/Gypsy;ATHILA2:LTR/Gypsy	AT1G41760-AT1G41770;AT1G41770-AT1G41775
chr1	15549337	15551990	17	AT1G41790	+	transposable_element_gene	transposable element gene	AT1TE51175;AT1TE51185;AT1TE51190	ATLANTYS2:LTR/Gypsy;ATGP10:LTR/Gypsy;ATHILA:LTR/Gypsy	AT1G41790-AT1G41795
chr1	15556472	15557504	12	AT1G41795	-	transposable_element_gene	transposable element gene	AT1TE51210	ATHILA:LTR/Gypsy	NONE
chr1	15591040	15592845	17	AT1G41825	+	transposable_element_gene	transposable element gene	AT1TE51305	ATHILA4C:LTR/Gypsy	NONE
chr1	15639125	15640834	13	AT1G41855;AT1G41860	+	transposable_element_gene;transposable_element_gene	transposable element gene;transposable element gene	AT1TE51475;AT1TE51485;AT1TE51480	ATHILA6A:LTR/Gypsy;ATHILA4:LTR/Gypsy;ATGP2N:LTR/Gypsy	AT1G41855-AT1G41860;AT1G41860-AT1G41870
chr1	15685141	15686863	13	AT1G41930	+	transposable_element_gene	transposable element gene	AT1TE51665;AT1TE51660	ATENSPM3:DNA/En-Spm;ATENSPM7:DNA/En-Spm	AT1G41920-AT1G41930
chr1	15704068	15705919	11	AT1G42040	-	transposable_element_gene	transposable element gene	AT1TE51735	ATHILA2:LTR/Gypsy	AT1G42003-AT1G42040;AT1G42040-AT1G42050
chr1	15740031	15741678	11	AT1G42140	-	transposable_element_gene	transposable element gene	AT1TE51820;AT1TE51830	ATENSPM3:DNA/En-Spm;ATHILA4:LTR/Gypsy	AT1G42140-AT1G42150
chr1	15780493	15781693	11	AT1G42270	+	transposable_element_gene	transposable element gene	AT1TE51985	HELITRON4:RC/Helitron	NONE
chr1	15802235	15804828	20	AT1G42320	+	transposable_element_gene	transposable element gene	AT1TE52025	ATGP1:LTR/Gypsy	NONE
chr1	15975038	15976661	16	AT1G42540	+	protein_coding_gene	glutamate receptor 3.3	NONE	NONE	NONE
chr1	15978130	15979562	16	AT1G42550	+	protein_coding_gene	plastid movement impaired1	NONE	NONE	NONE
chr1	15999181	16001924	18	AT1G42590;AT1G42595	-	transposable_element_gene;transposable_element_gene	transposable element gene;transposable element gene	AT1TE52735;AT1TE52740	VANDAL3:DNA/MuDR;VANDAL3:DNA/MuDR	AT1G42590-AT1G42595
chr1	16049118	16050993	11	AT1G42695	+	transposable_element_gene	transposable element gene	AT1TE52870;AT1TE52865	ATHILA4A:LTR/Gypsy;ATHILA4:LTR/Gypsy	AT1G42695-AT1G42699
chr1	16052033	16054735	19	AT1G42703	+	transposable_element_gene	transposable element gene	AT1TE52880;AT1TE52875	ATCOPIA29:LTR/Copia;ATGP8:LTR/Gypsy	AT1G42699-AT1G42703
chr1	16094094	16095923	16	NONE	NONE	NONE	NONE	AT1TE52980;AT1TE52985	ATHILA4:LTR/Gypsy;ATHILA0_I:LTR/Gypsy	AT1G42740-AT1G42745
chr1	16100011	16101817	12	AT1G42780	-	transposable_element_gene	transposable element gene	AT1TE53000;AT1TE53005	ATHILA3:LTR/Gypsy;ATHILA3:LTR/Gypsy	AT1G42745-AT1G42780
chr1	16154128	16154669	11	AT1G43010	+	protein_coding_gene	Pentatricopeptide repeat (PPR) superfamily protein	NONE	NONE	AT1G43010-AT1G43020
chr1	16177331	16178799	10	AT1G43030	+	transposable_element_gene	transposable element gene	AT1TE53325;AT1TE53320;AT1TE53330	ATCOPIA31A:LTR/Copia;ATCOPIA35:LTR/Copia;ATCOPIA64:LTR/Copia	NONE
chr1	16359190	16359592	10	AT1G43330	+	protein_coding_gene	Homeodomain-like superfamily protein	NONE	NONE	NONE
chr1	16384079	16385852	18	AT1G43444	-	transposable_element_gene	transposable element gene	AT1TE53995	ATGP1:LTR/Gypsy	NONE
chr1	16398083	16398592	15	AT1G43560	-	protein_coding_gene	thioredoxin Y2	NONE	NONE	AT1G43502-AT1G43560
chr1	16486139	16487638	18	AT1G43700;AT1G43710	-	protein_coding_gene;protein_coding_gene	VIRE2-interacting protein 1;Pyridoxal phosphate (PLP)-dependent transferases superfamily protein	NONE	NONE	AT1G43700-AT1G43710
chr1	16506033	16506951	10	AT1G43725	+	transposable_element_gene	transposable element gene	AT1TE54465;AT1TE54460;AT1TE54455	ATCOPIA25:LTR/Copia;ATCOPIA67:LTR/Copia;ATCOPIA4:LTR/Copia	NONE
chr1	16571011	16574355	23	AT1G43781;AT1G43785	-	pseudogene;transposable_element_gene	Pseudogene of AT1G53790; F-box family protein;transposable element gene	AT1TE54625	ATCOPIA35:LTR/Copia	NONE
chr1	16588124	16589963	10	AT1G43830	+	transposable_element_gene	transposable element gene	AT1TE54670;AT1TE54665	ATREP5:RC/Helitron;ATHILA0_I:LTR/Gypsy	AT1G43830-AT1G43835
chr1	16659600	16661855	19	AT1G43920;AT1G43930	-	transposable_element_gene;transposable_element_gene	transposable element gene;transposable element gene	AT1TE54920;AT1TE54925	BRODYAGA1A:DNA/MuDR;ATMU10:DNA/MuDR	AT1G43910-AT1G43920;AT1G43920-AT1G43930
chr1	16717052	16718526	13	AT1G44020	-	protein_coding_gene	Cysteine/Histidine-rich C1 domain family protein	NONE	NONE	NONE
chr1	16745200	16746842	12	AT1G44060;AT1G44070	-	transposable_element_gene;transposable_element_gene	transposable element gene;transposable element gene	AT1TE55320	ATENSPM6:DNA/En-Spm	AT1G44060-AT1G44070
chr1	16751008	16751854	12	NONE	NONE	NONE	NONE	AT1TE55320;AT1TE55330;AT1TE55325	ATENSPM6:DNA/En-Spm;HELITRONY1D:RC/Helitron;ATHAT1:DNA/HAT	AT1G44070-AT1G44075
chr1	16755052	16755358	13	AT1G44080	-	protein_coding_gene	F-box family protein with a domain of unknown function (DUF295)	AT1TE55360	ATCOPIA41:LTR/Copia	NONE
chr1	16795108	16796810	16	AT1G44160;AT1G44170	-	protein_coding_gene;protein_coding_gene	HSP40/DnaJ peptide-binding protein;aldehyde dehydrogenase 3H1	NONE	NONE	NONE
chr1	16854343	16855891	10	AT1G44510	-	transposable_element_gene	transposable element gene	AT1TE55795	ATCOPIA4:LTR/Copia	NONE
chr1	16894304	16894952	10	AT1G44750	+	protein_coding_gene	purine permease 11	NONE	NONE	NONE
chr1	16956006	16957661	12	AT1G44880	-	transposable_element_gene	transposable element gene	AT1TE56135;AT1TE56140	VANDAL4:DNA/MuDR;VANDAL4:DNA/MuDR	NONE
chr1	17023253	17027710	26	AT1G45020	-	transposable_element_gene	transposable element gene	AT1TE56390;AT1TE56385	ATCOPIA79:LTR/Copia;ATLINE1_2:LINE/L1	AT1G45015-AT1G45020
chr1	17158569	17159041	21	AT1G45229;AT1G45238;AT1G45240	+	protein_coding_gene;tRNA;tRNA	unknown protein; FUNCTIONS IN: molecular_function unknown; INVOLVED IN: biological_process unknown; LOCATED IN: cellular_component unknown; Has 30201 Blast hits to 17322 proteins in 780 species: Archae - 12; Bacteria - 1396; Metazoa - 17338; Fungi - 3422; Plants - 5037; Viruses - 0; Other Eukaryotes - 2996 (source: NCBI BLink).;pre-tRNA;pre-tRNA	NONE	NONE	NONE
chr1	17177264	17177342	11	NONE	NONE	NONE	NONE	NONE	NONE	AT1G45332-AT1G45403
chr1	17228697	17229874	22	NONE	NONE	NONE	NONE	AT1TE57120	RathE1_cons:RathE1_cons	AT1G46264-AT1G46336
chr1	17276120	17276827	11	AT1G47056	-	protein_coding_gene	VIER F-box proteine 1	NONE	NONE	NONE
chr1	17352053	17353550	13	AT1G47330	+	protein_coding_gene	CBS domain-containing protein with a domain of unknown function (DUF21)	NONE	NONE	NONE
chr1	17364117	17365795	16	AT1G47360	+	transposable_element_gene	transposable element gene	AT1TE57530	ATCOPIA49:LTR/Copia	AT1G47360-AT1G47370
chr1	17408362	17409759	11	NONE	NONE	NONE	NONE	AT1TE57665;AT1TE57655;AT1TE57660	ATLANTYS3:LTR/Gypsy;ATHILA4:LTR/Gypsy;ATHILA4C:LTR/Gypsy	AT1G47465-AT1G47470
chr1	17412065	17413969	10	NONE	NONE	NONE	NONE	AT1TE57700;AT1TE57695;AT1TE57705	TAG2:DNA/HAT;VANDAL3:DNA/MuDR;ATLINEIII:LINE/L1	AT1G47465-AT1G47470
chr1	17418450	17419937	14	AT1G47480	+	protein_coding_gene	alpha/beta-Hydrolases superfamily protein	NONE	NONE	AT1G47480-AT1G47485
chr1	17490591	17491600	13	NONE	NONE	NONE	NONE	NONE	NONE	AT1G47595-AT1G47600
chr1	17530166	17532958	18	NONE	NONE	NONE	NONE	AT1TE58100	ATLANTYS3:LTR/Gypsy	AT1G47655-AT1G47660
chr1	17554163	17554734	28	NONE	NONE	NONE	NONE	AT1TE58225;AT1TE58220;AT1TE58215	ATREP10D:RC/Helitron;ATREP4:RC/Helitron;HELITRONY1E:RC/Helitron	AT1G47705-AT1G47710
chr1	17640233	17641930	54	AT1G47880	+	pseudogene	pseudogene, similar to NL0E, similar to disease resistance protein GB:BAB02103 GI:9294201 from (Arabidopsis thaliana); blastp match of 52% identity and 3.9e-11 P-value to GP|4235643|gb|AAD13303.1||AF119040 NL0E {Lycopersicon esculentum}	AT1TE58560	ATCOPIA57:LTR/Copia	AT1G47880-AT1G47885
chr1	17666440	17666509	12	NONE	NONE	NONE	NONE	AT1TE58655	BRODYAGA2:DNA/MuDR	AT1G47930-AT1G47940
chr1	17671025	17672994	10	NONE	NONE	NONE	NONE	NONE	NONE	AT1G47940-AT1G47946
chr1	17676335	17677986	14	AT1G47950	-	transposable_element_gene	transposable element gene	AT1TE58695;AT1TE58700	ATCOPIA9:LTR/Copia;ATCOPIA51:LTR/Copia	NONE
chr1	18064305	18064729	13	AT1G48840	+	protein_coding_gene	Plant protein of unknown function (DUF639)	NONE	NONE	NONE
chr1	18109123	18110119	10	AT1G48950	+	protein_coding_gene	C3HC zinc finger-like	NONE	NONE	NONE
chr1	18192040	18192818	13	AT1G49190	+	protein_coding_gene	response regulator 19	NONE	NONE	NONE
chr1	18333196	18333989	12	AT1G49530;AT1G49540	-	protein_coding_gene;protein_coding_gene	geranylgeranyl pyrophosphate synthase 6;elongator protein 2	NONE	NONE	NONE
chr1	18440036	18440558	11	AT1G49810	-	protein_coding_gene	Na+/H+ antiporter 2	NONE	NONE	NONE
chr1	18457142	18457728	12	NONE	NONE	NONE	NONE	AT1TE61175	ATMU5:DNA/MuDR	AT1G49850-AT1G49860
chr1	18514180	18515623	21	AT1G49990;AT1G50000	-	protein_coding_gene;protein_coding_gene	F-box family protein;methyltransferases	NONE	NONE	NONE
chr1	18552400	18553695	16	AT1G50060;AT1G50070	+	protein_coding_gene;tRNA	CAP (Cysteine-rich secretory proteins, Antigen 5, and Pathogenesis-related 1 protein) superfamily protein;pre-tRNA	AT1TE61485;AT1TE61475;AT1TE61480	ATREP15:RC/Helitron;ATREP15:RC/Helitron;ATTIR16T3A:DNA	AT1G50060-AT1G50070;AT1G50070-AT1G50080
chr1	18570440	18571993	13	AT1G50140	-	protein_coding_gene	P-loop containing nucleoside triphosphate hydrolases superfamily protein	NONE	NONE	NONE
chr1	18644263	18644931	23	AT1G50330	-	pseudogene	pseudogene, similar to pectin methylesterase, blastp match of 57% identity and 9.8e-69 P-value to GP|20269071|emb|CAD29733.1||AJ441325 pectin methylesterase {Sesbania rostrata}	NONE	NONE	AT1G50325-AT1G50330
chr1	18649003	18649114	13	AT1G50350	+	protein_coding_gene	BEST Arabidopsis thaliana protein match is: RING/U-box superfamily protein (TAIR:AT3G19950.1); Has 37 Blast hits to 37 proteins in 10 species: Archae - 0; Bacteria - 0; Metazoa - 0; Fungi - 0; Plants - 37; Viruses - 0; Other Eukaryotes - 0 (source: NCBI BLink).	NONE	NONE	NONE
chr1	18708222	18709962	11	AT1G50500	-	protein_coding_gene	Membrane trafficking VPS53 family protein	NONE	NONE	NONE
chr1	19059008	19059513	12	AT1G51405	+	protein_coding_gene	myosin-related	NONE	NONE	NONE
chr1	19141109	19143000	15	AT1G51620;AT1G51630	-	protein_coding_gene;protein_coding_gene	Protein kinase superfamily protein;O-fucosyltransferase family protein	NONE	NONE	AT1G51620-AT1G51630
chr1	19248030	19248640	10	NONE	NONE	NONE	NONE	AT1TE63790	HELITRONY3:RC/Helitron	AT1G51830-AT1G51840
chr1	19316008	19316660	10	NONE	NONE	NONE	NONE	AT1TE64010;AT1TE64015	HELITRONY3:RC/Helitron;ATREP5:RC/Helitron	AT1G51970-AT1G51980
chr1	19371166	19372981	14	AT1G52080;AT1G52085	-	protein_coding_gene;pseudogene	actin binding protein family;pseudogene, similar to jasmonate inducible protein, blastp match of 51% identity and 1.1e-11 P-value to GP|1883006|emb|CAA72271.1||Y11483 jasmonate inducible protein {Brassica napus}	NONE	NONE	AT1G52080-AT1G52085;AT1G52085-AT1G52087
chr1	19378017	19379997	18	AT1G52087;AT1G52090	-	transposable_element_gene;transposable_element_gene	transposable element gene;transposable element gene	AT1TE64170	VANDAL5:DNA/MuDR	AT1G52090-AT1G52100
chr1	19388214	19388334	10	AT1G52110	-	protein_coding_gene	Mannose-binding lectin superfamily protein	AT1TE64205	VANDAL2N1:DNA/MuDR	NONE
chr1	19643467	19644955	12	AT1G52730	+	protein_coding_gene	Transducin/WD40 repeat-like superfamily protein	NONE	NONE	NONE
chr1	19660003	19662540	22	AT1G52780;AT1G52790	-	protein_coding_gene;protein_coding_gene	Protein of unknown function (DUF2921);2-oxoglutarate (2OG) and Fe(II)-dependent oxygenase superfamily protein	NONE	NONE	AT1G52780-AT1G52790
chr1	19786009	19787826	16	AT1G53090;AT1G53100	-	protein_coding_gene;protein_coding_gene	SPA1-related 4;Core-2/I-branching beta-1,6-N-acetylglucosaminyltransferase family protein	NONE	NONE	NONE
chr1	19808026	19808099	11	NONE	NONE	NONE	NONE	NONE	NONE	AT1G53160-AT1G53163
chr1	19886256	19886826	10	AT1G53310	-	protein_coding_gene	phosphoenolpyruvate carboxylase 1	NONE	NONE	NONE
chr1	19899237	19899972	18	AT1G53340	-	protein_coding_gene	Cysteine/Histidine-rich C1 domain family protein	NONE	NONE	NONE
chr1	19986700	19986971	16	NONE	NONE	NONE	NONE	AT1TE66060	ATHPOGON1:DNA/Pogo	AT1G53560-AT1G53570
chr1	20074325	20075858	13	AT1G53780	-	protein_coding_gene	peptidyl-prolyl cis-trans isomerases;hydrolases;nucleoside-triphosphatases;ATP binding;nucleotide binding;ATPases	NONE	NONE	NONE
chr1	20086317	20087670	20	AT1G53810	+	transposable_element_gene	transposable element gene	AT1TE66380	ATCOPIA48:LTR/Copia	NONE
chr1	20203325	20203866	11	AT1G54115	+	protein_coding_gene	cation calcium exchanger 4	NONE	NONE	NONE
chr1	20229239	20229432	10	AT1G54180	+	protein_coding_gene	BREVIS RADIX-like 3	NONE	NONE	NONE
chr1	20360027	20360351	10	AT1G54510	-	protein_coding_gene	NIMA-related serine/threonine kinase 1	NONE	NONE	NONE
chr1	20433021	20434328	12	AT1G54750;AT1G54760	+	transposable_element_gene;protein_coding_gene	transposable element gene;AGAMOUS-like 85	AT1TE67485	ATLINE1_2:LINE/L1	AT1G54750-AT1G54760
chr1	20586228	20587138	20	AT1G55180	-	protein_coding_gene	phospholipase D alpha 4	NONE	NONE	NONE
chr1	20627112	20627422	11	AT1G55290	-	protein_coding_gene	2-oxoglutarate (2OG) and Fe(II)-dependent oxygenase superfamily protein	NONE	NONE	NONE
chr1	20780256	20781047	17	AT1G55610	-	protein_coding_gene	BRI1 like	NONE	NONE	NONE
chr1	20887036	20887966	10	AT1G55860	-	protein_coding_gene	ubiquitin-protein ligase 1	NONE	NONE	NONE
chr1	20921070	20921955	10	AT1G55930	+	protein_coding_gene	CBS domain-containing protein / transporter associated domain-containing protein	NONE	NONE	NONE
chr1	20947373	20947635	10	AT1G56010	-	protein_coding_gene	NAC domain containing protein 1	NONE	NONE	NONE
chr1	21226856	21226909	10	AT1G56630	-	protein_coding_gene	alpha/beta-Hydrolases superfamily protein	NONE	NONE	NONE
chr1	21341137	21342565	14	NONE	NONE	NONE	NONE	AT1TE70480	ATMUN2:DNA/MuDR	AT1G57613-AT1G57620
chr1	21362803	21363814	16	AT1G57680	-	protein_coding_gene	FUNCTIONS IN: molecular_function unknown; INVOLVED IN: biological_process unknown; LOCATED IN: endomembrane system; EXPRESSED IN: 24 plant structures; EXPRESSED DURING: 15 growth stages; CONTAINS InterPro DOMAIN/s: Uncharacterised conserved protein UCP031277 (InterPro:IPR016971); Has 70 Blast hits to 70 proteins in 19 species: Archae - 0; Bacteria - 0; Metazoa - 1; Fungi - 0; Plants - 66; Viruses…	NONE	NONE	NONE
chr1	21453005	21454999	12	AT1G58020	-	transposable_element_gene	transposable element gene	AT1TE70805	ATLINE1_1:LINE/L1	NONE
chr1	21512759	21512993	10	AT1G58100	-	protein_coding_gene	TCP family transcription factor	NONE	NONE	NONE
chr1	21543092	21543535	11	AT1G58190	+	protein_coding_gene	receptor like protein 9	NONE	NONE	NONE
chr1	21607067	21608652	13	AT1G58260	+	protein_coding_gene	cytochrome p450 79c2	AT1TE71300	TNAT1A:DNA	AT1G58260-AT1G58265
chr1	21621041	21621484	11	AT1G58280	-	protein_coding_gene	Phosphoglycerate mutase family protein	NONE	NONE	NONE
chr1	21751013	21752508	16	AT1G58561;AT1G58602	+	transposable_element_gene;protein_coding_gene	transposable element gene;LRR and NB-ARC domains-containing disease resistance protein	AT1TE71775	ATCOPIA8B:LTR/Copia	NONE
chr1	21849332	21849753	15	AT1G59453	-	protein_coding_gene	B-block binding subunit of TFIIIC	NONE	NONE	NONE
chr1	21860442	21860643	16	AT1G59510	+	protein_coding_gene	Carbohydrate-binding protein	NONE	NONE	NONE
chr1	22263457	22264586	14	AT1G60420;AT1G60430	-	protein_coding_gene;protein_coding_gene	DC1 domain-containing protein;actin-related protein C3	NONE	NONE	NONE
chr1	22412384	22412653	10	AT1G60890	-	protein_coding_gene	Phosphatidylinositol-4-phosphate 5-kinase family protein	NONE	NONE	NONE
chr1	22445623	22445738	12	AT1G60960	-	protein_coding_gene	iron regulated transporter 3	NONE	NONE	NONE
chr1	22494220	22494914	10	AT1G61080	-	protein_coding_gene	Hydroxyproline-rich glycoprotein family protein	NONE	NONE	NONE
chr1	22509037	22510744	15	AT1G61100	-	protein_coding_gene	disease resistance protein (TIR class), putative	NONE	NONE	NONE
chr1	22618058	22618233	10	AT1G61320	+	protein_coding_gene	FBD / Leucine Rich Repeat domains containing protein	NONE	NONE	NONE
chr1	22981152	22982855	23	AT1G62190;AT1G62200	-	protein_coding_gene;protein_coding_gene	Kua-ubiquitin conjugating enzyme hybrid localisation domain;Major facilitator superfamily protein	NONE	NONE	AT1G62190-AT1G62200
chr1	23034005	23034953	12	NONE	NONE	NONE	NONE	NONE	NONE	AT1G62305-AT1G62310
chr1	23085193	23086319	11	AT1G62390	-	protein_coding_gene	Octicosapeptide/Phox/Bem1p (PB1) domain-containing protein / tetratricopeptide repeat (TPR)-containing protein	NONE	NONE	NONE
chr1	23234378	23235844	11	AT1G62750	-	protein_coding_gene	Translation elongation factor EFG/EF2 protein	NONE	NONE	NONE
chr1	23324557	23325587	11	AT1G62970	+	protein_coding_gene	Chaperone DnaJ-domain superfamily protein	NONE	NONE	NONE
chr1	23355341	23357680	17	AT1G63020	-	protein_coding_gene	nuclear RNA polymerase D1A	NONE	NONE	NONE
chr1	23368679	23368787	14	NONE	NONE	NONE	NONE	NONE	NONE	AT1G63030-AT1G63040
chr1	23533234	23533923	10	AT1G63450	+	protein_coding_gene	root hair specific 8	NONE	NONE	NONE
chr1	23621092	23621899	10	AT1G63690	+	protein_coding_gene	SIGNAL PEPTIDE PEPTIDASE-LIKE 2	NONE	NONE	NONE
chr1	23853355	23854502	15	AT1G64280	-	protein_coding_gene	regulatory protein (NPR1)	NONE	NONE	NONE
chr1	24054474	24054980	18	AT1G64760	-	protein_coding_gene	O-Glycosyl hydrolases family 17 protein	NONE	NONE	NONE
chr1	24133332	24134918	18	AT1G64960;AT1G64970	-	protein_coding_gene;protein_coding_gene	ARM repeat superfamily protein;gamma-tocopherol methyltransferase	NONE	NONE	NONE
chr1	24194072	24194602	10	AT1G65120	-	protein_coding_gene	Ubiquitin carboxyl-terminal hydrolase-related protein	NONE	NONE	NONE
chr1	24294818	24294965	10	NONE	NONE	NONE	NONE	AT1TE79870	ATHATN2:DNA/HAT	AT1G65390-AT1G65410
chr1	24572009	24572801	21	AT1G65990	-	protein_coding_gene	type 2 peroxiredoxin-related / thiol specific antioxidant / mal allergen family protein	NONE	NONE	NONE
chr1	24633134	24633949	10	AT1G66150	+	protein_coding_gene	transmembrane kinase 1	NONE	NONE	NONE
chr1	24667287	24667802	16	AT1G66210	-	protein_coding_gene	Subtilisin-like serine endopeptidase family protein	NONE	NONE	NONE
chr1	24714523	24714636	10	AT1G66290	-	protein_coding_gene	F-box/RNI-like superfamily protein	NONE	NONE	NONE
chr1	24733394	24733626	10	NONE	NONE	NONE	NONE	AT1TE81245	ATHPOGON1:DNA/Pogo	AT1G66330-AT1G66340
chr1	24819110	24819786	11	AT1G66530	-	protein_coding_gene	Arginyl-tRNA synthetase, class Ic	NONE	NONE	NONE
chr1	24836807	24837184	15	AT1G66570	-	protein_coding_gene	sucrose-proton symporter 7	NONE	NONE	NONE
chr1	24857309	24857851	10	AT1G66640	+	protein_coding_gene	RNI-like superfamily protein	NONE	NONE	AT1G66630-AT1G66640
chr1	24881482	24881920	12	AT1G66720	+	protein_coding_gene	S-adenosyl-L-methionine-dependent methyltransferases superfamily protein	NONE	NONE	NONE
chr1	24983342	24983691	11	AT1G66950	+	protein_coding_gene	pleiotropic drug resistance 11	NONE	NONE	NONE
chr1	24992801	24993584	18	AT1G66970	-	protein_coding_gene	SHV3-like 2	NONE	NONE	NONE
chr1	25056399	25057947	12	AT1G67105	+	other_RNA	other RNA	AT1TE82280	ATLINE1_5:LINE/L1	AT1G67100-AT1G67105
chr1	25160022	25161723	14	AT1G67240	+	transposable_element_gene	transposable element gene	AT1TE82600	ATMU2:DNA/MuDR	NONE
chr1	25525576	25525920	13	AT1G68110	+	protein_coding_gene	ENTH/ANTH/VHS superfamily protein	NONE	NONE	NONE
chr1	25723224	25724210	32	NONE	NONE	NONE	NONE	AT1TE84335;AT1TE84340	SIMPLEGUY1:DNA/Harbinger;ATCOPIA11:LTR/Copia	AT1G68540-AT1G68550
chr1	25872610	25873849	19	AT1G68830	-	protein_coding_gene	STT7 homolog STN7	NONE	NONE	NONE
chr1	26034236	26034973	11	AT1G69250	+	protein_coding_gene	Nuclear transport factor 2 (NTF2) family protein with RNA binding (RRM-RBD-RNP motifs) domain	AT1TE85290	ATREP10D:RC/Helitron	NONE
chr1	26041183	26041555	12	AT1G69270	-	protein_coding_gene	receptor-like protein kinase 1	NONE	NONE	NONE
chr1	26202172	26202487	10	AT1G69670	-	protein_coding_gene	cullin 3B	NONE	NONE	NONE
chr1	26225129	26225539	11	AT1G69710	+	protein_coding_gene	Regulator of chromosome condensation (RCC1) family with FYVE zinc finger domain	NONE	NONE	NONE
chr1	26348276	26348987	12	AT1G69950;AT1G69960	-	transposable_element_gene;protein_coding_gene	transposable element gene;serine/threonine protein phosphatase 2A	AT1TE86305	Unassigned:Unassigned	AT1G69950-AT1G69960
chr1	26369052	26370975	13	AT1G70010	+	transposable_element_gene	transposable element gene	AT1TE86360	ATCOPIA11:LTR/Copia	NONE
chr1	26409788	26410386	11	AT1G70130	-	protein_coding_gene	Concanavalin A-like lectin protein kinase family protein	NONE	NONE	NONE
chr1	26478462	26479878	11	AT1G70300	-	protein_coding_gene	K+ uptake permease 6	NONE	NONE	NONE
chr1	26710682	26711203	10	AT1G70830	-	protein_coding_gene	MLP-like protein 28	NONE	NONE	NONE
chr1	26713748	26714864	14	AT1G70840	-	protein_coding_gene	MLP-like protein 31	NONE	NONE	AT1G70840-AT1G70850
chr1	26722256	26722605	10	NONE	NONE	NONE	NONE	NONE	NONE	AT1G70870-AT1G70880
chr1	26756750	26757760	20	AT1G70960	+	protein_coding_gene	F-box and associated interaction domains-containing protein	NONE	NONE	AT1G70960-AT1G70970
chr1	26791007	26791922	11	AT1G71020	-	protein_coding_gene	ARM repeat superfamily protein	NONE	NONE	NONE
chr1	26820167	26821657	16	AT1G71110;AT1G71120	-	protein_coding_gene;protein_coding_gene	unknown protein; FUNCTIONS IN: molecular_function unknown; INVOLVED IN: biological_process unknown; LOCATED IN: endomembrane system; BEST Arabidopsis thaliana protein match is: unknown protein (TAIR:AT2G12400.1); Has 173 Blast hits to 169 proteins in 21 species: Archae - 0; Bacteria - 0; Metazoa - 3; Fungi - 0; Plants - 165; Viruses - 0; Other Eukaryotes - 5 (source: NCBI BLink).;GDSL-motif lipas…	NONE	NONE	AT1G71110-AT1G71120
chr1	26974646	26975374	12	AT1G71710	-	protein_coding_gene	DNAse I-like superfamily protein	NONE	NONE	NONE
chr1	27000553	27001982	11	AT1G71800	+	protein_coding_gene	cleavage stimulating factor 64	NONE	NONE	NONE
chr1	27101372	27101926	10	AT1G71990	+	protein_coding_gene	fucosyltransferase 13	NONE	NONE	NONE
chr1	27253083	27255781	15	AT1G72410	-	protein_coding_gene	COP1-interacting protein-related	NONE	NONE	NONE
chr1	27286505	27287590	18	AT1G72480	-	protein_coding_gene	Lung seven transmembrane receptor family protein	NONE	NONE	NONE
chr1	27932487	27932936	25	AT1G74290	+	protein_coding_gene	alpha/beta-Hydrolases superfamily protein	AT1TE91400	TAG2:DNA/HAT	NONE
chr1	27957208	27957533	10	AT1G74360	+	protein_coding_gene	Leucine-rich repeat protein kinase family protein	NONE	NONE	NONE
chr1	28077300	28078198	17	AT1G74720	+	protein_coding_gene	C2 calcium/lipid-binding plant phosphoribosyltransferase family protein	NONE	NONE	NONE
chr1	28148903	28148976	10	AT1G74950	-	protein_coding_gene	TIFY domain/Divergent CCT motif family protein	NONE	NONE	NONE
chr1	28515015	28516133	144	NONE	NONE	NONE	NONE	AT1TE93270;AT1TE93275	ATHAT2:DNA/HAT;HELITRON1:RC/Helitron	AT1G75940-AT1G75950
chr1	28562077	28563193	14	AT1G76130	+	protein_coding_gene	alpha-amylase-like 2	NONE	NONE	NONE
chr1	28789006	28790952	15	AT1G76710	-	protein_coding_gene	SET domain group 26	AT1TE94200	ATREP10D:RC/Helitron	AT1G76705-AT1G76710
chr1	28883540	28884129	14	AT1G76900	+	protein_coding_gene	tubby like protein 1	NONE	NONE	NONE
chr1	29258085	29259709	14	AT1G77800	+	protein_coding_gene	PHD finger family protein	NONE	NONE	NONE
chr1	29536275	29536594	15	AT1G78510	-	protein_coding_gene	solanesyl diphosphate synthase 1	NONE	NONE	NONE
chr1	29598001	29598553	12	AT1G78690	+	protein_coding_gene	Phospholipid/glycerol acyltransferase family protein	NONE	NONE	NONE
chr1	29667061	29667490	10	AT1G78910	+	protein_coding_gene	Pseudouridine synthase family protein	NONE	NONE	NONE
chr1	29731171	29732573	13	AT1G79030	-	protein_coding_gene	Chaperone DnaJ-domain superfamily protein	NONE	NONE	NONE
chr1	29868629	29869045	16	AT1G79410	-	protein_coding_gene	organic cation/carnitine transporter5	NONE	NONE	NONE
chr1	29901086	29902830	11	AT1G79490	+	protein_coding_gene	Pentatricopeptide repeat (PPR) superfamily protein	NONE	NONE	NONE
chr1	30080067	30080328	11	AT1G79960	-	protein_coding_gene	ovate family protein 14	NONE	NONE	NONE
chr1	30426645	30427587	15	AT1G81020	+	pseudogene	pseudogene, similar to Putative FH protein interacting protein FIP1, blastp match of 61% identity and 2.3e-42 P-value to GP|24756872|gb|AAN64136.1||AC121489 Putative FH protein interacting protein FIP1 {Oryza sativa (japonica cultivar-group)}	NONE	NONE	AT1G81001-AT1G81020;AT1G81020
chr2	3375	3629	22	NONE	NONE	NONE	NONE	NONE	NONE	AT2G01008-AT2G01010
chr2	5542	5794	13	AT2G01020	+	rRNA	rRNA	NONE	NONE	AT2G01010-AT2G01020
chr2	39531	40919	11	AT2G01031	-	transposable_element_gene	transposable element gene	AT2TE00030	ATLANTYS3:LTR/Gypsy	AT2G01031-AT2G01034
chr2	68203	69734	13	AT2G01050	-	protein_coding_gene	zinc ion binding;nucleic acid binding	NONE	NONE	AT2G01040-AT2G01050
chr2	147019	147957	11	AT2G01280	+	protein_coding_gene	Cyclin/Brf1-like TBP-binding protein	NONE	NONE	NONE
chr2	248361	250459	42	AT2G01550;AT2G01554;AT2G01560	-	transposable_element_gene;protein_coding_gene;protein_coding_gene	transposable element gene;unknown protein; FUNCTIONS IN: molecular_function unknown; INVOLVED IN: biological_process unknown; LOCATED IN: cellular_component unknown; BEST Arabidopsis thaliana protein match is: unknown protein (TAIR:AT1G70780.1); Has 30201 Blast hits to 17322 proteins in 780 species: Archae - 12; Bacteria - 1396; Metazoa - 17338; Fungi - 3422; Plants - 5037; Viruses - 0; Other Euk…	AT2TE01000	ATLINEIII:LINE/L1	AT2G01550-AT2G01554;AT2G01554-AT2G01560
chr2	461588	462582	13	AT2G01980	+	protein_coding_gene	sodium proton exchanger, putative (NHX7) (SOS1)	NONE	NONE	NONE
chr2	526182	526807	11	AT2G02090	+	protein_coding_gene	SNF2 domain-containing protein / helicase domain-containing protein	NONE	NONE	NONE
chr2	584331	585947	20	AT2G02220	-	protein_coding_gene	phytosulfokin receptor 1	NONE	NONE	NONE
chr2	752482	753898	16	NONE	NONE	NONE	NONE	AT2TE03285	ATGP9B:LTR/Gypsy	AT2G02690-AT2G02700
chr2	819137	820821	11	AT2G02835	-	protein_coding_gene	unknown protein; BEST Arabidopsis thaliana protein match is: unknown protein (TAIR:AT2G09840.1); Has 30201 Blast hits to 17322 proteins in 780 species: Archae - 12; Bacteria - 1396; Metazoa - 17338; Fungi - 3422; Plants - 5037; Viruses - 0; Other Eukaryotes - 2996 (source: NCBI BLink).	AT2TE03610	ATGP10:LTR/Gypsy	AT2G02830-AT2G02835
chr2	828472	828983	10	AT2G02860	-	protein_coding_gene	sucrose transporter 2	NONE	NONE	NONE
chr2	925075	926791	12	NONE	NONE	NONE	NONE	AT2TE04130	ATCOPIA56:LTR/Copia	AT2G03090-AT2G03100
chr2	963113	963477	10	AT2G03180	+	protein_coding_gene	unknown protein; Has 1 Blast hits to 1 proteins in 1 species: Archae - 0; Bacteria - 0; Metazoa - 0; Fungi - 0; Plants - 1; Viruses - 0; Other Eukaryotes - 0 (source: NCBI BLink).	AT2TE04305	ATHATN9:DNA/HAT	AT2G03180-AT2G03190
chr2	1049142	1049512	10	NONE	NONE	NONE	NONE	AT2TE04680;AT2TE04675	ATREP7:RC/Helitron;ATREP8:RC/Helitron	AT2G03470-AT2G03480
chr2	1118251	1119857	14	AT2G03670	+	protein_coding_gene	cell division cycle 48B	NONE	NONE	NONE
chr2	1122289	1122490	11	AT2G03690	-	protein_coding_gene	coenzyme Q biosynthesis Coq4 family protein / ubiquinone biosynthesis Coq4 family protein	NONE	NONE	NONE
chr2	1177390	1179135	36	AT2G03860	+	transposable_element_gene	transposable element gene	AT2TE05315;AT2TE05320	ATCOPIA24:LTR/Copia;ATREP5:RC/Helitron	AT2G03860-AT2G03870
chr2	1246218	1246761	17	AT2G03960	-	pseudogene	pseudogene, similar to putative carboxyl-terminal proteinase, blastp match of 43% identity and 4.7e-54 P-value to GP|21389708|gb|AAK84952.2||AY039662 putative carboxyl-terminal proteinase {Gossypium hirsutum}	NONE	NONE	NONE
chr2	1312351	1313944	10	AT2G04043	+	transposable_element_gene	transposable element gene	AT2TE05980	ATHAT1:DNA/HAT	AT2G04041-AT2G04043
chr2	1470002	1470288	14	NONE	NONE	NONE	NONE	NONE	NONE	AT2G04250-AT2G04260
chr2	1485274	1486834	15	AT2G04290	-	transposable_element_gene	transposable element gene	AT2TE06880;AT2TE06885	ATREP11:RC/Helitron;ATLINE1_6:LINE/L1	AT2G04280-AT2G04290
chr2	1489022	1490465	12	AT2G04290	-	transposable_element_gene	transposable element gene	AT2TE06885	ATLINE1_6:LINE/L1	NONE
chr2	1518173	1520067	20	AT2G04350;AT2G04360	-	protein_coding_gene;protein_coding_gene	AMP-dependent synthetase and ligase family protein;unknown protein; FUNCTIONS IN: molecular_function unknown; LOCATED IN: chloroplast; EXPRESSED IN: 22 plant structures; EXPRESSED DURING: 13 growth stages; Has 35333 Blast hits to 34131 proteins in 2444 species: Archae - 798; Bacteria - 22429; Metazoa - 974; Fungi - 991; Plants - 531; Viruses - 0; Other Eukaryotes - 9610 (source: NCBI BLink).	NONE	NONE	AT2G04350-AT2G04360
chr2	1606298	1607660	11	AT2G04590	-	transposable_element_gene	transposable element gene	AT2TE07410;AT2TE07415	ATCOPIA43:LTR/Copia;ATCOPIA43:LTR/Copia	AT2G04580-AT2G04590
chr2	1646031	1646119	12	AT2G04690	+	protein_coding_gene	Pyridoxamine 5'-phosphate oxidase family protein	NONE	NONE	NONE
chr2	1653111	1653334	10	AT2G04720	-	pseudogene	pseudogene, GTP-binding protein -related, similar to GTP-binding protein GI:6624302 from (Carica papaya); blastp match of 60% identity and 5.0e-31 P-value to GP|6624302|dbj|BAA88497.1||AB035919 small GTP-binding protein {Carica papaya}	NONE	NONE	NONE
chr2	1682008	1682463	15	NONE	NONE	NONE	NONE	AT2TE07790	ATREP10D:RC/Helitron	AT2G04790-AT2G04795
chr2	1698305	1699506	16	AT2G04842	-	protein_coding_gene	threonyl-tRNA synthetase, putative / threonine--tRNA ligase, putative	NONE	NONE	AT2G04840-AT2G04842
chr2	1785116	1787979	21	AT2G05040	+	transposable_element_gene	transposable element gene	AT2TE08230;AT2TE08240;AT2TE08235;AT2TE08225	ATGP3:LTR/Gypsy;ATCOPIA36:LTR/Copia;ATCOPIA57:LTR/Copia;ATGP3:LTR/Gypsy	AT2G05040-AT2G05050
chr2	1820195	1821940	12	AT2G05090	-	transposable_element_gene	transposable element gene	AT2TE08320;AT2TE08340;AT2TE08335;AT2TE08325;AT2TE08345;AT2TE08330	HELITRON4:RC/Helitron;HARBINGER:DNA/Harbinger;ATHPOGON3:DNA/Pogo;HELITRON4:RC/Helitron;HARBINGER:DNA/Harbinger;HELITRON4:RC/Helitron	AT2G05090-AT2G05100
chr2	1944315	1945511	26	NONE	NONE	NONE	NONE	NONE	NONE	AT2G05335-AT2G05340
chr2	1951336	1952652	11	AT2G05350	+	protein_coding_gene	unknown protein; Has 22 Blast hits to 16 proteins in 5 species: Archae - 0; Bacteria - 0; Metazoa - 0; Fungi - 0; Plants - 22; Viruses - 0; Other Eukaryotes - 0 (source: NCBI BLink).	NONE	NONE	NONE
chr2	1954066	1954982	18	AT2G05350	+	protein_coding_gene	unknown protein; Has 22 Blast hits to 16 proteins in 5 species: Archae - 0; Bacteria - 0; Metazoa - 0; Fungi - 0; Plants - 22; Viruses - 0; Other Eukaryotes - 0 (source: NCBI BLink).	AT2TE09010	ARNOLDY2:DNA/MuDR	AT2G05350-AT2G05360
chr2	1997068	1998494	11	AT2G05450	+	transposable_element_gene	transposable element gene	AT2TE09205	VANDAL1:DNA/MuDR	NONE
chr2	2019166	2019465	10	NONE	NONE	NONE	NONE	AT2TE09260	HELITRON1:RC/Helitron	AT2G05510-AT2G05518
chr2	2070489	2070644	12	NONE	NONE	NONE	NONE	NONE	NONE	AT2G05590-AT2G05600
chr2	2082280	2083397	20	AT2G05630	-	protein_coding_gene	Ubiquitin-like superfamily protein	AT2TE09510	HELITRON1:RC/Helitron	AT2G05620-AT2G05630
chr2	2104126	2108790	34	AT2G05647;AT2G05660	-	transposable_element_gene;transposable_element_gene	transposable element gene;transposable element gene	AT2TE09615;AT2TE09610;AT2TE09625;AT2TE09620	ATENSPM9:DNA/En-Spm;ATENSPM9:DNA/En-Spm;ATHILA4D_LTR:LTR/Gypsy;ATHILA4A:LTR/Gypsy	AT2G05645-AT2G05647;AT2G05647-AT2G05660
chr2	2122566	2123856	11	AT2G05680	+	transposable_element_gene	transposable element gene	AT2TE09685	VANDAL3:DNA/MuDR	AT2G05670-AT2G05680
chr2	2155252	2156809	14	NONE	NONE	NONE	NONE	AT2TE09895;AT2TE09885;AT2TE09890	ATDNA1T9A:DNA/MuDR;ATREP11:RC/Helitron;VANDAL3:DNA/MuDR	AT2G05730-AT2G05740
chr2	2162441	2162648	11	NONE	NONE	NONE	NONE	AT2TE09950	HELITRONY3:RC/Helitron	AT2G05740-AT2G05750
chr2	2189155	2190798	13	NONE	NONE	NONE	NONE	NONE	NONE	AT2G05770-AT2G05780
chr2	2203141	2205597	18	AT2G05800	+	transposable_element_gene	transposable element gene	AT2TE10160;AT2TE10165;AT2TE10170	VANDAL18:DNA/MuDR;VANDAL18:DNA/MuDR;VANDAL4:DNA/MuDR	NONE
chr2	2232137	2232362	17	NONE	NONE	NONE	NONE	NONE	NONE	AT2G05830-AT2G05840
chr2	2379011	2380879	11	AT2G06110	-	transposable_element_gene	transposable element gene	AT2TE10955	ATHILA4:LTR/Gypsy	NONE
chr2	2398025	2399925	16	NONE	NONE	NONE	NONE	AT2TE10980;AT2TE10975	ATHILA:LTR/Gypsy;ATHILA8A:LTR/Gypsy	AT2G06140-AT2G06150
chr2	2401305	2402987	15	AT2G06150	-	transposable_element_gene	transposable element gene	AT2TE10985;AT2TE10980	ATHILA6A:LTR/Gypsy;ATHILA:LTR/Gypsy	AT2G06140-AT2G06150
chr2	2407098	2408968	14	AT2G06160	-	transposable_element_gene	transposable element gene	AT2TE10980	ATHILA:LTR/Gypsy	AT2G06160-AT2G06165
chr2	2437187	2438491	10	AT2G06220	+	transposable_element_gene	transposable element gene	AT2TE11110	VANDAL7:DNA/MuDR	AT2G06210-AT2G06220
chr2	2470104	2471880	14	AT2G06270;AT2G06280	+	transposable_element_gene;transposable_element_gene	transposable element gene;transposable element gene	AT2TE11260;AT2TE11250;AT2TE11255	VANDAL5:DNA/MuDR;ATHILA4A:LTR/Gypsy;VANDAL5A:DNA/MuDR	AT2G06270-AT2G06280
chr2	2490110	2491844	15	AT2G06310	+	transposable_element_gene	transposable element gene	AT2TE11330	ATHILA2:LTR/Gypsy	NONE
chr2	2496362	2497760	10	AT2G06330	+	transposable_element_gene	transposable element gene	AT2TE11350	ATHILA2:LTR/Gypsy	AT2G06330-AT2G06335
chr2	2518578	2519296	50	NONE	NONE	NONE	NONE	AT2TE11410	HELITRONY1C:RC/Helitron	AT2G06390-AT2G06400
chr2	2603417	2605845	20	AT2G06550;AT2G06555	-	transposable_element_gene;protein_coding_gene	transposable element gene;unknown protein; Has 30201 Blast hits to 17322 proteins in 780 species: Archae - 12; Bacteria - 1396; Metazoa - 17338; Fungi - 3422; Plants - 5037; Viruses - 0; Other Eukaryotes - 2996 (source: NCBI BLink).	AT2TE11695;AT2TE11700	ATIS112A:DNA/Harbinger;ATIS112A:DNA/Harbinger	AT2G06550-AT2G06555;AT2G06555-AT2G06560
chr2	2702153	2703912	14	AT2G06770	-	transposable_element_gene	transposable element gene	AT2TE11985	ATHILA8A:LTR/Gypsy	AT2G06760-AT2G06770
chr2	2767029	2769879	18	AT2G06860	+	transposable_element_gene	transposable element gene	AT2TE12225	VANDAL9:DNA/MuDR	NONE
chr2	2790123	2791780	12	AT2G06885	+	transposable_element_gene	transposable element gene	AT2TE12310;AT2TE12295;AT2TE12300;AT2TE12305	ATHILA4A:LTR/Gypsy;ATHILA4:LTR/Gypsy;ATHILA4C:LTR/Gypsy;ATHILA4C:LTR/Gypsy	AT2G06880-AT2G06885
chr2	2800095	2801927	11	AT2G06900	+	transposable_element_gene	transposable element gene	AT2TE12310;AT2TE12320	ATHILA4A:LTR/Gypsy;ATENSPM3:DNA/En-Spm	AT2G06890-AT2G06900
chr2	2817182	2818992	11	AT2G06910	+	transposable_element_gene	transposable element gene	AT2TE12390;AT2TE12380;AT2TE12385;AT2TE12375	ATENSPM2:DNA/En-Spm;ATENSPM6:DNA/En-Spm;ATENSPM2:DNA/En-Spm;ATHILA8A:LTR/Gypsy	AT2G06908-AT2G06910
chr2	2855261	2856456	11	AT2G06940	+	pseudogene	pseudogene, similar to putative pectin methylesterase, blastp match of 41% identity and 3.5e-39 P-value to GP|20521423|dbj|BAB91933.1||AP003768 putative pectin methylesterase {Oryza sativa (japonica cultivar-group)}	AT2TE12505	ATHILA:LTR/Gypsy	AT2G06940-AT2G06950
chr2	2875075	2875969	11	AT2G06965	-	transposable_element_gene	transposable element gene	AT2TE12555	ATHILA3:LTR/Gypsy	NONE
chr2	2879224	2880866	13	AT2G06967	-	transposable_element_gene	transposable element gene	AT2TE12555	ATHILA3:LTR/Gypsy	AT2G06967-AT2G06973
chr2	2908049	2910802	24	AT2G07020	-	protein_coding_gene	Protein kinase protein with adenine nucleotide alpha hydrolases-like domain	AT2TE12670	HARBINGER:DNA/Harbinger	AT2G07010-AT2G07020
chr2	2937015	2937811	10	AT2G07080	+	transposable_element_gene	transposable element gene	AT2TE12815	ATCOPIA43:LTR/Copia	NONE
chr2	3062025	3063994	13	AT2G07380	+	transposable_element_gene	transposable element gene	AT2TE13335	VANDAL3:DNA/MuDR	AT2G07365-AT2G07380
chr2	3074197	3075961	13	AT2G07400	-	transposable_element_gene	transposable element gene	AT2TE13350;AT2TE13345;AT2TE13340;AT2TE13335	ATHILA:LTR/Gypsy;ATHPOGON1:DNA/Pogo;ATCOPIA95:LTR/Copia;VANDAL3:DNA/MuDR	NONE
chr2	3082169	3083642	10	AT2G07410	-	transposable_element_gene	transposable element gene	AT2TE13380	ATHILA6B:LTR/Gypsy	NONE
chr2	3199007	3200914	11	AT2G07620	-	transposable_element_gene	transposable element gene	AT2TE13825;AT2TE13830	HELITRON4:RC/Helitron;HELITRON3:RC/Helitron	AT2G07600-AT2G07620
chr2	3516777	3516989	15	AT2G07680	+	protein_coding_gene	multidrug resistance-associated protein 11	NONE	NONE	NONE
chr2	3573491	3574948	11	NONE	NONE	NONE	NONE	AT2TE15590	ATHILA6A:LTR/Gypsy	AT2G07740-AT2G07750
chr2	3651339	3652938	11	AT2G09388	+	protein_coding_gene	unknown protein; Has 6 Blast hits to 6 proteins in 2 species: Archae - 0; Bacteria - 0; Metazoa - 0; Fungi - 0; Plants - 6; Viruses - 0; Other Eukaryotes - 0 (source: NCBI BLink).	AT2TE15915;AT2TE15910;AT2TE15920	ATHILA4A:LTR/Gypsy;ATHILA4D_LTR:LTR/Gypsy;ATHILA4A:LTR/Gypsy	AT2G09388-AT2G09589
chr2	3662163	3663895	11	NONE	NONE	NONE	NONE	NONE	NONE	AT2G09790-AT2G09800
chr2	3711029	3712886	12	NONE	NONE	NONE	NONE	NONE	NONE	AT2G09850-AT2G09860
chr2	3723300	3724974	10	AT2G09860	-	transposable_element_gene	transposable element gene	AT2TE16160	ATLINE2:LINE/L1	NONE
chr2	3729112	3730735	11	AT2G09865	-	transposable_element_gene	transposable element gene	AT2TE16180	ATHILA4C:LTR/Gypsy	AT2G09862-AT2G09865
chr2	3760010	3762702	18	AT2G09920	-	transposable_element_gene	transposable element gene	AT2TE16230;AT2TE16235	ATHILA2:LTR/Gypsy;ATLANTYS3:LTR/Gypsy	AT2G09920-AT2G09930
chr2	3789119	3790769	12	AT2G10010	-	transposable_element_gene	transposable element gene	AT2TE16310	ATENSPM7:DNA/En-Spm	AT2G10000-AT2G10010
chr2	3821103	3822995	17	AT2G10080	-	transposable_element_gene	transposable element gene	AT2TE16445	ATHILA4:LTR/Gypsy	NONE
chr2	3850141	3851911	12	AT2G10160	-	transposable_element_gene	transposable element gene	AT2TE16530	ATHILA4C:LTR/Gypsy	NONE
chr2	3899507	3900698	12	AT2G10220;AT2G10223	-	transposable_element_gene;transposable_element_gene	transposable element gene;transposable element gene	AT2TE16635;AT2TE16645	ATHILA3:LTR/Gypsy;ATGP1:LTR/Gypsy	AT2G10220-AT2G10223
chr2	3919047	3920998	11	AT2G10240;AT2G10250	+	transposable_element_gene;transposable_element_gene	transposable element gene;transposable element gene	AT2TE16705;AT2TE16710	HELITRON3:RC/Helitron;ATHILA:LTR/Gypsy	AT2G10240-AT2G10250
chr2	3946044	3947986	13	AT2G10280	+	transposable_element_gene	transposable element gene	AT2TE16815;AT2TE16800	ATHILA4:LTR/Gypsy;ATLANTYS3:LTR/Gypsy	NONE
chr2	4052020	4054662	18	AT2G10510	+	transposable_element_gene	transposable element gene	AT2TE17145	ATCOPIA42:LTR/Copia	NONE
chr2	4069214	4070980	16	NONE	NONE	NONE	NONE	AT2TE17190;AT2TE17195	ATCOPIA11:LTR/Copia;ATHILA8B:LTR/Gypsy	AT2G10530-AT2G10535
chr2	4094083	4095996	11	AT2G10540	-	transposable_element_gene	transposable element gene	NONE	NONE	AT2G10540-AT2G10550
chr2	4109616	4112803	27	AT2G10560;AT2G10570	+	protein_coding_gene;transposable_element_gene	unknown protein; BEST Arabidopsis thaliana protein match is: unknown protein (TAIR:AT5G04860.1); Has 70 Blast hits to 70 proteins in 12 species: Archae - 0; Bacteria - 0; Metazoa - 0; Fungi - 0; Plants - 70; Viruses - 0; Other Eukaryotes - 0 (source: NCBI BLink).;transposable element gene	AT2TE17380	ATCOPIA34:LTR/Copia	AT2G10557-AT2G10560;AT2G10560-AT2G10570
chr2	4128184	4130907	18	AT2G10600	-	transposable_element_gene	transposable element gene	AT2TE17420;AT2TE17425	ATHILA:LTR/Gypsy;ATHILA2:LTR/Gypsy	NONE
chr2	4153432	4153959	13	AT2G10614	+	transposable_element_gene	transposable element gene	AT2TE17570	ATHILA2:LTR/Gypsy	AT2G10611-AT2G10614
chr2	4334531	4335768	10	AT2G10975	+	protein_coding_gene	unknown protein; Has 30201 Blast hits to 17322 proteins in 780 species: Archae - 12; Bacteria - 1396; Metazoa - 17338; Fungi - 3422; Plants - 5037; Viruses - 0; Other Eukaryotes - 2996 (source: NCBI BLink).	NONE	NONE	AT2G10970-AT2G10975
chr2	4338218	4339659	15	AT2G10990	+	pseudogene	pseudogene, hypothetical protein	AT2TE18245	ATMUN2:DNA/MuDR	AT2G10980-AT2G10990
chr2	4373159	4374997	11	AT2G11030	-	transposable_element_gene	transposable element gene	AT2TE18385	ARNOLD1:DNA/MuDR	AT2G11030-AT2G11040
chr2	4399063	4402000	15	AT2G11090;AT2G11100	+	transposable_element_gene;transposable_element_gene	transposable element gene;transposable element gene	AT2TE18435;AT2TE18440	ATHILA4:LTR/Gypsy;ATHILA2:LTR/Gypsy	AT2G11080-AT2G11090;AT2G11090-AT2G11100
chr2	4410302	4411697	22	AT2G11120;AT2G11130	-	transposable_element_gene;transposable_element_gene	transposable element gene;transposable element gene	AT2TE18455	ATHILA0_I:LTR/Gypsy	AT2G11120-AT2G11130
chr2	4468211	4469535	11	AT2G11235	+	transposable_element_gene	transposable element gene	AT2TE18720;AT2TE18710	ATHILA4A:LTR/Gypsy;ATCOPIA35:LTR/Copia	AT2G11230-AT2G11235
chr2	4489026	4490900	14	AT2G11290	+	transposable_element_gene	transposable element gene	AT2TE18825;AT2TE18830	ATGP3:LTR/Gypsy;ATLANTYS1:LTR/Gypsy	AT2G11280-AT2G11290;AT2G11290-AT2G11300
chr2	4500092	4501577	11	AT2G11310;AT2G11320	+	transposable_element_gene;transposable_element_gene	transposable element gene;transposable element gene	AT2TE18840;AT2TE18830;AT2TE18835	HELITRON4:RC/Helitron;ATLANTYS1:LTR/Gypsy;HELITRON2:RC/Helitron	AT2G11310-AT2G11320
chr2	4526093	4527997	10	AT2G11350	+	transposable_element_gene	transposable element gene	AT2TE18920	VANDAL3:DNA/MuDR	AT2G11345-AT2G11350
chr2	4595042	4596755	12	AT2G11465	+	transposable_element_gene	transposable element gene	AT2TE19065;AT2TE19055;AT2TE19060	ATHILA4:LTR/Gypsy;ATHILA6A:LTR/Gypsy;ATHILA2:LTR/Gypsy	AT2G11462-AT2G11465
chr2	4628602	4629874	10	AT2G11550	-	transposable_element_gene	transposable element gene	AT2TE19200	ATENSPM7:DNA/En-Spm	NONE
chr2	4673146	4674839	10	NONE	NONE	NONE	NONE	AT2TE19420;AT2TE19400	ATHILA4B_LTR:LTR/Gypsy;HELITRON1:RC/Helitron	AT2G11640-AT2G11650
chr2	4706077	4706921	10	AT2G11730;AT2G11740	-	transposable_element_gene;transposable_element_gene	transposable element gene;transposable element gene	AT2TE19555	ATCOPIA34:LTR/Copia	AT2G11730-AT2G11740
chr2	4810548	4811988	11	AT2G11930	+	pseudogene	pseudogene, hypothetical protein, and genefinder	NONE	NONE	NONE
chr2	4840315	4843768	23	AT2G12010;AT2G12020	+	transposable_element_gene;transposable_element_gene	transposable element gene;transposable element gene	AT2TE20075	ATHILA4C:LTR/Gypsy	AT2G12010-AT2G12020
chr2	4855282	4856690	10	AT2G12040	+	transposable_element_gene	transposable element gene	AT2TE20110;AT2TE20105	ATHILA8A:LTR/Gypsy;ATHILA3:LTR/Gypsy	AT2G12025-AT2G12040;AT2G12040-AT2G12050
chr2	4949439	4953000	25	AT2G12330	+	transposable_element_gene	transposable element gene	AT2TE20330	ATHILA5:LTR/Gypsy	AT2G12325-AT2G12330
chr2	4954010	4954991	12	AT2G12330	+	transposable_element_gene	transposable element gene	AT2TE20330	ATHILA5:LTR/Gypsy	NONE
chr2	4975102	4976668	14	AT2G12360	-	transposable_element_gene	transposable element gene	AT2TE20420	ATHILA3:LTR/Gypsy	NONE
chr2	4981562	4983869	19	AT2G12370	+	transposable_element_gene	transposable element gene	AT2TE20435	ATLANTYS1:LTR/Gypsy	NONE
chr2	5005183	5006768	12	AT2G12400	-	protein_coding_gene	unknown protein; FUNCTIONS IN: molecular_function unknown; INVOLVED IN: biological_process unknown; LOCATED IN: endomembrane system; EXPRESSED IN: 25 plant structures; EXPRESSED DURING: 13 growth stages; BEST Arabidopsis thaliana protein match is: unknown protein (TAIR:AT2G25270.1); Has 177 Blast hits to 172 proteins in 23 species: Archae - 0; Bacteria - 2; Metazoa - 3; Fungi - 0; Plants - 164; V…	AT2TE20520	ATHAT1:DNA/HAT	NONE
chr2	5023143	5027971	33	AT2G12410;AT2G12420	-	transposable_element_gene;transposable_element_gene	transposable element gene;transposable element gene	AT2TE20645;AT2TE20650;AT2TE20640	ENDOVIR1:LTR/Copia;ATENSPM9:DNA/En-Spm;ATHILA4B_LTR:LTR/Gypsy	AT2G12408-AT2G12410;AT2G12410-AT2G12420
chr2	5030069	5031855	11	AT2G12430	-	transposable_element_gene	transposable element gene	AT2TE20675;AT2TE20680	ATENSPM5:DNA/En-Spm;Unassigned:Unassigned	AT2G12420-AT2G12430
chr2	5038197	5039836	12	AT2G12440	+	transposable_element_gene	transposable element gene	AT2TE20715;AT2TE20720;AT2TE20710	ATREP11A:RC/Helitron;ATLINE1A:LINE/L1;ATREP2:RC/Helitron	NONE
chr2	5058135	5059939	11	NONE	NONE	NONE	NONE	AT2TE20810	ATGP1:LTR/Gypsy	AT2G12465-AT2G12470
chr2	5062100	5065721	21	AT2G12470	-	transposable_element_gene	transposable element gene	AT2TE20820;AT2TE20815;AT2TE20830;AT2TE20825;AT2TE20835	ATMUN1:DNA/MuDR;ATLINE1A:LINE/L1;ATCOPIA38:LTR/Copia;ATCOPIA11:LTR/Copia;ATCOPIA1:LTR/Copia	AT2G12465-AT2G12470
chr2	5077263	5077942	11	AT2G12490	+	transposable_element_gene	transposable element gene	AT2TE20870	ATCOPIA66:LTR/Copia	NONE
chr2	5080185	5081917	19	NONE	NONE	NONE	NONE	AT2TE20890;AT2TE20875;AT2TE20880;AT2TE20885	ATLINE1_5:LINE/L1;ATREP5:RC/Helitron;TNAT1A:DNA;HELITRONY1A:RC/Helitron	AT2G12490-AT2G12500
chr2	5102467	5105743	24	AT2G12510;AT2G12520	-	transposable_element_gene;transposable_element_gene	transposable element gene;transposable element gene	AT2TE20960	ATLANTYS1:LTR/Gypsy	AT2G12510-AT2G12520
chr2	5130030	5131660	15	AT2G12570	-	transposable_element_gene	transposable element gene	AT2TE21045	ATHILA2:LTR/Gypsy	AT2G12570-AT2G12580
chr2	5141333	5144884	22	AT2G12610	+	transposable_element_gene	transposable element gene	AT2TE21075;AT2TE21070;AT2TE21080;AT2TE21065	ATHILA4C:LTR/Gypsy;ATHILA0_I:LTR/Gypsy;ATHILA4A:LTR/Gypsy;ATHILA4A:LTR/Gypsy	AT2G12600-AT2G12610;AT2G12610-AT2G12620
chr2	5175219	5176655	13	AT2G12650	+	transposable_element_gene	transposable element gene	AT2TE21225;AT2TE21230;AT2TE21235	ATLINE1_4:LINE/L1;TA11:LINE/L1;ATLINE1A:LINE/L1	NONE
chr2	5215023	5215467	16	NONE	NONE	NONE	NONE	AT2TE21310;AT2TE21315	HELITRON4:RC/Helitron;ATTIRTA1:DNA/Tc1	AT2G12720-AT2G12730
chr2	5236437	5237904	16	AT2G12760	-	transposable_element_gene	transposable element gene	AT2TE21360	ATGP1:LTR/Gypsy	NONE
chr2	5240315	5241927	12	AT2G12770	-	transposable_element_gene	transposable element gene	AT2TE21380	ATLINE1_6:LINE/L1	NONE
chr2	5251051	5252562	12	AT2G12780;AT2G12800	+	transposable_element_gene;transposable_element_gene	transposable element gene;transposable element gene	AT2TE21425;AT2TE21420	ATHILA2:LTR/Gypsy;ATHILA2:LTR/Gypsy	AT2G12780-AT2G12800
chr2	5255083	5255798	10	AT2G12800	+	transposable_element_gene	transposable element gene	AT2TE21440	ATHILA6B:LTR/Gypsy	NONE
chr2	5287035	5288931	12	AT2G12870	-	transposable_element_gene	transposable element gene	AT2TE21530	ATLANTYS2:LTR/Gypsy	AT2G12870-AT2G12875
chr2	5300346	5301958	13	AT2G12910	+	transposable_element_gene	transposable element gene	AT2TE21605	ATLANTYS2:LTR/Gypsy	AT2G12910-AT2G12920
chr2	5307121	5310777	28	AT2G12930	+	transposable_element_gene	transposable element gene	AT2TE21610	ATGP2:LTR/Gypsy	NONE
chr2	5334343	5335570	10	AT2G12970	+	transposable_element_gene	transposable element gene	AT2TE21705	ATGP1:LTR/Gypsy	NONE
chr2	5366015	5367877	12	AT2G13040	+	transposable_element_gene	transposable element gene	AT2TE21760;AT2TE21765	ATLANTYS1:LTR/Gypsy;ATLANTYS1:LTR/Gypsy	AT2G13040-AT2G13050
chr2	5381008	5383565	17	AT2G13080	-	transposable_element_gene	transposable element gene	AT2TE21795;AT2TE21800;AT2TE21760;AT2TE21805;AT2TE21790	ATLANTYS2:LTR/Gypsy;ATLANTYS1:LTR/Gypsy;ATLANTYS1:LTR/Gypsy;ATLANTYS3:LTR/Gypsy;ATLANTYS3:LTR/Gypsy	NONE
chr2	5458277	5459949	12	NONE	NONE	NONE	NONE	AT2TE22120;AT2TE22115;AT2TE22110	ATHILA4B_LTR:LTR/Gypsy;ATGP6:LTR/Gypsy;ATGP5:LTR/Gypsy	AT2G13175-AT2G13180
chr2	5463205	5464905	12	AT2G13180	+	transposable_element_gene	transposable element gene	AT2TE22135	ATGP5:LTR/Gypsy	AT2G13175-AT2G13180;AT2G13180-AT2G13190
chr2	5563076	5564736	11	AT2G13380	+	transposable_element_gene	transposable element gene	AT2TE22500;AT2TE22495	ATLANTYS2:LTR/Gypsy;ATLANTYS1:LTR/Gypsy	NONE
chr2	5622085	5623832	12	AT2G13480;AT2G13490	+	transposable_element_gene;transposable_element_gene	transposable element gene;transposable element gene	AT2TE22725;AT2TE22720	TA11:LINE/L1;TA11:LINE/L1	AT2G13480-AT2G13490
chr2	5628016	5631707	25	AT2G13500;AT2G13510;AT2G13520	-	protein_coding_gene;protein_coding_gene;transposable_element_gene	unknown protein; BEST Arabidopsis thaliana protein match is: unknown protein (TAIR:AT2G41590.1); Has 126 Blast hits to 126 proteins in 7 species: Archae - 0; Bacteria - 0; Metazoa - 0; Fungi - 0; Plants - 126; Viruses - 0; Other Eukaryotes - 0 (source: NCBI BLink).;unknown protein; BEST Arabidopsis thaliana protein match is: unknown protein (TAIR:AT2G13500.1); Has 136 Blast hits to 116 proteins i…	AT2TE22740	TA11:LINE/L1	AT2G13500-AT2G13510;AT2G13510-AT2G13520
chr2	5783039	5786740	23	AT2G13830	-	transposable_element_gene	transposable element gene	AT2TE23510;AT2TE23515	ATGP1:LTR/Gypsy;ATGP1:LTR/Gypsy	NONE
chr2	5846048	5847922	13	AT2G13930	-	transposable_element_gene	transposable element gene	AT2TE23845	ATCOPIA49:LTR/Copia	AT2G13920-AT2G13930
chr2	5851502	5851765	11	NONE	NONE	NONE	NONE	NONE	NONE	AT2G13930-AT2G13940
chr2	5853230	5854998	14	AT2G13940	+	transposable_element_gene	transposable element gene	AT2TE23855	ATCOPIA13:LTR/Copia	NONE
chr2	5856007	5857791	15	AT2G13940;AT2G13950	+	transposable_element_gene;protein_coding_gene	transposable element gene;Cysteine/Histidine-rich C1 domain family protein	AT2TE23855	ATCOPIA13:LTR/Copia	AT2G13940-AT2G13950
chr2	5867815	5868997	18	NONE	NONE	NONE	NONE	AT2TE23890	ATCOPIA94:LTR/Copia	AT2G13975-AT2G13980
chr2	5884146	5885844	16	AT2G14000	-	protein_coding_gene	Arabidopsis retrotransposon ORF-1 protein	AT2TE23960	ATHILA7A:LTR/Gypsy	AT2G13990-AT2G14000
chr2	5895564	5897861	17	AT2G14030	-	transposable_element_gene	transposable element gene	AT2TE23965	VANDAL13:DNA/MuDR	NONE
chr2	5901011	5902886	11	AT2G14040	-	transposable_element_gene	transposable element gene	AT2TE24035	ATHILA7:LTR/Gypsy	NONE
chr2	6012096	6012849	11	AT2G14200	-	transposable_element_gene	transposable element gene	AT2TE24460	ATCOPIA45:LTR/Copia	AT2G14200-AT2G14206
chr2	6043168	6043994	10	AT2G14260	-	protein_coding_gene	proline iminopeptidase	NONE	NONE	AT2G14260-AT2G14270
chr2	6091588	6092809	12	NONE	NONE	NONE	NONE	NONE	NONE	AT2G14365-AT2G14370
chr2	6114103	6115859	10	AT2G14400	+	transposable_element_gene	transposable element gene	AT2TE24870;AT2TE24875;AT2TE24865	ATLANTYS1:LTR/Gypsy;ATLANTYS2:LTR/Gypsy;TAT1_ATH:LTR/Gypsy	NONE
chr2	6123081	6125880	27	AT2G14410	-	pseudogene	pseudogene, hypothetical protein, similar to Myosin heavy chain, non-muscle (Zipper protein) (Myosin II)(SP:Q99323) {Drosophila melanogaster}	AT2TE24900;AT2TE24905	ATLANTYS1:LTR/Gypsy;ATHILA8A:LTR/Gypsy	AT2G14410-AT2G14415
chr2	6161065	6162834	19	AT2G14470	+	transposable_element_gene	transposable element gene	AT2TE25030;AT2TE25025;AT2TE25020	ATREP15:RC/Helitron;HELITRON5:RC/Helitron;HELITRON1:RC/Helitron	AT2G14470-AT2G14475
chr2	6177165	6177935	13	NONE	NONE	NONE	NONE	AT2TE25095	ATHILA4:LTR/Gypsy	AT2G14510-AT2G14520
chr2	6185737	6186922	10	NONE	NONE	NONE	NONE	NONE	NONE	AT2G14520-AT2G14530
chr2	6189187	6190074	12	AT2G14530	+	protein_coding_gene	TRICHOME BIREFRINGENCE-LIKE 13	NONE	NONE	NONE
chr2	6231249	6232978	12	AT2G14595;AT2G14600	-	transposable_element_gene;transposable_element_gene	transposable element gene;transposable element gene	AT2TE25405;AT2TE25410;AT2TE25400	VANDAL10:DNA/MuDR;VANDAL11:DNA/MuDR;VANDAL9:DNA/MuDR	AT2G14595-AT2G14600
chr2	6251166	6252999	10	AT2G14630	-	transposable_element_gene	transposable element gene	AT2TE25490;AT2TE25485;AT2TE25495	ATLINE1A:LINE/L1;ATREP15:RC/Helitron;ATENSPM1:DNA/En-Spm	AT2G14620-AT2G14630
chr2	6317018	6317990	19	NONE	NONE	NONE	NONE	NONE	NONE	AT2G14750-AT2G14760
chr2	6397688	6397894	11	NONE	NONE	NONE	NONE	AT2TE26105	ATREP3:RC/Helitron	AT2G14880-AT2G14890
chr2	6422369	6423822	14	AT2G14930	-	transposable_element_gene	transposable element gene	AT2TE26230	ATCOPIA9:LTR/Copia	AT2G14920-AT2G14930
chr2	6436202	6439452	28	AT2G14940	+	transposable_element_gene	transposable element gene	AT2TE26275	ATLINE1_6:LINE/L1	AT2G14940-AT2G14950
chr2	6446112	6447698	13	AT2G14950	+	transposable_element_gene	transposable element gene	AT2TE26310;AT2TE26315	ATHILA4D_LTR:LTR/Gypsy;ATHAT7:DNA/HAT	AT2G14940-AT2G14950
chr2	6508188	6508910	11	AT2G15040	+	pseudogene	pseudogene, disease resistance protein-related, low similarity to disease resistance protein Cf-2.1 (Lycopersicon pimpinellifolium) GI:1184075; contains Pfam profile PF00560: Leucine Rich Repeat; blastp match of 38% identity and 4.4e-96 P-value to GP|1184075|gb|AAC15779.1||U42444 Cf-2.1 {Lycopersicon pimpinellifolium}	AT2TE26610	ATGP2N:LTR/Gypsy	AT2G15040-AT2G15042
chr2	6644348	6644857	15	AT2G15292	-	other_RNA	Unknown gene	NONE	NONE	NONE
chr2	6686775	6686839	12	NONE	NONE	NONE	NONE	NONE	NONE	AT2G15345-AT2G15350
chr2	6706353	6707113	27	AT2G15380	+	transposable_element_gene	transposable element gene	AT2TE27400;AT2TE27390	ATREP4:RC/Helitron;ATLINE1_6:LINE/L1	AT2G15380-AT2G15390
chr2	6720125	6723930	31	AT2G15410	+	transposable_element_gene	transposable element gene	AT2TE27470;AT2TE27465	ATLANTYS3:LTR/Gypsy;ATLANTYS1:LTR/Gypsy	AT2G15410-AT2G15420
chr2	6725020	6726842	15	AT2G15420	-	protein_coding_gene	myosin heavy chain-related	AT2TE27480	ATLANTYS3:LTR/Gypsy	NONE
chr2	6769042	6770972	15	AT2G15510;AT2G15520	-	transposable_element_gene;transposable_element_gene	transposable element gene;transposable element gene	AT2TE27645	TA11:LINE/L1	AT2G15510-AT2G15520
chr2	6782206	6784793	18	AT2G15540;AT2G15550	-	transposable_element_gene;transposable_element_gene	transposable element gene;transposable element gene	AT2TE27670	ATLINE1_4:LINE/L1	AT2G15540-AT2G15550
chr2	6822022	6823387	27	AT2G15650	+	transposable_element_gene	transposable element gene	AT2TE27820	ATCOPIA36:LTR/Copia	NONE
chr2	6838151	6838805	11	AT2G15700	+	transposable_element_gene	transposable element gene	AT2TE27870	ATCOPIA37:LTR/Copia	NONE
chr2	6884062	6886748	22	AT2G15810	+	transposable_element_gene	transposable element gene	AT2TE28035;AT2TE28025;AT2TE28030;AT2TE28020	ATMU2:DNA/MuDR;ATGP10:LTR/Gypsy;ATGP10:LTR/Gypsy;ATMU1:DNA/MuDR	NONE
chr2	6955664	6958659	20	AT2G16000	+	transposable_element_gene	transposable element gene	AT2TE28325	ATCOPIA38B:LTR/Copia	AT2G16000-AT2G16005
chr2	6962167	6963464	17	NONE	NONE	NONE	NONE	AT2TE28345	ATDNA12T3A:DNA	AT2G16005-AT2G16010
chr2	7038063	7038276	10	AT2G16230	-	protein_coding_gene	O-Glycosyl hydrolases family 17 protein	NONE	NONE	NONE
chr2	7151156	7151838	13	AT2G16500	-	protein_coding_gene	arginine decarboxylase 1	NONE	NONE	NONE
chr2	7207642	7207718	10	NONE	NONE	NONE	NONE	AT2TE29365	ATREP10C:RC/Helitron	AT2G16620-AT2G16630
chr2	7281127	7281667	10	AT2G16770;AT2G16780	-	protein_coding_gene;protein_coding_gene	Basic-leucine zipper (bZIP) transcription factor family protein;Transducin family protein / WD-40 repeat family protein	NONE	NONE	AT2G16770-AT2G16780
chr2	7393005	7393344	11	AT2G17010	-	protein_coding_gene	Mechanosensitive ion channel family protein	NONE	NONE	NONE
chr2	7442078	7443707	11	AT2G17110	-	protein_coding_gene	Protein of unknown function (DUF630 and DUF632)	AT2TE30510	SIMPLEHAT1:DNA/HAT	AT2G17090-AT2G17110
chr2	7590586	7591747	13	AT2G17480	-	protein_coding_gene	Seven transmembrane MLO family protein	NONE	NONE	NONE
chr2	7738130	7738974	10	AT2G17790	+	protein_coding_gene	VPS35 homolog A	NONE	NONE	NONE
chr2	7780790	7781954	13	AT2G17910	+	transposable_element_gene	transposable element gene	AT2TE32120	TA11:LINE/L1	NONE
chr2	7931015	7932905	17	AT2G18220;AT2G18230	-	protein_coding_gene;protein_coding_gene	Noc2p family;pyrophosphorylase 2	NONE	NONE	AT2G18220-AT2G18230
chr2	8003144	8003903	10	AT2G18465	-	protein_coding_gene	Chaperone DnaJ-domain superfamily protein	NONE	NONE	NONE
chr2	8328630	8328818	17	AT2G19190	-	protein_coding_gene	FLG22-induced receptor-like kinase 1	NONE	NONE	NONE
chr2	8576656	8577635	11	AT2G19870	+	protein_coding_gene	tRNA/rRNA methyltransferase (SpoU) family protein	NONE	NONE	NONE
chr2	8622555	8622867	13	AT2G19960	+	protein_coding_gene	hAT family dimerisation domain	NONE	NONE	AT2G19960-AT2G19970
chr2	8756496	8757529	12	AT2G20300	-	protein_coding_gene	Protein kinase superfamily protein	NONE	NONE	NONE
chr2	8761517	8761959	11	AT2G20310	-	protein_coding_gene	RPM1 interacting protein 13	NONE	NONE	NONE
chr2	8818169	8819639	15	AT2G20460	-	transposable_element_gene	transposable element gene	AT2TE37050	ATCOPIA72:LTR/Copia	NONE
chr2	8834688	8835542	11	AT2G20495;AT2G20500	-	protein_coding_gene;protein_coding_gene	CONTAINS InterPro DOMAIN/s: Serine-threonine protein kinase 19 (InterPro:IPR018865); Has 155 Blast hits to 154 proteins in 53 species: Archae - 0; Bacteria - 0; Metazoa - 95; Fungi - 5; Plants - 34; Viruses - 0; Other Eukaryotes - 21 (source: NCBI BLink).;unknown protein; FUNCTIONS IN: molecular_function unknown; INVOLVED IN: biological_process unknown; LOCATED IN: mitochondrion; EXPRESSED IN: 21…	NONE	NONE	NONE
chr2	9251346	9251910	10	AT2G21630	+	protein_coding_gene	Sec23/Sec24 protein transport family protein	NONE	NONE	NONE
chr2	9262492	9263735	16	AT2G21655	+	protein_coding_gene	Protein of unknown function (DUF784)	AT2TE39260;AT2TE39265	HELITRONY3:RC/Helitron;ATREP1:RC/Helitron	AT2G21650-AT2G21655
chr2	9429424	9429580	10	AT2G22180	+	protein_coding_gene	hydroxyproline-rich glycoprotein family protein	NONE	NONE	NONE
chr2	9505110	9506592	13	AT2G22400	-	protein_coding_gene	S-adenosyl-L-methionine-dependent methyltransferases superfamily protein	NONE	NONE	NONE
chr2	9554480	9555195	11	AT2G22490	-	protein_coding_gene	Cyclin D2;1	NONE	NONE	NONE
chr2	9558029	9558695	18	NONE	NONE	NONE	NONE	AT2TE40695;AT2TE40700;AT2TE40690	ATHILA5:LTR/Gypsy;ATHILA5:LTR/Gypsy;ATHILA5:LTR/Gypsy	AT2G22490-AT2G22496
chr2	9724084	9724767	11	AT2G22830	-	protein_coding_gene	squalene epoxidase 2	NONE	NONE	NONE
chr2	9880154	9880968	10	AT2G23200	+	protein_coding_gene	Protein kinase superfamily protein	NONE	NONE	NONE
chr2	10100339	10101781	13	AT2G23740	+	protein_coding_gene	nucleic acid binding;sequence-specific DNA binding transcription factors;zinc ion binding	NONE	NONE	NONE
chr2	10201266	10202723	15	AT2G23980	-	protein_coding_gene	cyclic nucleotide-gated channel 6	NONE	NONE	NONE
chr2	10407344	10408825	11	NONE	NONE	NONE	NONE	AT2TE44620	ATREP10B:RC/Helitron	AT2G24510-AT2G24513
chr2	10477065	10478677	11	AT2G24640	-	protein_coding_gene	ubiquitin-specific protease 19	NONE	NONE	NONE
chr2	10489337	10489512	10	AT2G24660	-	transposable_element_gene	transposable element gene	AT2TE45020	ATCOPIA12:LTR/Copia	NONE
chr2	10530853	10531467	23	AT2G24735;AT2G24740	-	other_RNA;protein_coding_gene	Unknown gene;SET domain group 21	NONE	NONE	NONE
chr2	10569346	10569957	13	NONE	NONE	NONE	NONE	NONE	NONE	AT2G24791-AT2G24800
chr2	10658102	10659388	15	AT2G25050	-	protein_coding_gene	Actin-binding FH2 (Formin Homology) protein	NONE	NONE	NONE
chr2	11086495	11086912	10	NONE	NONE	NONE	NONE	NONE	NONE	AT2G26000-AT2G26010
chr2	11111040	11111995	11	AT2G26080	-	protein_coding_gene	glycine decarboxylase P-protein 2	NONE	NONE	NONE
chr2	11187451	11188786	12	AT2G26270;AT2G26280	-	protein_coding_gene;protein_coding_gene	FUNCTIONS IN: molecular_function unknown; INVOLVED IN: biological_process unknown; LOCATED IN: endomembrane system; BEST Arabidopsis thaliana protein match is: BRCT domain-containing DNA repair protein (TAIR:AT3G43930.1); Has 29 Blast hits to 29 proteins in 9 species: Archae - 0; Bacteria - 0; Metazoa - 0; Fungi - 0; Plants - 29; Viruses - 0; Other Eukaryotes - 0 (source: NCBI BLink).;CTC-interac…	NONE	NONE	NONE
chr2	11275044	11276989	19	AT2G26510	+	protein_coding_gene	Xanthine/uracil permease family protein	NONE	NONE	NONE
chr2	11332225	11333791	15	AT2G26650	-	protein_coding_gene	K+ transporter 1	NONE	NONE	NONE
chr2	11419169	11420295	10	AT2G26780	+	protein_coding_gene	ARM repeat superfamily protein	NONE	NONE	NONE
chr2	11429131	11429895	11	AT2G26800	-	protein_coding_gene	Aldolase superfamily protein	NONE	NONE	NONE
chr2	11519779	11520428	10	AT2G26990	-	protein_coding_gene	proteasome family protein	NONE	NONE	NONE
chr2	11604355	11605926	15	AT2G27150	+	protein_coding_gene	abscisic aldehyde oxidase 3	NONE	NONE	NONE
chr2	11649029	11649706	57	AT2G27229	+	protein_coding_gene	Pentatricopeptide repeat (PPR) superfamily protein	NONE	NONE	AT2G27220-AT2G27229
chr2	11834723	11834960	24	NONE	NONE	NONE	NONE	AT2TE51475;AT2TE51470	ATREP10B:RC/Helitron;ATREP9:RC/Helitron	AT2G27770-AT2G27775
chr2	11975793	11976036	15	AT2G28100	+	protein_coding_gene	alpha-L-fucosidase 1	NONE	NONE	NONE
chr2	12009196	12009916	17	AT2G28170	-	protein_coding_gene	Cation/hydrogen exchanger family protein	NONE	NONE	NONE
chr2	12015489	12016274	10	AT2G28190	+	protein_coding_gene	copper/zinc superoxide dismutase 2	NONE	NONE	NONE
chr2	12226285	12226541	13	AT2G28550	-	protein_coding_gene	related to AP2.7	NONE	NONE	NONE
chr2	12236879	12237622	11	AT2G28560	-	protein_coding_gene	DNA repair (Rad51) family protein	NONE	NONE	NONE
chr2	12449300	12451747	18	AT2G28980	-	transposable_element_gene	transposable element gene	AT2TE54360	ATLINEIII:LINE/L1	AT2G28970-AT2G28980
chr2	12453002	12455319	20	AT2G28980;AT2G28990	+	transposable_element_gene;protein_coding_gene	transposable element gene;Leucine-rich repeat protein kinase family protein	AT2TE54365;AT2TE54360	ATLINE2:LINE/L1;ATLINEIII:LINE/L1	AT2G28980-AT2G28990
chr2	12485356	12486721	23	AT2G29065	+	protein_coding_gene	GRAS family transcription factor	NONE	NONE	NONE
chr2	12614096	12614387	14	AT2G29400	-	protein_coding_gene	type one protein phosphatase 1	NONE	NONE	NONE
chr2	12617150	12617190	10	AT2G29410	+	protein_coding_gene	metal tolerance protein B1	NONE	NONE	NONE
chr2	12843525	12844687	14	AT2G30090	-	protein_coding_gene	Acyl-CoA N-acyltransferases (NAT) superfamily protein	NONE	NONE	AT2G30080-AT2G30090
chr2	12886208	12887381	15	NONE	NONE	NONE	NONE	NONE	NONE	AT2G30200-AT2G30210
chr2	13049558	13049944	10	AT2G30640	-	transposable_element_gene	transposable element gene	AT2TE57160	Unassigned:Unassigned	NONE
chr2	13224193	13225751	12	AT2G31080	-	transposable_element_gene	transposable element gene	AT2TE58010	Unassigned:Unassigned	NONE
chr2	13330034	13330710	14	AT2G31270	+	protein_coding_gene	homolog of yeast CDT1 A	NONE	NONE	NONE
chr2	13652053	13652810	11	AT2G32120	-	protein_coding_gene	heat-shock protein 70T-2	NONE	NONE	NONE
chr2	13702449	13702521	18	NONE	NONE	NONE	NONE	AT2TE60325	ATREP1:RC/Helitron	AT2G32260-AT2G32270
chr2	13788039	13789213	10	AT2G32470;AT2G32480	-	protein_coding_gene;protein_coding_gene	F-box associated ubiquitination effector family protein;ARABIDOPSIS SERIN PROTEASE	NONE	NONE	NONE
chr2	14057028	14057465	12	AT2G33170	-	protein_coding_gene	Leucine-rich repeat receptor-like protein kinase family protein	NONE	NONE	NONE
chr2	14431738	14431942	10	AT2G34180	-	protein_coding_gene	CBL-interacting protein kinase 13	NONE	NONE	NONE
chr2	14610085	14610707	13	AT2G34660	+	protein_coding_gene	multidrug resistance-associated protein 2	NONE	NONE	NONE
chr2	14728182	14729664	11	AT2G34920	-	protein_coding_gene	RING/U-box superfamily protein	NONE	NONE	NONE
chr2	14775329	14776984	24	AT2G35060	-	protein_coding_gene	K+ uptake permease 11	NONE	NONE	NONE
chr2	14819476	14820937	14	AT2G35155	-	protein_coding_gene	Trypsin family protein	NONE	NONE	NONE
chr2	14825675	14825875	15	AT2G35160	+	protein_coding_gene	SU(VAR)3-9 homolog 5	NONE	NONE	NONE
chr2	14906739	14907589	55	NONE	NONE	NONE	NONE	NONE	NONE	AT2G35460-AT2G35470
chr2	14961192	14962855	17	AT2G35620	-	protein_coding_gene	Leucine-rich repeat protein kinase family protein	NONE	NONE	NONE
chr2	15025071	15026467	19	AT2G35738;AT2G35740	-	other_RNA;protein_coding_gene	other RNA;nositol transporter 3	NONE	NONE	AT2G35740-AT2G35742
chr2	15140126	15140540	14	NONE	NONE	NONE	NONE	NONE	NONE	AT2G36053-AT2G36060
chr2	15198392	15199921	11	AT2G36250	-	protein_coding_gene	Tubulin/FtsZ family protein	NONE	NONE	NONE
chr2	15411248	15411902	10	AT2G36750	-	protein_coding_gene	UDP-glucosyl transferase 73C1	NONE	NONE	NONE
chr2	15572534	15573286	11	AT2G37050	+	protein_coding_gene	Leucine-rich repeat protein kinase family protein	NONE	NONE	NONE
chr2	15580147	15582951	19	AT2G37070;AT2G37080	-	protein_coding_gene;protein_coding_gene	unknown protein; BEST Arabidopsis thaliana protein match is: unknown protein (TAIR:AT3G53320.1); Has 1323 Blast hits to 775 proteins in 176 species: Archae - 0; Bacteria - 113; Metazoa - 351; Fungi - 175; Plants - 115; Viruses - 13; Other Eukaryotes - 556 (source: NCBI BLink).;ROP interactive partner 3	NONE	NONE	AT2G37070-AT2G37080
chr2	15668173	15668599	11	AT2G37320	+	protein_coding_gene	Tetratricopeptide repeat (TPR)-like superfamily protein	NONE	NONE	NONE
chr2	15674415	15675743	15	AT2G37360;AT2G37362	+	protein_coding_gene;other_RNA	ABC-2 type transporter family protein;Potential natural antisense gene, locus overlaps with AT2G37360	NONE	NONE	NONE
chr2	15794055	15794587	12	AT2G37650	+	protein_coding_gene	GRAS family transcription factor	NONE	NONE	NONE
chr2	15821640	15821987	11	NONE	NONE	NONE	NONE	NONE	NONE	AT2G37720-AT2G37730
chr2	15884380	15884759	10	NONE	NONE	NONE	NONE	AT2TE71055	ATHATN2:DNA/HAT	AT2G37950-AT2G37960
chr2	15919039	15920695	12	AT2G38040	+	protein_coding_gene	acetyl Co-enzyme a carboxylase carboxyltransferase alpha subunit	NONE	NONE	NONE
chr2	15923837	15924395	10	AT2G38060	-	protein_coding_gene	phosphate transporter 4;2	NONE	NONE	NONE
chr2	16143130	16143941	16	AT2G38590	+	protein_coding_gene	F-box and associated interaction domains-containing protein	NONE	NONE	NONE
chr2	16203559	16203789	11	AT2G38770	-	protein_coding_gene	P-loop containing nucleoside triphosphate hydrolases superfamily protein	NONE	NONE	NONE
chr2	16478120	16479967	17	AT2G39480	-	protein_coding_gene	P-glycoprotein 6	NONE	NONE	NONE
chr2	16537548	16537876	10	AT2G39675	-	other_RNA	TAS1C; other RNA	NONE	NONE	NONE
chr2	16954758	16955590	10	AT2G40620	-	protein_coding_gene	Basic-leucine zipper (bZIP) transcription factor family protein	NONE	NONE	NONE
chr2	17024649	17025435	13	AT2G40800	-	protein_coding_gene	unknown protein; BEST Arabidopsis thaliana protein match is: unknown protein (TAIR:AT3G56430.1); Has 43 Blast hits to 43 proteins in 15 species: Archae - 0; Bacteria - 0; Metazoa - 0; Fungi - 0; Plants - 41; Viruses - 0; Other Eukaryotes - 2 (source: NCBI BLink).	NONE	NONE	NONE
chr2	17387163	17387542	11	AT2G41700	-	protein_coding_gene	ATP-binding cassette A1	NONE	NONE	NONE
chr2	17499532	17500382	28	AT2G41920	+	protein_coding_gene	Protein kinase superfamily protein	NONE	NONE	NONE
chr2	17729941	17731508	19	AT2G42580	+	protein_coding_gene	tetratricopetide-repeat thioredoxin-like 3	NONE	NONE	NONE
chr2	17735220	17737632	23	AT2G42600	-	protein_coding_gene	phosphoenolpyruvate carboxylase 2	NONE	NONE	NONE
chr2	18179162	18179984	11	AT2G43900	-	protein_coding_gene	Endonuclease/exonuclease/phosphatase family protein	NONE	NONE	NONE
chr2	18421054	18421811	13	AT2G44650;AT2G44660	-	protein_coding_gene;protein_coding_gene	chloroplast chaperonin 10;ALG6, ALG8 glycosyltransferase family	NONE	NONE	NONE
chr2	18834973	18835777	28	AT2G45720	+	protein_coding_gene	ARM repeat superfamily protein	NONE	NONE	NONE
chr2	18946233	18946927	12	AT2G46070	-	protein_coding_gene	mitogen-activated protein kinase 12	NONE	NONE	NONE
chr2	19118037	19119555	11	AT2G46560	-	protein_coding_gene	transducin family protein / WD-40 repeat family protein	NONE	NONE	NONE
chr2	19338618	19342813	43	AT2G47070;AT2G47090	-	protein_coding_gene;protein_coding_gene	squamosa promoter binding protein-like 1;zinc ion binding;nucleic acid binding	NONE	NONE	AT2G47070-AT2G47090
chr2	19442470	19444890	19	AT2G47390	-	protein_coding_gene	Prolyl oligopeptidase family protein	NONE	NONE	NONE
chr2	19552680	19553502	12	AT2G47700	-	protein_coding_gene	RING/U-box superfamily protein	NONE	NONE	NONE
chr2	19597359	19598109	13	AT2G47850	+	protein_coding_gene	Zinc finger C-x8-C-x5-C-x3-H type family protein	NONE	NONE	NONE
chr2	19636631	19636800	11	AT2G47980	+	protein_coding_gene	sister-chromatid cohesion protein 3	NONE	NONE	NONE
chr2	19671191	19672812	15	AT2G48100	+	protein_coding_gene	Exonuclease family protein	NONE	NONE	NONE
chr3	129187	130528	69	AT3G01345	+	protein_coding_gene	Expressed protein	NONE	NONE	NONE
chr3	136209	136933	10	AT3G01350;AT3G01360	-	protein_coding_gene;protein_coding_gene	Major facilitator superfamily protein;Family of unknown function (DUF716)	NONE	NONE	NONE
chr3	181709	181969	12	AT3G01460	+	protein_coding_gene	methyl-CPG-binding domain 9	NONE	NONE	NONE
chr3	382449	383645	11	AT3G02130	+	protein_coding_gene	receptor-like protein kinase 2	NONE	NONE	NONE
chr3	457350	457565	14	AT3G02280	+	protein_coding_gene	Flavodoxin family protein	NONE	NONE	NONE
chr3	503073	504485	20	AT3G02450	-	protein_coding_gene	cell division protein ftsH, putative	NONE	NONE	NONE
chr3	688147	688494	14	AT3G03050	+	protein_coding_gene	cellulose synthase-like D3	NONE	NONE	NONE
chr3	796461	797550	13	AT3G03360;AT3G03370	-	protein_coding_gene;protein_coding_gene	F-box/RNI-like superfamily protein;BEST Arabidopsis thaliana protein match is: DegP protease 7 (TAIR:AT3G03380.1); Has 55 Blast hits to 55 proteins in 11 species: Archae - 0; Bacteria - 0; Metazoa - 0; Fungi - 0; Plants - 55; Viruses - 0; Other Eukaryotes - 0 (source: NCBI BLink).	NONE	NONE	AT3G03360-AT3G03370
chr3	1166002	1166550	14	NONE	NONE	NONE	NONE	NONE	NONE	AT3G04390-AT3G04400
chr3	1191182	1191578	21	AT3G04470	-	protein_coding_gene	Ankyrin repeat family protein	NONE	NONE	NONE
chr3	1235573	1237616	31	AT3G04580	-	protein_coding_gene	Signal transduction histidine kinase, hybrid-type, ethylene sensor	NONE	NONE	NONE
chr3	1300079	1300309	11	AT3G04740	+	protein_coding_gene	RNA polymerase II transcription mediators	NONE	NONE	NONE
chr3	1345620	1345896	11	AT3G04870	+	protein_coding_gene	zeta-carotene desaturase	NONE	NONE	NONE
chr3	1409203	1409726	12	AT3G05050	-	protein_coding_gene	Protein kinase superfamily protein	NONE	NONE	NONE
chr3	1560138	1560678	12	AT3G05410;AT3G05415	-	protein_coding_gene;transposable_element_gene	Photosystem II reaction center PsbP family protein;transposable element gene	AT3TE06550	ATLINE2:LINE/L1	NONE
chr3	1596554	1597390	10	AT3G05510	+	protein_coding_gene	Phospholipid/glycerol acyltransferase family protein	NONE	NONE	NONE
chr3	1636239	1639964	35	AT3G05630	+	protein_coding_gene	phospholipase D P2	NONE	NONE	NONE
chr3	1659012	1659757	13	AT3G05675	-	protein_coding_gene	BTB/POZ domain-containing protein	NONE	NONE	NONE
chr3	1744136	1744602	10	AT3G05850	-	transposable_element_gene	transposable element gene	AT3TE07330	Unassigned:Unassigned	NONE
chr3	1888137	1891854	21	AT3G06240;AT3G06250	-	protein_coding_gene;protein_coding_gene	F-box family protein;FAR1-related sequence 7	NONE	NONE	AT3G06240-AT3G06250
chr3	1961818	1961954	24	AT3G06433	+	pseudogene	pseudogene of nodulin MtN3 family protein	NONE	NONE	NONE
chr3	2485581	2486629	14	AT3G07780	+	protein_coding_gene	Protein of unknown function (DUF1423)	NONE	NONE	NONE
chr3	2551589	2551985	12	NONE	NONE	NONE	NONE	NONE	NONE	AT3G07980-AT3G07990
chr3	2658298	2658997	12	AT3G08760	-	protein_coding_gene	Protein kinase superfamily protein	NONE	NONE	NONE
chr3	2751097	2751757	11	AT3G09010	+	protein_coding_gene	Protein kinase superfamily protein	NONE	NONE	NONE
chr3	2859014	2859846	10	AT3G09300	+	protein_coding_gene	OSBP(oxysterol binding protein)-related protein 3B	NONE	NONE	NONE
chr3	2907551	2909920	16	AT3G09450	+	protein_coding_gene	CONTAINS InterPro DOMAIN/s: Fusaric acid resistance protein, conserved region (InterPro:IPR006726); BEST Arabidopsis thaliana protein match is: unknown protein (TAIR:AT2G28780.1); Has 503 Blast hits to 494 proteins in 215 species: Archae - 0; Bacteria - 423; Metazoa - 0; Fungi - 0; Plants - 65; Viruses - 0; Other Eukaryotes - 15 (source: NCBI BLink).	NONE	NONE	NONE
chr3	3017371	3018250	10	AT3G09830	+	protein_coding_gene	Protein kinase superfamily protein	NONE	NONE	NONE
chr3	3217616	3218890	16	AT3G10370	+	protein_coding_gene	FAD-dependent oxidoreductase family protein	NONE	NONE	NONE
chr3	3469160	3469435	10	AT3G11070	+	protein_coding_gene	Outer membrane OMP85 family protein	NONE	NONE	NONE
chr3	3928524	3928787	10	AT3G12340	-	protein_coding_gene	FKBP-like peptidyl-prolyl cis-trans isomerase family protein	NONE	NONE	NONE
chr3	3935428	3936396	12	AT3G12360	+	protein_coding_gene	Ankyrin repeat family protein	NONE	NONE	NONE
chr3	4060144	4060624	13	AT3G12775	+	protein_coding_gene	ubiquitin-conjugating enzyme family protein	NONE	NONE	NONE
chr3	4228029	4228576	14	AT3G13150	-	protein_coding_gene	Tetratricopeptide repeat (TPR)-like superfamily protein	NONE	NONE	NONE
chr3	4426120	4426822	13	AT3G13560	-	protein_coding_gene	O-Glycosyl hydrolases family 17 protein	NONE	NONE	NONE
chr3	4451344	4451799	10	AT3G13620	-	protein_coding_gene	Amino acid permease family protein	NONE	NONE	NONE
chr3	4599638	4599855	10	AT3G13930	+	protein_coding_gene	Dihydrolipoamide acetyltransferase, long form protein	NONE	NONE	NONE
chr3	4759060	4760894	11	AT3G14270	+	protein_coding_gene	phosphatidylinositol-4-phosphate 5-kinase family protein	NONE	NONE	NONE
chr3	4920340	4920917	11	AT3G14640	+	protein_coding_gene	cytochrome P450, family 72, subfamily A, polypeptide 10	NONE	NONE	NONE
chr3	4931140	4932473	12	NONE	NONE	NONE	NONE	AT3TE20790;AT3TE20780;AT3TE20795	VANDAL21:DNA/MuDR;VANDAL21:DNA/MuDR;VANDAL21:DNA/MuDR	AT3G14670-AT3G14680
chr3	4948520	4949685	11	AT3G14720;AT3G14730	-	protein_coding_gene;protein_coding_gene	MAP kinase 19;Pentatricopeptide repeat (PPR) superfamily protein	NONE	NONE	AT3G14720-AT3G14730
chr3	5394004	5395917	13	AT3G15940	-	protein_coding_gene	UDP-Glycosyltransferase superfamily protein	NONE	NONE	NONE
chr3	5683270	5683442	14	AT3G16680	+	protein_coding_gene	DNA binding;DNA-directed RNA polymerases	NONE	NONE	AT3G16670-AT3G16680
chr3	5814867	5816678	48	AT3G17050;AT3G17060	-	transposable_element_gene;protein_coding_gene	transposable element gene;Pectin lyase-like superfamily protein	AT3TE24460;AT3TE24450;AT3TE24455	VANDAL1:DNA/MuDR;ATGP1:LTR/Gypsy;ATHATN10:DNA/HAT	AT3G17050-AT3G17060
chr3	6258674	6258718	10	NONE	NONE	NONE	NONE	NONE	NONE	AT3G18250-AT3G18260
chr3	6285281	6285540	10	AT3G18310	-	protein_coding_gene	unknown protein; Has 30 Blast hits to 30 proteins in 10 species: Archae - 0; Bacteria - 0; Metazoa - 0; Fungi - 0; Plants - 30; Viruses - 0; Other Eukaryotes - 0 (source: NCBI BLink).	NONE	NONE	NONE
chr3	6300101	6300346	10	AT3G18350	+	protein_coding_gene	Plant protein of unknown function (DUF639)	NONE	NONE	NONE
chr3	6309715	6310345	12	AT3G18370	+	protein_coding_gene	C2 domain-containing protein	NONE	NONE	NONE
chr3	6336043	6336222	12	NONE	NONE	NONE	NONE	AT3TE26660	ARNOLDY2:DNA/MuDR	AT3G18470-AT3G18480
chr3	6365169	6365999	11	AT3G18520	+	protein_coding_gene	histone deacetylase 15	AT3TE26780	ARNOLDY2:DNA/MuDR	AT3G18520-AT3G18524
chr3	6561193	6561613	10	AT3G19020	-	protein_coding_gene	Leucine-rich repeat (LRR) family protein	NONE	NONE	NONE
chr3	7052850	7053260	11	AT3G20210	+	protein_coding_gene	delta vacuolar processing enzyme	NONE	NONE	NONE
chr3	7100585	7101043	14	AT3G20360	-	protein_coding_gene	TRAF-like family protein	NONE	NONE	NONE
chr3	7225376	7226282	15	AT3G20660	-	protein_coding_gene	organic cation/carnitine transporter4	NONE	NONE	NONE
chr3	7529270	7529800	10	AT3G21380	+	protein_coding_gene	Mannose-binding lectin superfamily protein	NONE	NONE	NONE
chr3	7714311	7714917	17	NONE	NONE	NONE	NONE	AT3TE32390	ATREP13:RC/Helitron	AT3G21890-AT3G21900
chr3	7725722	7725783	10	AT3G21933	+	pseudogene	pseudogene, similar to receptor-like protein kinase homolog RK20-1, contains Pfam profile: PF01657 Domain of unknown function; blastp match of 30% identity and 1.1e-14 P-value to GP|4530126|gb|AAD21872.1||AF078082 receptor-like protein kinase homolog RK20-1 {Phaseolus vulgaris}	NONE	NONE	NONE
chr3	7738533	7739308	16	AT3G21960	+	protein_coding_gene	Receptor-like protein kinase-related family protein	NONE	NONE	NONE
chr3	7745265	7745885	17	AT3G21980	+	protein_coding_gene	Domain of unknown function (DUF26)	NONE	NONE	NONE
chr3	7790749	7790989	12	AT3G22104	+	protein_coding_gene	Phototropic-responsive NPH3 family protein	NONE	NONE	NONE
chr3	7807112	7807562	13	AT3G22142	-	protein_coding_gene	Bifunctional inhibitor/lipid-transfer protein/seed storage 2S albumin superfamily protein	AT3TE32785	ATCOPIA5:LTR/Copia	NONE
chr3	7813529	7814590	13	AT3G22150	+	protein_coding_gene	Tetratricopeptide repeat (TPR)-like superfamily protein	NONE	NONE	NONE
chr3	8048353	8048539	12	AT3G22770	-	protein_coding_gene	F-box associated ubiquitination effector family protein	NONE	NONE	NONE
chr3	8138526	8138812	24	AT3G22955	+	transposable_element_gene	transposable element gene	AT3TE34145	ATLINEIII:LINE/L1	NONE
chr3	8160557	8160902	12	AT3G22980	-	protein_coding_gene	Ribosomal protein S5/Elongation factor G/III/V family protein	AT3TE34225	ATREP10D:RC/Helitron	NONE
chr3	8162105	8163218	23	AT3G22980	-	protein_coding_gene	Ribosomal protein S5/Elongation factor G/III/V family protein	AT3TE34225	ATREP10D:RC/Helitron	NONE
chr3	8371523	8372000	31	NONE	NONE	NONE	NONE	NONE	NONE	AT3G23370-AT3G23380
chr3	8385043	8387920	30	AT3G23410;AT3G23420;AT3G23430	-	protein_coding_gene;protein_coding_gene;protein_coding_gene	fatty alcohol oxidase 3;F-box and associated interaction domains-containing protein;phosphate 1	NONE	NONE	AT3G23410-AT3G23420;AT3G23420-AT3G23430
chr3	8493277	8493764	11	NONE	NONE	NONE	NONE	AT3TE35610	META1:LTR/Copia	AT3G23630-AT3G23633
chr3	8538365	8539991	19	AT3G23725	+	transposable_element_gene	transposable element gene	AT3TE35825	ATGP7:LTR/Gypsy	AT3G23720-AT3G23725
chr3	8547237	8547940	11	NONE	NONE	NONE	NONE	NONE	NONE	AT3G23727-AT3G23730
chr3	8714662	8714999	10	NONE	NONE	NONE	NONE	NONE	NONE	AT3G24130-AT3G24140
chr3	8977032	8978264	22	AT3G24610	-	protein_coding_gene	Galactose oxidase/kelch repeat superfamily protein	NONE	NONE	AT3G24610-AT3G24612
chr3	8989062	8989980	11	AT3G24630	+	protein_coding_gene	unknown protein; Has 5348 Blast hits to 3182 proteins in 353 species: Archae - 0; Bacteria - 481; Metazoa - 1959; Fungi - 405; Plants - 180; Viruses - 10; Other Eukaryotes - 2313 (source: NCBI BLink).	NONE	NONE	NONE
chr3	8995208	8995874	13	NONE	NONE	NONE	NONE	AT3TE37615;AT3TE37620	ATREP4:RC/Helitron;HELITRONY3:RC/Helitron	AT3G24640-AT3G24650
chr3	9013112	9013844	10	AT3G24675	-	transposable_element_gene	transposable element gene	AT3TE37690	TA11:LINE/L1	NONE
chr3	9015431	9016974	10	AT3G24675;AT3G24680	-	transposable_element_gene;transposable_element_gene	transposable element gene;transposable element gene	AT3TE37690	TA11:LINE/L1	AT3G24680-AT3G24690
chr3	9154101	9154294	13	NONE	NONE	NONE	NONE	NONE	NONE	AT3G25130-AT3G25140
chr3	9237002	9238753	16	AT3G25485	-	transposable_element_gene	transposable element gene	AT3TE38595	ATLINEIII:LINE/L1	NONE
chr3	9392131	9394766	32	AT3G25725;AT3G25727	-	transposable_element_gene;protein_coding_gene	transposable element gene;BEST Arabidopsis thaliana protein match is: RNA-directed DNA polymerase (reverse transcriptase)-related family protein (TAIR:AT2G02520.1); Has 26 Blast hits to 26 proteins in 2 species: Archae - 0; Bacteria - 0; Metazoa - 0; Fungi - 0; Plants - 26; Viruses - 0; Other Eukaryotes - 0 (source: NCBI BLink).	AT3TE39225;AT3TE39240;AT3TE39230;AT3TE39220;AT3TE39235	ATCOPIA24:LTR/Copia;ATREP10B:RC/Helitron;ATREP3:RC/Helitron;ATCOPIA17:LTR/Copia;HELITRONY1D:RC/Helitron	AT3G25725-AT3G25727;AT3G25727-AT3G25730
chr3	9422438	9423266	15	AT3G25800	-	protein_coding_gene	protein phosphatase 2A subunit A2	NONE	NONE	AT3G25795-AT3G25800
chr3	9458344	9458847	18	AT3G25850	-	protein_coding_gene	Cysteine/Histidine-rich C1 domain family protein	NONE	NONE	NONE
chr3	9532102	9532331	11	AT3G26085	+	protein_coding_gene	CAAX amino terminal protease family protein	NONE	NONE	NONE
chr3	9616191	9617976	10	AT3G26260	+	transposable_element_gene	transposable element gene	AT3TE40145	VANDAL13:DNA/MuDR	NONE
chr3	9624018	9625482	10	AT3G26265	-	transposable_element_gene	transposable element gene	AT3TE40145	VANDAL13:DNA/MuDR	AT3G26265-AT3G26270
chr3	9659315	9659590	14	AT3G26370	+	protein_coding_gene	O-fucosyltransferase family protein	NONE	NONE	NONE
chr3	9687331	9687779	11	AT3G26470;AT3G26480	-	protein_coding_gene;protein_coding_gene	Powdery mildew resistance protein, RPW8 domain;Transducin family protein / WD-40 repeat family protein	NONE	NONE	NONE
chr3	9750190	9752713	16	AT3G26560	-	protein_coding_gene	ATP-dependent RNA helicase, putative	NONE	NONE	NONE
chr3	9773120	9773999	23	AT3G26605	+	transposable_element_gene	transposable element gene	AT3TE40690	TAG2:DNA/HAT	AT3G26605-AT3G26610
chr3	9996220	9997468	12	NONE	NONE	NONE	NONE	AT3TE41605;AT3TE41610;AT3TE41600	HELITRONY1D:RC/Helitron;ATREP4:RC/Helitron;ATMUN1:DNA/MuDR	AT3G27100-AT3G27110
chr3	10010073	10010899	11	AT3G27150	-	protein_coding_gene	Galactose oxidase/kelch repeat superfamily protein	NONE	NONE	NONE
chr3	10124442	10125334	20	NONE	NONE	NONE	NONE	NONE	NONE	AT3G27340-AT3G27350
chr3	10218373	10219000	10	AT3G27580	-	protein_coding_gene	Protein kinase superfamily protein	NONE	NONE	NONE
chr3	10223449	10224817	11	AT3G27600	-	protein_coding_gene	SWAP (Suppressor-of-White-APricot)/surp RNA-binding domain-containing protein	AT3TE42495	ATIS112A:DNA/Harbinger	AT3G27590-AT3G27600
chr3	10272485	10272852	14	AT3G27720	+	protein_coding_gene	IBR domain containing protein	NONE	NONE	NONE
chr3	10334096	10335030	19	AT3G27870	+	protein_coding_gene	ATPase E1-E2 type family protein / haloacid dehalogenase-like hydrolase family protein	NONE	NONE	NONE
chr3	10340090	10341982	12	AT3G27883	+	transposable_element_gene	transposable element gene	AT3TE42960	TA11:LINE/L1	NONE
chr3	10379195	10379565	10	AT3G27950	+	protein_coding_gene	GDSL-like Lipase/Acylhydrolase superfamily protein	NONE	NONE	NONE
chr3	10437110	10437664	11	AT3G28040	+	protein_coding_gene	Leucine-rich receptor-like protein kinase family protein	NONE	NONE	NONE
chr3	10508108	10508584	10	AT3G28180	+	protein_coding_gene	Cellulose-synthase-like C4	NONE	NONE	NONE
chr3	10539396	10539633	11	AT3G28270	+	protein_coding_gene	Protein of unknown function (DUF677)	NONE	NONE	NONE
chr3	10587789	10587940	34	NONE	NONE	NONE	NONE	NONE	NONE	AT3G28330-AT3G28340
chr3	10594197	10595660	11	AT3G28345	-	protein_coding_gene	ABC transporter family protein	NONE	NONE	NONE
chr3	10635204	10636507	17	AT3G28400	-	transposable_element_gene	transposable element gene	AT3TE44210	ATHAT7:DNA/HAT	AT3G28390-AT3G28400
chr3	10644013	10645896	10	AT3G28412	-	transposable_element_gene	transposable element gene	AT3TE44245;AT3TE44240	ATLINE1A:LINE/L1;ATLINE1A:LINE/L1	AT3G28412-AT3G28415
chr3	10690614	10691742	17	AT3G28530	+	protein_coding_gene	UDP-glucose 4-epimerases	NONE	NONE	AT3G28520-AT3G28530;AT3G28530-AT3G28540
chr3	10713761	10714134	20	NONE	NONE	NONE	NONE	NONE	NONE	AT3G28570-AT3G28580
chr3	10720009	10720510	11	NONE	NONE	NONE	NONE	NONE	NONE	AT3G28590-AT3G28600
chr3	10746121	10746933	13	AT3G28670	+	protein_coding_gene	oxidoreductase, zinc-binding dehydrogenase family protein	NONE	NONE	NONE
chr3	10783264	10784207	14	AT3G28720	+	protein_coding_gene	unknown protein; FUNCTIONS IN: molecular_function unknown; INVOLVED IN: biological_process unknown; LOCATED IN: cellular_component unknown; EXPRESSED IN: 25 plant structures; EXPRESSED DURING: 13 growth stages; BEST Arabidopsis thaliana protein match is: unknown protein (TAIR:AT5G58100.1); Has 1610 Blast hits to 344 proteins in 85 species: Archae - 0; Bacteria - 567; Metazoa - 95; Fungi - 71; Pla…	NONE	NONE	NONE
chr3	10919156	10921977	18	AT3G28915	-	transposable_element_gene	transposable element gene	AT3TE45385	ATLINE1_6:LINE/L1	NONE
chr3	10950423	10950622	10	NONE	NONE	NONE	NONE	NONE	NONE	AT3G28920-AT3G28923
chr3	10972033	10973847	10	AT3G28945	-	transposable_element_gene	transposable element gene	AT3TE45620	TA11:LINE/L1	NONE
chr3	10980561	10980911	10	AT3G28956	-	protein_coding_gene	RNA polymerase II, Rpb4, core protein	AT3TE45640;AT3TE45635	SIMPLEGUY1:DNA/Harbinger;TAG2:DNA/HAT	AT3G28955-AT3G28956
chr3	11067180	11067919	10	AT3G29078	-	transposable_element_gene	transposable element gene	AT3TE46000	ATLINEIII:LINE/L1	NONE
chr3	11069016	11070710	14	AT3G29078;AT3G29080	+	transposable_element_gene;protein_coding_gene	transposable element gene;unknown protein; Has 0 Blast hits to 0 proteins in 0 species (source: NCBI BLink).	NONE	NONE	AT3G29078-AT3G29080
chr3	11088853	11088982	18	NONE	NONE	NONE	NONE	NONE	NONE	AT3G29110-AT3G29120
chr3	11097266	11097402	15	NONE	NONE	NONE	NONE	AT3TE46170	TAG2:DNA/HAT	AT3G29110-AT3G29120
chr3	11207595	11207741	13	NONE	NONE	NONE	NONE	NONE	NONE	AT3G29252-AT3G29255
chr3	11331041	11332923	13	AT3G29480	+	transposable_element_gene	transposable element gene	AT3TE47230	ATGP1:LTR/Gypsy	NONE
chr3	11356017	11357886	15	AT3G29550	+	transposable_element_gene	transposable element gene	AT3TE47280	ATCOPIA41:LTR/Copia	AT3G29550-AT3G29560
chr3	11389658	11391548	16	AT3G29577	+	transposable_element_gene	transposable element gene	AT3TE47500	ATGP3:LTR/Gypsy	NONE
chr3	11393087	11394464	17	AT3G29578	-	transposable_element_gene	transposable element gene	AT3TE47510;AT3TE47515;AT3TE47505	ATCOPIA37:LTR/Copia;ATCOPIA37:LTR/Copia;ATCOPIA37:LTR/Copia	AT3G29578-AT3G29580
chr3	11405037	11406633	13	AT3G29595	+	transposable_element_gene	transposable element gene	AT3TE47555	VANDAL21:DNA/MuDR	AT3G29590-AT3G29595;AT3G29595-AT3G29600
chr3	11463254	11463552	11	NONE	NONE	NONE	NONE	NONE	NONE	AT3G29634-AT3G29635
chr3	11501154	11501470	32	AT3G29644	-	other_RNA	other RNA	NONE	NONE	AT3G29644-AT3G29643
chr3	11559009	11560791	10	AT3G29727	-	transposable_element_gene	transposable element gene	AT3TE48110;AT3TE48120;AT3TE48115	ATLINE2:LINE/L1;ATENSPM6:DNA/En-Spm;ATLINEIII:LINE/L1	AT3G29727-AT3G29730
chr3	11569284	11570947	11	AT3G29734	+	transposable_element_gene	transposable element gene	AT3TE48130;AT3TE48125;AT3TE48120;AT3TE48135	ATENSPM11:DNA/En-Spm;ATLINE2:LINE/L1;ATENSPM6:DNA/En-Spm;ATENSPM11:DNA/En-Spm	AT3G29732-AT3G29734
chr3	11575027	11576846	12	AT3G29736;AT3G29738;AT3G29739	+	transposable_element_gene;transposable_element_gene;transposable_element_gene	transposable element gene;transposable element gene;transposable element gene	AT3TE48145;AT3TE48140;AT3TE48150;AT3TE48135	ATLINE1_3A:LINE/L1;ATENSPM10:DNA/En-Spm;ATENSPM11:DNA/En-Spm;ATENSPM11:DNA/En-Spm	AT3G29736-AT3G29738;AT3G29738-AT3G29739
chr3	11579077	11580736	14	AT3G29750	-	protein_coding_gene	Eukaryotic aspartyl protease family protein	NONE	NONE	AT3G29740-AT3G29750;AT3G29750-AT3G29755
chr3	11583051	11585966	25	AT3G29755	+	transposable_element_gene	transposable element gene	AT3TE48170	ATGP3:LTR/Gypsy	AT3G29755-AT3G29760
chr3	11625107	11625293	11	NONE	NONE	NONE	NONE	NONE	NONE	AT3G29772-AT3G29773
chr3	11667085	11668957	12	AT3G29775	+	transposable_element_gene	transposable element gene	AT3TE48480	ATCOPIA63:LTR/Copia	NONE
chr3	11684417	11685780	10	AT3G29782	+	transposable_element_gene	transposable element gene	AT3TE48540	ATCOPIA95:LTR/Copia	NONE
chr3	11687271	11689451	17	AT3G29782	+	transposable_element_gene	transposable element gene	AT3TE48540	ATCOPIA95:LTR/Copia	AT3G29782-AT3G29784
chr3	11711204	11712849	11	AT3G29796	+	protein_coding_gene	unknown protein; Has 28 Blast hits to 20 proteins in 8 species: Archae - 0; Bacteria - 0; Metazoa - 18; Fungi - 0; Plants - 1; Viruses - 0; Other Eukaryotes - 9 (source: NCBI BLink).	AT3TE48740;AT3TE48745;AT3TE48750;AT3TE48735	HELITRONY1B:RC/Helitron;HELITRONY1A:RC/Helitron;ATENSPM4:DNA/En-Spm;ARNOLD3:DNA/MuDR	NONE
chr3	11721143	11722226	15	AT3G29800	+	protein_coding_gene	P-loop containing nucleoside triphosphate hydrolases superfamily protein	AT3TE48820	ATREP10D:RC/Helitron	AT3G29800-AT3G29805
chr3	11752090	11754857	26	AT3G30120	-	pseudogene	pseudogene, similar to CTV.22, blastp match of 29% identity and 4.9e-74 P-value to GP|24461867|gb|AAN62354.1|AF506028_23|AF506028 CTV.22 {Poncirus trifoliata}	NONE	NONE	NONE
chr3	11794017	11797921	27	AT3G30170	+	transposable_element_gene	transposable element gene	AT3TE49090	ATMU5:DNA/MuDR	AT3G30170-AT3G30180
chr3	11931206	11933578	23	AT3G30320	+	protein_coding_gene	unknown protein; Has 15 Blast hits to 13 proteins in 2 species: Archae - 0; Bacteria - 0; Metazoa - 0; Fungi - 0; Plants - 15; Viruses - 0; Other Eukaryotes - 0 (source: NCBI BLink).	AT3TE49685	ATDNA12T3_2:DNA	AT3G30310-AT3G30320
chr3	12006188	12008540	21	AT3G30396	+	transposable_element_gene	transposable element gene	AT3TE50025;AT3TE50030	ATENSPM5:DNA/En-Spm;ATHILA8A:LTR/Gypsy	AT3G30396-AT3G30400
chr3	12010057	12012912	17	AT3G30400	-	transposable_element_gene	transposable element gene	AT3TE50055;AT3TE50060;AT3TE50040;AT3TE50050;AT3TE50045	ATHILA7:LTR/Gypsy;ATCOPIA94:LTR/Copia;ATHILA5:LTR/Gypsy;ATHILA8B:LTR/Gypsy;ATHILA8B:LTR/Gypsy	AT3G30400-AT3G30405
chr3	12045053	12048867	24	AT3G30416	+	transposable_element_gene	transposable element gene	AT3TE50160;AT3TE50165;AT3TE50155;AT3TE50150	ATHILA6A:LTR/Gypsy;ATHILA2:LTR/Gypsy;TAT1_ATH:LTR/Gypsy;ATLANTYS1:LTR/Gypsy	NONE
chr3	12053137	12053703	13	AT3G30418	-	transposable_element_gene	transposable element gene	AT3TE50175;AT3TE50170;AT3TE50180;AT3TE50185	ATHILA6B:LTR/Gypsy;ATHILA6B:LTR/Gypsy;ATHILA6A:LTR/Gypsy;ATHILA2:LTR/Gypsy	NONE
chr3	12067080	12071860	27	AT3G30433;AT3G30436	+	transposable_element_gene;transposable_element_gene	transposable element gene;transposable element gene	AT3TE50265;AT3TE50255;AT3TE50260	ATGP1:LTR/Gypsy;ATHILA4A:LTR/Gypsy;ATHILA4:LTR/Gypsy	AT3G30433-AT3G30436
chr3	12163058	12164642	11	AT3G30570	+	transposable_element_gene	transposable element gene	NONE	NONE	AT3G30570-AT3G30580
chr3	12179118	12179930	11	AT3G30587	-	transposable_element_gene	transposable element gene	AT3TE50575;AT3TE50570	ATHILA3:LTR/Gypsy;VANDAL3:DNA/MuDR	NONE
chr3	12204197	12205963	11	AT3G30655	+	transposable_element_gene	transposable element gene	AT3TE50630;AT3TE50635	ATHILA:LTR/Gypsy;ATHILA6B:LTR/Gypsy	NONE
chr3	12300735	12301988	16	AT3G30714	-	pseudogene	Pseudogene of AT3G26870; self-incompatibility protein-related	NONE	NONE	AT3G30712-AT3G30714;AT3G30714-AT3G30713
chr3	12320072	12321981	13	AT3G30716	-	transposable_element_gene	transposable element gene	AT3TE51030;AT3TE51035;AT3TE51020;AT3TE51025	ATHILA4:LTR/Gypsy;ATHILA4:LTR/Gypsy;ATHILA4:LTR/Gypsy;ATHILA4A:LTR/Gypsy	NONE
chr3	12361876	12364318	25	AT3G30737	-	transposable_element_gene	transposable element gene	AT3TE51215;AT3TE51210;AT3TE51195	HELITRON4:RC/Helitron;HELITRON2:RC/Helitron;HELITRON3:RC/Helitron	NONE
chr3	12369687	12370537	17	NONE	NONE	NONE	NONE	NONE	NONE	AT3G30740-AT3G30742
chr3	12392073	12393745	11	AT3G30747	+	transposable_element_gene	transposable element gene	NONE	NONE	AT3G30745-AT3G30747
chr3	12401136	12402890	10	AT3G30746	+	transposable_element_gene	transposable element gene	AT3TE51295;AT3TE51290;AT3TE51300	ATHILA6A:LTR/Gypsy;ATENSPM9:DNA/En-Spm;ATHILA2:LTR/Gypsy	AT3G30746-AT3G30749
chr3	12502118	12505682	24	AT3G30812;AT3G30814	+	pseudogene;transposable_element_gene	pseudogene, similar to lysyl-tRNA synthetase, blastp match of 58% identity and 2.1e-10 P-value to GP|10798642|emb|CAC12821.1||AJ299251 lysyl-tRNA synthetase {Nicotiana tabacum};transposable element gene	AT3TE51545;AT3TE51535	ATGP3:LTR/Gypsy;ATLANTYS1:LTR/Gypsy	AT3G30811-AT3G30812;AT3G30812-AT3G30814
chr3	12521059	12522990	11	AT3G30819	-	transposable_element_gene	transposable element gene	AT3TE51590;AT3TE51595	ATHILA3:LTR/Gypsy;ATHILA3:LTR/Gypsy	NONE
chr3	12525128	12528839	30	AT3G30821	+	transposable_element_gene	transposable element gene	AT3TE51630;AT3TE51620;AT3TE51625	ATHILA7:LTR/Gypsy;ATHILA6A:LTR/Gypsy;ATHILA7:LTR/Gypsy	NONE
chr3	12540500	12541151	11	AT3G30830	-	transposable_element_gene	transposable element gene	AT3TE51675	ATCOPIA43:LTR/Copia	NONE
chr3	12547181	12548982	16	AT3G30832	-	transposable_element_gene	transposable element gene	AT3TE51685;AT3TE51675;AT3TE51680	ATGP6:LTR/Gypsy;ATCOPIA43:LTR/Copia;ATHILA4D_LTR:LTR/Gypsy	AT3G30831-AT3G30832
chr3	12567067	12568974	12	AT3G30837	-	transposable_element_gene	transposable element gene	AT3TE51735	ATENSPM3:DNA/En-Spm	AT3G30836-AT3G30837
chr3	12635093	12636507	11	AT3G30852	-	transposable_element_gene	transposable element gene	AT3TE51980;AT3TE51975	ATHILA4A:LTR/Gypsy;ATLINE1_6:LINE/L1	AT3G30852-AT3G30859
chr3	12646121	12647928	13	AT3G30867;AT3G30875	-	pseudogene;pseudogene	pseudogene, putative SNF8 protein homolog, similar to SNF8 protein homolog GB:T04827 GI:7488343 from (Arabidopsis thaliana); blastp match of 70% identity and 4.2e-25 P-value to GP|5670007|gb|AAD46560.1||AF156102 ELL complex EAP30 subunit {Homo sapiens};pseudogene, putative multidrug resistance protein, similar to multidrug resistance protein 1 homolog GB:T06165 GI:7442649 from (Hordeum vulgare); …	NONE	NONE	AT3G30859-AT3G30867;AT3G30867-AT3G30875
chr3	12673056	12674761	12	AT3G31300	+	transposable_element_gene	transposable element gene	AT3TE52130;AT3TE52135;AT3TE52140	ATHILA8A:LTR/Gypsy;ATGP6:LTR/Gypsy;ATHILA4:LTR/Gypsy	AT3G31005-AT3G31300;AT3G31300-AT3G31310
chr3	12681865	12682870	11	AT3G31314	-	transposable_element_gene	transposable element gene	AT3TE52170	ATENSPM9:DNA/En-Spm	NONE
chr3	12716006	12716963	11	AT3G31358;AT3G31359	-	transposable_element_gene;transposable_element_gene	transposable element gene;transposable element gene	AT3TE52355	ATHILA3:LTR/Gypsy	AT3G31358-AT3G31359
chr3	12736029	12737811	14	AT3G31367	-	transposable_element_gene	transposable element gene	AT3TE52415	ATGP1:LTR/Gypsy	NONE
chr3	12780406	12781792	11	AT3G31406;AT3G31410	-	transposable_element_gene;transposable_element_gene	transposable element gene;transposable element gene	AT3TE52550;AT3TE52540	ATHILA4A:LTR/Gypsy;VANDAL21:DNA/MuDR	AT3G31406-AT3G31410
chr3	12798041	12798660	10	NONE	NONE	NONE	NONE	AT3TE52610;AT3TE52605	ATREP3:RC/Helitron;HELITRONY3:RC/Helitron	AT3G31430-AT3G31440
chr3	12820029	12821942	11	AT3G31470;AT3G31475	+	transposable_element_gene;transposable_element_gene	transposable element gene;transposable element gene	AT3TE52700;AT3TE52695;AT3TE52705	ATMU1:DNA/MuDR;ATLINE1_5:LINE/L1;ATLINE1_6:LINE/L1	AT3G31470-AT3G31475;AT3G31475-AT3G31490
chr3	12840116	12842825	18	AT3G31530	+	transposable_element_gene	transposable element gene	AT3TE52775	ATLANTYS2:LTR/Gypsy	NONE
chr3	12855072	12857000	14	AT3G31630	+	transposable_element_gene	transposable element gene	AT3TE52805;AT3TE52800	ATGP1:LTR/Gypsy;ATLINE1_6:LINE/L1	NONE
chr3	12921007	12922982	13	AT3G31920	-	transposable_element_gene	transposable element gene	AT3TE53045	ATENSPM10:DNA/En-Spm	NONE
chr3	12950159	12953775	27	AT3G31950	+	protein_coding_gene	BEST Arabidopsis thaliana protein match is: nucleic acid binding;zinc ion binding (TAIR:AT4G06526.1); Has 13 Blast hits to 13 proteins in 4 species: Archae - 0; Bacteria - 0; Metazoa - 3; Fungi - 0; Plants - 10; Viruses - 0; Other Eukaryotes - 0 (source: NCBI BLink).	AT3TE53125;AT3TE53120;AT3TE53110;AT3TE53115;AT3TE53130	ATENSPM5:DNA/En-Spm;ATGP10:LTR/Gypsy;ATGP10:LTR/Gypsy;ATGP10:LTR/Gypsy;ATENSPM6:DNA/En-Spm	AT3G31950-AT3G31955
chr3	12967048	12968673	11	AT3G31970	-	transposable_element_gene	transposable element gene	AT3TE53170	ATGP1:LTR/Gypsy	AT3G31970-AT3G31980
chr3	13016152	13018862	16	AT3G32028;AT3G32033	-	transposable_element_gene;transposable_element_gene	transposable element gene;transposable element gene	AT3TE53290;AT3TE53245;AT3TE53295;AT3TE53300	ATHILA4A:LTR/Gypsy;HELITRON4:RC/Helitron;ATHILA4C:LTR/Gypsy;ATHILA4A:LTR/Gypsy	AT3G32028-AT3G32033
chr3	13052671	13053912	36	AT3G32043	-	transposable_element_gene	transposable element gene	AT3TE53470;AT3TE53460;AT3TE53465	HELITRONY2:RC/Helitron;HELITRONY3:RC/Helitron;HELITRONY1E:RC/Helitron	AT3G32040-AT3G32043
chr3	13057097	13057960	14	AT3G32043	-	transposable_element_gene	transposable element gene	AT3TE53495	TA11:LINE/L1	NONE
chr3	13091026	13091714	11	AT3G32092	-	transposable_element_gene	transposable element gene	AT3TE53605	ATLANTYS2:LTR/Gypsy	NONE
chr3	13111114	13114946	27	AT3G32115	+	transposable_element_gene	transposable element gene	AT3TE53675;AT3TE53680;AT3TE53655;AT3TE53670;AT3TE53660;AT3TE53665	ATHILA:LTR/Gypsy;ATHILA:LTR/Gypsy;ATLINE2:LINE/L1;ATHILA4D_LTR:LTR/Gypsy;ATLINEIII:LINE/L1;ATHILA4C:LTR/Gypsy	AT3G32115-AT3G32116
chr3	13163309	13164857	10	AT3G32190	-	protein_coding_gene	FUNCTIONS IN: molecular_function unknown; INVOLVED IN: biological_process unknown; LOCATED IN: mitochondrion; BEST Arabidopsis thaliana protein match is: myosin heavy chain-related (TAIR:AT5G32590.1); Has 4211 Blast hits to 3490 proteins in 479 species: Archae - 79; Bacteria - 478; Metazoa - 1994; Fungi - 436; Plants - 174; Viruses - 22; Other Eukaryotes - 1028 (source: NCBI BLink).	AT3TE53845	ATGP5:LTR/Gypsy	AT3G32190-AT3G32195
chr3	13191320	13192730	11	AT3G32210;AT3G32220	-	transposable_element_gene;transposable_element_gene	transposable element gene;transposable element gene	AT3TE53970	ATHILA:LTR/Gypsy	AT3G32210-AT3G32220
chr3	13204093	13204946	12	AT3G32230	+	transposable_element_gene	transposable element gene	AT3TE53985	ATENSPM2:DNA/En-Spm	NONE
chr3	13206138	13207603	11	AT3G32230	+	transposable_element_gene	transposable element gene	AT3TE53995	ATENSPM2:DNA/En-Spm	NONE
chr3	13328846	13328905	12	NONE	NONE	NONE	NONE	AT3TE54480	ATREP3:RC/Helitron	AT3G32387-AT3G32389
chr3	13420376	13421907	13	AT3G32894	-	transposable_element_gene	transposable element gene	AT3TE54710	ATHILA0_I:LTR/Gypsy	AT3G32894-AT3G32905
chr3	13443034	13444979	10	AT3G32899	-	transposable_element_gene	transposable element gene	AT3TE54780	ATLANTYS1:LTR/Gypsy	NONE
chr3	13463119	13464995	13	AT3G32910	+	transposable_element_gene	transposable element gene	AT3TE54815	ARNOLD3:DNA/MuDR	AT3G32900-AT3G32910
chr3	13510325	13511746	13	AT3G32966	+	transposable_element_gene	transposable element gene	AT3TE55005	VANDAL3:DNA/MuDR	NONE
chr3	13557148	13558770	16	AT3G33009	-	transposable_element_gene	transposable element gene	AT3TE55160	VANDAL2:DNA/MuDR	AT3G33008-AT3G33009
chr3	13560030	13561967	12	AT3G33009	-	transposable_element_gene	transposable element gene	AT3TE55160	VANDAL2:DNA/MuDR	AT3G33009-AT3G33011
chr3	13566143	13568970	16	AT3G33010;AT3G33011	-	transposable_element_gene;transposable_element_gene	transposable element gene;transposable element gene	AT3TE55190;AT3TE55195;AT3TE55185	ATREP15:RC/Helitron;VANDAL2:DNA/MuDR;HELITRONY3:RC/Helitron	AT3G33011-AT3G33010
chr3	13580204	13583949	26	AT3G33045;AT3G33055	+	transposable_element_gene;transposable_element_gene	transposable element gene;transposable element gene	AT3TE55230;AT3TE55235;AT3TE55245;AT3TE55240	ATENSPM7:DNA/En-Spm;ATENSPM3:DNA/En-Spm;ATHILA:LTR/Gypsy;ATHILA6A:LTR/Gypsy	AT3G33045-AT3G33055
chr3	13596053	13597956	14	NONE	NONE	NONE	NONE	AT3TE55300;AT3TE55290;AT3TE55295	ATDNA12T3_2:DNA;ATDNA12T3_2:DNA;ATDNA12T3_2:DNA	AT3G33055-AT3G33058
chr3	13601496	13602970	14	AT3G33058	+	transposable_element_gene	transposable element gene	AT3TE55330;AT3TE55335	ATHILA2:LTR/Gypsy;ATHILA6A:LTR/Gypsy	AT3G33055-AT3G33058
chr3	13671149	13671990	12	NONE	NONE	NONE	NONE	AT3TE55440	ATHILA6A:LTR/Gypsy	AT3G33070-AT3G33084
chr3	13804147	13806759	19	AT3G33069	+	transposable_element_gene	transposable element gene	AT3TE56635;AT3TE56630;AT3TE56640	ATHILA2:LTR/Gypsy;ATHILA:LTR/Gypsy;ATHILA:LTR/Gypsy	AT3G33069-AT3G33080
chr3	13812538	13813953	10	NONE	NONE	NONE	NONE	AT3TE56665;AT3TE56670	ATDNA12T3_2:DNA;ATDNA12T3_2:DNA	AT3G33069-AT3G33080
chr3	13871040	13872926	11	AT3G33106	+	transposable_element_gene	transposable element gene	AT3TE57050	ATHILA:LTR/Gypsy	AT3G33103-AT3G33106
chr3	13890248	13893734	22	AT3G33115;AT3G33118	-	transposable_element_gene;transposable_element_gene	transposable element gene;transposable element gene	AT3TE57085	ATLANTYS2:LTR/Gypsy	AT3G33115-AT3G33118;AT3G33118-AT3G33121
chr3	13905149	13905943	11	AT3G33124	+	transposable_element_gene	transposable element gene	AT3TE57120;AT3TE57110;AT3TE57125;AT3TE57115	ATHILA2:LTR/Gypsy;ATHILA2:LTR/Gypsy;ATHILA6B:LTR/Gypsy;ATHILA2:LTR/Gypsy	NONE
chr3	13939068	13939942	10	AT3G33136	-	transposable_element_gene	transposable element gene	AT3TE57225	ATHILA3:LTR/Gypsy	AT3G33136-AT3G33139
chr3	13952102	13954900	16	AT3G33142	+	transposable_element_gene	transposable element gene	AT3TE57270;AT3TE57265	ATGP10:LTR/Gypsy;ATHILA2:LTR/Gypsy	AT3G33142-AT3G33145
chr3	14065116	14065958	15	NONE	NONE	NONE	NONE	AT3TE57660;AT3TE57665;AT3TE57655	ATHILA2:LTR/Gypsy;ATREP17:DNA/MuDR;TA11:LINE/L1	AT3G33565-AT3G33555
chr3	14095804	14096981	12	NONE	NONE	NONE	NONE	AT3TE57775;AT3TE57770	VANDAL16:DNA/MuDR;HELITRON1:RC/Helitron	AT3G33520-AT3G33448
chr3	14257193	14258976	10	AT3G42065;AT3G42070	+	transposable_element_gene;transposable_element_gene	transposable element gene;transposable element gene	AT3TE58605	ATHILA4C:LTR/Gypsy	AT3G42065-AT3G42070
chr3	14273553	14274660	27	AT3G42090	+	transposable_element_gene	transposable element gene	AT3TE58655	HELITRON5:RC/Helitron	AT3G42086-AT3G42090
chr3	14342059	14343503	10	AT3G42178	+	transposable_element_gene	transposable element gene	AT3TE58895	ATHILA0_I:LTR/Gypsy	NONE
chr3	14371098	14372825	13	AT3G42200	+	transposable_element_gene	transposable element gene	AT3TE58960	VANDAL10:DNA/MuDR	AT3G42190-AT3G42200
chr3	14406448	14407948	10	AT3G42251;AT3G42252	+	transposable_element_gene;transposable_element_gene	transposable element gene;transposable element gene	AT3TE59100;AT3TE59095	ATHILA2:LTR/Gypsy;ATHILA2:LTR/Gypsy	AT3G42251-AT3G42252
chr3	14419194	14420980	15	AT3G42255	+	transposable_element_gene	transposable element gene	AT3TE59155;AT3TE59145;AT3TE59150	ATHILA2:LTR/Gypsy;ATHILA:LTR/Gypsy;ATHILA6B:LTR/Gypsy	AT3G42255-AT3G42256
chr3	14428397	14429833	10	AT3G42256	-	transposable_element_gene	transposable element gene	AT3TE59155;AT3TE59170	ATHILA2:LTR/Gypsy;ATHILA6A:LTR/Gypsy	NONE
chr3	14441021	14444775	25	AT3G42260;AT3G42270	+	transposable_element_gene;transposable_element_gene	transposable element gene;transposable element gene	AT3TE59210;AT3TE59205;AT3TE59200	ATHILA4A:LTR/Gypsy;ATHILA4:LTR/Gypsy;ATHILA0_I:LTR/Gypsy	AT3G42260-AT3G42270
chr3	14466355	14466999	10	AT3G42313	+	transposable_element_gene	transposable element gene	AT3TE59290	ATGP1:LTR/Gypsy	NONE
chr3	14469273	14471000	30	AT3G42316	-	transposable_element_gene	transposable element gene	AT3TE59300;AT3TE59315;AT3TE59310;AT3TE59305	ATENSPM2:DNA/En-Spm;VANDAL2N1:DNA/MuDR;VANDAL1N1:DNA/MuDR;ATENSPM2:DNA/En-Spm	AT3G42316-AT3G42320
chr3	14492309	14493900	11	AT3G42350	-	transposable_element_gene	transposable element gene	AT3TE59430;AT3TE59435	ATHILA4:LTR/Gypsy;ATHILA4:LTR/Gypsy	AT3G42350-AT3G42353
chr3	14500156	14501571	10	AT3G42360	+	transposable_element_gene	transposable element gene	AT3TE59470;AT3TE59475	ATGP2:LTR/Gypsy;ATGP2:LTR/Gypsy	AT3G42356-AT3G42360;AT3G42360-AT3G42380
chr3	14540742	14541886	13	NONE	NONE	NONE	NONE	AT3TE59575	ATCOPIA63:LTR/Copia	AT3G42420-AT3G42430
chr3	14551021	14553890	28	AT3G42431	+	transposable_element_gene	transposable element gene	AT3TE59605;AT3TE59615;AT3TE59610;AT3TE59620	ATHILA2:LTR/Gypsy;ATHILA2:LTR/Gypsy;ATHILA6A:LTR/Gypsy;ATHILA2:LTR/Gypsy	AT3G42431-AT3G42432
chr3	14564104	14569659	35	AT3G42434	+	transposable_element_gene	transposable element gene	AT3TE59660	ATHILA4C:LTR/Gypsy	AT3G42433-AT3G42434
chr3	14577213	14579782	19	AT3G42440	+	transposable_element_gene	transposable element gene	AT3TE59690;AT3TE59685;AT3TE59695	ATHILA2:LTR/Gypsy;VANDAL5:DNA/MuDR;ATHILA2:LTR/Gypsy	AT3G42438-AT3G42440;AT3G42440-AT3G42445
chr3	14594251	14595643	13	AT3G42470	-	transposable_element_gene	transposable element gene	AT3TE59755	VANDAL5:DNA/MuDR	NONE
chr3	14637150	14638682	13	AT3G42530	-	transposable_element_gene	transposable element gene	AT3TE59865	VANDAL4:DNA/MuDR	NONE
chr3	14658067	14659773	11	AT3G42545	+	transposable_element_gene	transposable element gene	AT3TE59985	ATLINE1_6:LINE/L1	NONE
chr3	14709098	14710970	11	AT3G42622	-	transposable_element_gene	transposable element gene	NONE	NONE	AT3G42622-AT3G42624
chr3	14767161	14768910	11	AT3G42690	+	transposable_element_gene	transposable element gene	AT3TE60395;AT3TE60385	VANDAL20:DNA/MuDR;VANDAL20:DNA/MuDR	NONE
chr3	14788236	14790902	17	NONE	NONE	NONE	NONE	AT3TE60425;AT3TE60430	ATHILA3:LTR/Gypsy;ATGP10:LTR/Gypsy	AT3G42728-AT3G42714
chr3	14796101	14797459	11	AT3G42715	+	transposable_element_gene	transposable element gene	AT3TE60460	ATHILA6A:LTR/Gypsy	NONE
chr3	14841098	14842784	12	AT3G42723;AT3G42724	+	protein_coding_gene;pseudogene	aminoacyl-tRNA ligases;ATP binding;nucleotide binding;pseudogene, F-box protein, similar to F-box protein	NONE	NONE	AT3G42723-AT3G42724;AT3G42724-AT3G42725
chr3	14845063	14846769	15	AT3G42730	+	transposable_element_gene	transposable element gene	AT3TE60610	VANDAL2:DNA/MuDR	AT3G42725-AT3G42730
chr3	14849230	14850401	12	AT3G42730	+	transposable_element_gene	transposable element gene	AT3TE60610	VANDAL2:DNA/MuDR	NONE
chr3	14861107	14862921	19	AT3G42766	+	transposable_element_gene	transposable element gene	AT3TE60640;AT3TE60635	ATCOPIA33:LTR/Copia;ATCOPIA34:LTR/Copia	AT3G42763-AT3G42766
chr3	14898048	14899996	13	AT3G42794;AT3G42796	+	transposable_element_gene;transposable_element_gene	transposable element gene;transposable element gene	AT3TE60770;AT3TE60765;AT3TE60750;AT3TE60780;AT3TE60775;AT3TE60755	ATREP17:DNA/MuDR;ATREP17:DNA/MuDR;ATMU3:DNA/MuDR;ATCOPIA28:LTR/Copia;ROMANIAT5:LTR/Copia;ATREP17:DNA/MuDR	AT3G42794-AT3G42796
chr3	14979339	14979872	10	AT3G42913	+	transposable_element_gene	transposable element gene	AT3TE61050	ATHILA3:LTR/Gypsy	AT3G42910-AT3G42913
chr3	15036111	15039853	22	AT3G42993;AT3G42996	+	transposable_element_gene;transposable_element_gene	transposable element gene;transposable element gene	AT3TE61295;AT3TE61290	ATGP2:LTR/Gypsy;ATLANTYS2:LTR/Gypsy	AT3G42993-AT3G42996
chr3	15064030	15065696	13	AT3G43050;AT3G43060	-	transposable_element_gene;transposable_element_gene	transposable element gene;transposable element gene	AT3TE61385;AT3TE61390;AT3TE61400;AT3TE61395	VANDAL17:DNA/MuDR;VANDAL7:DNA/MuDR;ATMU10:DNA/MuDR;ATENSPM1A:DNA/En-Spm	AT3G43050-AT3G43060
chr3	15107031	15107687	13	AT3G43128	+	transposable_element_gene	transposable element gene	AT3TE61525	ATENSPM4:DNA/En-Spm	AT3G43128-AT3G43130
chr3	15117336	15118616	12	AT3G43142	-	transposable_element_gene	transposable element gene	AT3TE61535;AT3TE61530;AT3TE61545;AT3TE61540;AT3TE61550	ATHILA0_I:LTR/Gypsy;ATHILA3:LTR/Gypsy;ATHILA3:LTR/Gypsy;ATHILA3:LTR/Gypsy;ATHILA3:LTR/Gypsy	AT3G43141-AT3G43142
chr3	15124140	15125989	14	AT3G43144	-	transposable_element_gene	transposable element gene	AT3TE61535	ATHILA0_I:LTR/Gypsy	AT3G43142-AT3G43144
chr3	15147105	15150761	27	AT3G43152;AT3G43153	-	transposable_element_gene;protein_coding_gene	transposable element gene;cAMP-dependent protein kinase inhibitor-related	AT3TE61640	ATHILA2:LTR/Gypsy	AT3G43151-AT3G43152;AT3G43152-AT3G43153
chr3	15156235	15157973	14	AT3G43157	+	transposable_element_gene	transposable element gene	AT3TE61645	ATHILA:LTR/Gypsy	AT3G43156-AT3G43157
chr3	15160048	15161854	11	AT3G43158	+	transposable_element_gene	transposable element gene	AT3TE61645;AT3TE61650	ATHILA:LTR/Gypsy;VANDAL20:DNA/MuDR	AT3G43157-AT3G43158
chr3	15166291	15167824	10	AT3G43160	+	protein_coding_gene	maternal effect embryo arrest 38	AT3TE61655;AT3TE61650	VANDAL20:DNA/MuDR;VANDAL20:DNA/MuDR	AT3G43158-AT3G43160
chr3	15173434	15176706	26	AT3G43175	-	transposable_element_gene	transposable element gene	AT3TE61685;AT3TE61680	ATLINE1_2:LINE/L1;ATHATN7:DNA/HAT	AT3G43170-AT3G43175
chr3	15195053	15195913	11	AT3G43210	+	protein_coding_gene	ATP binding microtubule motor family protein	NONE	NONE	NONE
chr3	15206127	15206859	26	NONE	NONE	NONE	NONE	AT3TE61810	ATHILA7:LTR/Gypsy	AT3G43220-AT3G43230
chr3	15222978	15223042	11	AT3G43270	-	protein_coding_gene	Plant invertase/pectin methylesterase inhibitor superfamily	NONE	NONE	NONE
chr3	15263172	15264874	13	AT3G43307	+	transposable_element_gene	transposable element gene	AT3TE62025;AT3TE62035;AT3TE62030	ATHILA2:LTR/Gypsy;ATLANTYS3:LTR/Gypsy;ATHILA:LTR/Gypsy	NONE
chr3	15266063	15267905	16	AT3G43310	-	pseudogene	pseudogene, hypothetical protein, hypothetical protein At2g15420 - Arabidopsis thaliana, EMBL:AC006920	AT3TE62050	ATLANTYS3:LTR/Gypsy	NONE
chr3	15286022	15287829	17	AT3G43350	+	transposable_element_gene	transposable element gene	AT3TE62130;AT3TE62100	ATENSPM3:DNA/En-Spm;HELITRON2:RC/Helitron	AT3G43340-AT3G43350
chr3	15307022	15308959	12	AT3G43357	+	transposable_element_gene	transposable element gene	AT3TE62215;AT3TE62220	ATHILA5:LTR/Gypsy;ATLINEIII:LINE/L1	AT3G43356-AT3G43357
chr3	15310015	15311613	15	AT3G43357	+	transposable_element_gene	transposable element gene	AT3TE62220	ATLINEIII:LINE/L1	NONE
chr3	15334054	15336758	27	AT3G43402	-	protein_coding_gene	unknown protein; Has 30201 Blast hits to 17322 proteins in 780 species: Archae - 12; Bacteria - 1396; Metazoa - 17338; Fungi - 3422; Plants - 5037; Viruses - 0; Other Eukaryotes - 2996 (source: NCBI BLink).	AT3TE62270;AT3TE62275;AT3TE62280	ATCOPIA56:LTR/Copia;ATDNA2T9C:DNA/MuDR;BRODYAGA1A:DNA/MuDR	AT3G43400-AT3G43402;AT3G43402-AT3G43410
chr3	15383437	15387308	33	AT3G43447;AT3G43450	-	transposable_element_gene;transposable_element_gene	transposable element gene;transposable element gene	AT3TE62450	VANDAL22:DNA/MuDR	AT3G43447-AT3G43450;AT3G43450-AT3G43460
chr3	15393335	15394711	12	AT3G43480;AT3G43485	+	protein_coding_gene;transposable_element_gene	BEST Arabidopsis thaliana protein match is: zinc ion binding;nucleic acid binding (TAIR:AT3G43470.1); Has 7 Blast hits to 7 proteins in 1 species: Archae - 0; Bacteria - 0; Metazoa - 0; Fungi - 0; Plants - 7; Viruses - 0; Other Eukaryotes - 0 (source: NCBI BLink).;transposable element gene	AT3TE62495	ATCOPIA27:LTR/Copia	AT3G43470-AT3G43480;AT3G43480-AT3G43485
chr3	15514014	15514557	10	AT3G43600	-	protein_coding_gene	aldehyde oxidase 2	NONE	NONE	NONE
chr3	15543147	15544793	11	AT3G43635	+	transposable_element_gene	transposable element gene	AT3TE62940	ATCOPIA43:LTR/Copia	NONE
chr3	15547227	15551842	34	AT3G43640;AT3G43650	-	transposable_element_gene;transposable_element_gene	transposable element gene;transposable element gene	AT3TE62945;AT3TE62940;AT3TE62950	ATENSPM1:DNA/En-Spm;ATCOPIA43:LTR/Copia;ATENSPM1A:DNA/En-Spm	AT3G43640-AT3G43650;AT3G43650-AT3G43652
chr3	15585477	15586641	11	AT3G43684	-	transposable_element_gene	transposable element gene	AT3TE63040	Unassigned:Unassigned	AT3G43682-AT3G43684
chr3	15589016	15590837	14	AT3G43686	+	transposable_element_gene	transposable element gene	AT3TE63045	ATHAT1:DNA/HAT	NONE
chr3	15592033	15593990	18	AT3G43688	+	transposable_element_gene	transposable element gene	AT3TE63055;AT3TE63050	ATCOPIA43:LTR/Copia;ATCOPIA43:LTR/Copia	AT3G43686-AT3G43688
chr3	15623149	15624758	11	AT3G43723	+	transposable_element_gene	transposable element gene	AT3TE63165	ATCOPIA16:LTR/Copia	NONE
chr3	15648083	15650959	38	AT3G43760;AT3G43770	-	transposable_element_gene;transposable_element_gene	transposable element gene;transposable element gene	AT3TE63275;AT3TE63280;AT3TE63270	ATGP6:LTR/Gypsy;ATCOPIA45:LTR/Copia;ATLINEIII:LINE/L1	AT3G43750-AT3G43760;AT3G43760-AT3G43770
chr3	15690523	15691704	16	NONE	NONE	NONE	NONE	NONE	NONE	AT3G43833-AT3G43835
chr3	15726185	15727859	13	AT3G43867	-	transposable_element_gene	transposable element gene	AT3TE63545	ATCOPIA50:LTR/Copia	AT3G43867-AT3G43870
chr3	15829339	15830966	13	NONE	NONE	NONE	NONE	AT3TE64010	ATHILA4B_LTR:LTR/Gypsy	AT3G44070-AT3G44080
chr3	15962042	15963866	14	AT3G44270	+	transposable_element_gene	transposable element gene	AT3TE64600	ATCOPIA41:LTR/Copia	AT3G44267-AT3G44270;AT3G44270-AT3G44274
chr3	15998545	15999935	11	AT3G44325	-	transposable_element_gene	transposable element gene	AT3TE64770	ATCOPIA96:LTR/Copia	AT3G44325-AT3G44326
chr3	16128462	16128613	13	NONE	NONE	NONE	NONE	NONE	NONE	AT3G44540-AT3G44550
chr3	16158032	16160915	32	AT3G44570;AT3G44580	-	protein_coding_gene;protein_coding_gene	Arabidopsis retrotransposon ORF-1 protein;BEST Arabidopsis thaliana protein match is: Arabidopsis retrotransposon ORF-1 protein (TAIR:AT2G14000.1); Has 12 Blast hits to 12 proteins in 2 species: Archae - 0; Bacteria - 0; Metazoa - 0; Fungi - 0; Plants - 12; Viruses - 0; Other Eukaryotes - 0 (source: NCBI BLink).	AT3TE65460;AT3TE65465	VANDAL1N1:DNA/MuDR;ATHILA4C:LTR/Gypsy	AT3G44560-AT3G44570;AT3G44570-AT3G44580
chr3	16245025	16246967	14	AT3G44705	+	transposable_element_gene	transposable element gene	AT3TE65835	TA11:LINE/L1	NONE
chr3	16333184	16333861	13	NONE	NONE	NONE	NONE	AT3TE66170;AT3TE66175;AT3TE66165	SIMPLEHAT1:DNA/HAT;ATGP1:LTR/Gypsy;BRODYAGA1:DNA/MuDR	AT3G44793-AT3G44796
chr3	16389358	16390845	12	AT3G44900	+	protein_coding_gene	cation/H+ exchanger 4	NONE	NONE	NONE
chr3	16436151	16438418	16	NONE	NONE	NONE	NONE	AT3TE66630;AT3TE66625;AT3TE66615;AT3TE66620;AT3TE66610	ATHILA4B_LTR:LTR/Gypsy;ATCOPIA93:LTR/Copia;ATHILA4B_LTR:LTR/Gypsy;ATHILA4B_LTR:LTR/Gypsy;ATLINE1_3A:LINE/L1	AT3G44970-AT3G44980
chr3	16498182	16500892	17	AT3G45095	-	transposable_element_gene	transposable element gene	AT3TE66880;AT3TE66875;AT3TE66890;AT3TE66885	ATCOPIA46:LTR/Copia;ATLINE2:LINE/L1;ATGP2N:LTR/Gypsy;ATRE1:LTR/Copia	AT3G45093-AT3G45095
chr3	16509072	16509199	15	NONE	NONE	NONE	NONE	AT3TE66925	SIMPLEHAT2:DNA/HAT	AT3G45110-AT3G45120
chr3	16525532	16526615	11	AT3G45140	+	protein_coding_gene	lipoxygenase 2	NONE	NONE	NONE
chr3	16528517	16528997	14	AT3G45140	+	protein_coding_gene	lipoxygenase 2	NONE	NONE	NONE
chr3	16537844	16538083	19	AT3G45170	+	protein_coding_gene	GATA transcription factor 14	NONE	NONE	NONE
chr3	16564261	16564397	10	NONE	NONE	NONE	NONE	NONE	NONE	AT3G45210-AT3G45220
chr3	16589249	16590791	11	AT3G45253	-	transposable_element_gene	transposable element gene	AT3TE67295	ATLINE1_1:LINE/L1	AT3G45252-AT3G45253
chr3	16691037	16692992	25	AT3G45510;AT3G45520	-	protein_coding_gene;transposable_element_gene	RING/U-box protein;transposable element gene	AT3TE67630;AT3TE67635	ATCOPIA32B:LTR/Copia;ATCOPIA32:LTR/Copia	AT3G45510-AT3G45520
chr3	16695085	16696981	11	AT3G45520	-	transposable_element_gene	transposable element gene	AT3TE67635	ATCOPIA32:LTR/Copia	AT3G45520-AT3G45525
chr3	16722148	16723673	15	AT3G45560	-	protein_coding_gene	zinc finger (C3HC4-type RING finger) family protein	AT3TE67780	ATREP2:RC/Helitron	AT3G45560-AT3G45570
chr3	16798105	16798407	10	NONE	NONE	NONE	NONE	NONE	NONE	AT3G45750-AT3G45755
chr3	17014042	17015421	16	AT3G46290	+	protein_coding_gene	hercules receptor kinase 1	NONE	NONE	NONE
chr3	17035311	17035805	11	NONE	NONE	NONE	NONE	NONE	NONE	AT3G46345-AT3G46350
chr3	17280275	17280712	10	AT3G46920	-	protein_coding_gene	Protein kinase superfamily protein with octicosapeptide/Phox/Bem1p domain	NONE	NONE	AT3G46911-AT3G46920
chr3	17396257	17396988	12	NONE	NONE	NONE	NONE	AT3TE70550;AT3TE70555;AT3TE70545	ATREP3:RC/Helitron;ATHATN7:DNA/HAT;HELITRONY1B:RC/Helitron	AT3G47240-AT3G47250
chr3	17472646	17472892	14	AT3G47420	-	protein_coding_gene	phosphate starvation-induced gene 3	NONE	NONE	NONE
chr3	17514258	17514722	15	AT3G47520	+	protein_coding_gene	malate dehydrogenase	NONE	NONE	NONE
chr3	17660681	17660944	12	AT3G47870	-	protein_coding_gene	LOB domain-containing protein 27	NONE	NONE	NONE
chr3	17883070	17883427	11	AT3G48290	+	protein_coding_gene	cytochrome P450, family 71, subfamily A, polypeptide 24	NONE	NONE	NONE
chr3	17914432	17914494	10	AT3G48370	-	transposable_element_gene	transposable element gene	AT3TE72570	ATCOPIA73:LTR/Copia	NONE
chr3	18001588	18002601	10	AT3G48560	-	protein_coding_gene	chlorsulfuron/imidazolinone resistant 1	NONE	NONE	NONE
chr3	18040657	18040747	10	NONE	NONE	NONE	NONE	AT3TE73130	ATMU6N1:DNA/MuDR	AT3G48700-AT3G48710
chr3	18342563	18342844	10	AT3G49480	-	protein_coding_gene	Protein with RNI-like/FBD-like domains	NONE	NONE	NONE
chr3	18602072	18602238	10	AT3G50170	-	protein_coding_gene	Plant protein of unknown function (DUF247)	NONE	NONE	NONE
chr3	18608590	18608760	13	NONE	NONE	NONE	NONE	NONE	NONE	AT3G50180-AT3G50190
chr3	18672159	18672254	26	AT3G50350	+	protein_coding_gene	Protein of unknown function (DUF1685)	NONE	NONE	NONE
chr3	18728569	18728643	11	AT3G50460	+	protein_coding_gene	homolog of RPW8 2	NONE	NONE	NONE
chr3	18741116	18741968	11	AT3G50500	-	protein_coding_gene	SNF1-related protein kinase 2.2	NONE	NONE	AT3G50490-AT3G50500
chr3	18756182	18756434	10	AT3G50530	+	protein_coding_gene	CDPK-related kinase	NONE	NONE	NONE
chr3	18793157	18794850	12	AT3G50625	+	transposable_element_gene	transposable element gene	AT3TE76225	ATCOPIA52:LTR/Copia	NONE
chr3	18832081	18832928	15	NONE	NONE	NONE	NONE	NONE	NONE	AT3G50674-AT3G50680
chr3	18845264	18845347	11	AT3G50710	-	protein_coding_gene	F-box/RNI-like/FBD-like domains-containing protein	NONE	NONE	NONE
chr3	18936301	18938957	20	AT3G50950;AT3G50960	-	protein_coding_gene;protein_coding_gene	HOPZ-ACTIVATED RESISTANCE 1;phosducin-like protein 3 homolog	NONE	NONE	NONE
chr3	18987291	18987625	11	AT3G51120	-	protein_coding_gene	DNA binding;zinc ion binding;nucleic acid binding;nucleic acid binding	NONE	NONE	NONE
chr3	19003020	19003892	10	AT3G51150	+	protein_coding_gene	ATP binding microtubule motor family protein	NONE	NONE	NONE
chr3	19150333	19150988	10	AT3G51630;AT3G51632	+	protein_coding_gene;protein_coding_gene	with no lysine (K) kinase 5;conserved peptide upstream open reading frame 44	NONE	NONE	NONE
chr3	19198799	19198955	10	AT3G51760	-	protein_coding_gene	Protein of unknown function (DUF688)	NONE	NONE	NONE
chr3	19663081	19663743	12	AT3G53030	+	protein_coding_gene	ser/arg-rich protein kinase 4	NONE	NONE	NONE
chr3	19698429	19698843	10	AT3G53150	-	protein_coding_gene	UDP-glucosyl transferase 73D1	NONE	NONE	NONE
chr3	19765026	19765970	12	AT3G53305	+	protein_coding_gene	cytochrome P450, family 71, subfamily B, polypeptide 32	AT3TE80270	SIMPLEGUY1:DNA/Harbinger	AT3G53305-AT3G53310
chr3	19932011	19933626	10	AT3G53800;AT3G53810	-	protein_coding_gene;protein_coding_gene	Fes1B;Concanavalin A-like lectin protein kinase family protein	NONE	NONE	AT3G53800-AT3G53810
chr3	20012398	20013428	13	AT3G54030	+	protein_coding_gene	Protein kinase protein with tetratricopeptide repeat domain	NONE	NONE	NONE
chr3	20128026	20128743	12	AT3G54360	-	protein_coding_gene	zinc ion binding	NONE	NONE	AT3G54350-AT3G54360
chr3	20171168	20172666	14	AT3G54480	-	protein_coding_gene	SKP1/ASK-interacting protein 5	NONE	NONE	NONE
chr3	20371453	20372548	12	AT3G54980	+	protein_coding_gene	Pentatricopeptide repeat (PPR) superfamily protein	NONE	NONE	NONE
chr3	20446039	20448477	19	AT3G55160	-	protein_coding_gene	unknown protein; EXPRESSED IN: 11 plant structures; EXPRESSED DURING: 4 anthesis, F mature embryo stage, petal differentiation and expansion stage, E expanded cotyledon stage, D bilateral stage; CONTAINS InterPro DOMAIN/s: Protein of unknown function DUF2428, death-receptor-like (InterPro:IPR019442); Has 357 Blast hits to 330 proteins in 163 species: Archae - 0; Bacteria - 0; Metazoa - 144; Fungi…	NONE	NONE	NONE
chr3	20480501	20482916	22	AT3G55250;AT3G55252;AT3G55254	-	protein_coding_gene;protein_coding_gene;protein_coding_gene	unknown protein; FUNCTIONS IN: molecular_function unknown; INVOLVED IN: biological_process unknown; LOCATED IN: mitochondrion, chloroplast, nucleus; EXPRESSED IN: 23 plant structures; EXPRESSED DURING: 13 growth stages; Has 46 Blast hits to 46 proteins in 17 species: Archae - 0; Bacteria - 0; Metazoa - 0; Fungi - 0; Plants - 46; Viruses - 0; Other Eukaryotes - 0 (source: NCBI BLink).;Plant self-i…	AT3TE83260	HELITRONY1D:RC/Helitron	AT3G55250-AT3G55252;AT3G55252-AT3G55254;AT3G55254-AT3G55258
chr3	20486132	20487548	13	NONE	NONE	NONE	NONE	AT3TE83290;AT3TE83280;AT3TE83285	ATREP3:RC/Helitron;ATREP3:RC/Helitron;ATHATN7:DNA/HAT	AT3G55254-AT3G55258
chr3	20536074	20536901	11	AT3G55400	-	protein_coding_gene	methionyl-tRNA synthetase / methionine--tRNA ligase / MetRS (cpMetRS)	NONE	NONE	NONE
chr3	20601018	20601594	12	AT3G55550	-	protein_coding_gene	Concanavalin A-like lectin protein kinase family protein	NONE	NONE	NONE
chr3	20664270	20664808	18	AT3G55677	+	protein_coding_gene	Plant self-incompatibility protein S1 family	NONE	NONE	AT3G55677-AT3G55680
chr3	20685699	20686551	12	NONE	NONE	NONE	NONE	AT3TE84110	ATMU2:DNA/MuDR	AT3G55730-AT3G55734
chr3	20726440	20727929	12	AT3G55860	-	protein_coding_gene	unknown protein; BEST Arabidopsis thaliana protein match is: unknown protein (TAIR:AT3G60660.1); Has 30201 Blast hits to 17322 proteins in 780 species: Archae - 12; Bacteria - 1396; Metazoa - 17338; Fungi - 3422; Plants - 5037; Viruses - 0; Other Eukaryotes - 2996 (source: NCBI BLink).	AT3TE84280;AT3TE84285;AT3TE84290	VANDAL22:DNA/MuDR;VANDAL22:DNA/MuDR;VANDAL22:DNA/MuDR	AT3G55850-AT3G55860
chr3	20983185	20983506	10	AT3G56640	+	protein_coding_gene	exocyst complex component sec15A	NONE	NONE	NONE
chr3	21083057	21083848	10	AT3G56960	+	protein_coding_gene	phosphatidyl inositol monophosphate 5 kinase 4	NONE	NONE	NONE
chr3	21253330	21254217	13	AT3G57420	-	protein_coding_gene	Protein of unknown function (DUF288)	NONE	NONE	NONE
chr3	22021025	22021140	10	AT3G59610	+	protein_coding_gene	F-box family protein / jacalin lectin family protein	NONE	NONE	NONE
chr3	22131243	22131828	13	AT3G59910	-	protein_coding_gene	Ankyrin repeat family protein	NONE	NONE	NONE
chr3	22232533	22234991	63	AT3G60164;AT3G60170	+	pseudogene;transposable_element_gene	Pseudogene of AT3G60966; protein binding / zinc ion binding;transposable element gene	AT3TE90530	ATCOPIA23:LTR/Copia	NONE
chr3	22317517	22318136	11	AT3G60380	-	protein_coding_gene	FUNCTIONS IN: molecular_function unknown; INVOLVED IN: biological_process unknown; LOCATED IN: cellular_component unknown; EXPRESSED IN: 24 plant structures; EXPRESSED DURING: 13 growth stages; BEST Arabidopsis thaliana protein match is: hydroxyproline-rich glycoprotein family protein (TAIR:AT4G16790.1); Has 6102 Blast hits to 3981 proteins in 424 species: Archae - 6; Bacteria - 372; Metazoa - 26…	NONE	NONE	NONE
chr3	22540732	22540918	10	NONE	NONE	NONE	NONE	AT3TE91825;AT3TE91830	ATREP10D:RC/Helitron;ATREP19:DNA	AT3G60960-AT3G60961
chr3	22545714	22545922	10	AT3G60961;AT3G60965	-	protein_coding_gene;transposable_element_gene	P-loop containing nucleoside triphosphate hydrolases superfamily protein;transposable element gene	NONE	NONE	NONE
chr3	22583037	22583390	27	AT3G61028	-	protein_coding_gene	Putative endonuclease or glycosyl hydrolase	NONE	NONE	NONE
chr3	22605144	22605846	10	AT3G61070	-	protein_coding_gene	peroxin 11E	NONE	NONE	NONE
chr3	22637168	22638977	13	AT3G61160;AT3G61170	-	protein_coding_gene;protein_coding_gene	Protein kinase superfamily protein;Tetratricopeptide repeat (TPR)-like superfamily protein	NONE	NONE	NONE
chr3	22851066	22852653	11	AT3G61740	-	protein_coding_gene	SET domain protein 14	NONE	NONE	NONE
chr3	22997580	22998817	14	AT3G62110	-	protein_coding_gene	Pectin lyase-like superfamily protein	NONE	NONE	NONE
chr3	23191291	23192554	14	AT3G62700	-	protein_coding_gene	multidrug resistance-associated protein 10	NONE	NONE	NONE
chr3	23203742	23203986	17	AT3G62725	-	transposable_element_gene	transposable element gene	AT3TE94580	ATLINEIII:LINE/L1	AT3G62720-AT3G62725
chr3	23357701	23358292	14	AT3G63220	-	protein_coding_gene	Galactose oxidase/kelch repeat superfamily protein	NONE	NONE	NONE
chr4	61869	61984	12	NONE	NONE	NONE	NONE	NONE	NONE	AT4G00150-AT4G00160
chr4	96152	96694	12	AT4G00230	+	protein_coding_gene	xylem serine peptidase 1	NONE	NONE	NONE
chr4	129670	129985	10	AT4G00300	+	protein_coding_gene	fringe-related protein	NONE	NONE	NONE
chr4	259509	259871	12	AT4G00620	-	protein_coding_gene	Amino acid dehydrogenase family protein	NONE	NONE	NONE
chr4	296277	296501	12	AT4G00720	-	protein_coding_gene	shaggy-like protein kinase 32	NONE	NONE	NONE
chr4	384166	385649	12	AT4G00900	-	protein_coding_gene	ER-type Ca2+-ATPase 2	NONE	NONE	NONE
chr4	390029	390513	15	AT4G00910	-	protein_coding_gene	Aluminium activated malate transporter family protein	NONE	NONE	NONE
chr4	415148	415484	17	AT4G00960	+	protein_coding_gene	Protein kinase superfamily protein	NONE	NONE	NONE
chr4	554010	554805	10	AT4G01335;AT4G01340	+	protein_coding_gene;protein_coding_gene	FUNCTIONS IN: molecular_function unknown; INVOLVED IN: biological_process unknown; LOCATED IN: endomembrane system; BEST Arabidopsis thaliana protein match is: CHP-rich zinc finger protein-related (TAIR:AT4G01340.1); Has 13 Blast hits to 13 proteins in 2 species: Archae - 0; Bacteria - 0; Metazoa - 0; Fungi - 0; Plants - 13; Viruses - 0; Other Eukaryotes - 0 (source: NCBI BLink).;CHP-rich zinc fi…	AT4TE02900	DT1:DNA/Mariner	AT4G01335-AT4G01340
chr4	617069	617914	11	NONE	NONE	NONE	NONE	AT4TE03220;AT4TE03225	ATREP10D:RC/Helitron;ATHPOGON3:DNA/Pogo	AT4G01455-AT4G01460
chr4	625229	625799	15	AT4G01470	-	protein_coding_gene	tonoplast intrinsic protein 1;3	NONE	NONE	NONE
chr4	664026	664860	10	AT4G01530	+	transposable_element_gene	transposable element gene	AT4TE03430	ATLINE1A:LINE/L1	NONE
chr4	875290	876605	14	AT4G02000	+	protein_coding_gene	unknown protein; BEST Arabidopsis thaliana protein match is: unknown protein (TAIR:AT2G13450.1); Has 165 Blast hits to 161 proteins in 11 species: Archae - 0; Bacteria - 2; Metazoa - 0; Fungi - 2; Plants - 161; Viruses - 0; Other Eukaryotes - 0 (source: NCBI BLink).	AT4TE04470	ATLINE1A:LINE/L1	AT4G02000-AT4G02005
chr4	1225526	1226354	10	AT4G02760	-	protein_coding_gene	RNI-like superfamily protein	NONE	NONE	NONE
chr4	1326495	1327302	11	AT4G03000	+	protein_coding_gene	RING/U-box superfamily protein	NONE	NONE	NONE
chr4	1538305	1539340	13	AT4G03460	-	protein_coding_gene	Ankyrin repeat family protein	NONE	NONE	NONE
chr4	1648133	1649294	12	AT4G03720	+	transposable_element_gene	transposable element gene	AT4TE08370	ATLINE2:LINE/L1	AT4G03710-AT4G03720
chr4	1752005	1753949	10	AT4G03810	+	transposable_element_gene	transposable element gene	AT4TE08780	ATCOPIA95:LTR/Copia	NONE
chr4	1767465	1768975	13	AT4G03816	-	transposable_element_gene	transposable element gene	AT4TE08875;AT4TE08870	ATCOPIA28:LTR/Copia;ATCOPIA27:LTR/Copia	NONE
chr4	1794144	1795958	11	AT4G03835;AT4G03837	+	transposable_element_gene;transposable_element_gene	transposable element gene;transposable element gene	AT4TE08975;AT4TE08960;AT4TE08970;AT4TE08965	ATHILA2:LTR/Gypsy;ATLANTYS2:LTR/Gypsy;TAT1_ATH:LTR/Gypsy;TAT1_ATH:LTR/Gypsy	AT4G03835-AT4G03837
chr4	1805064	1806990	10	AT4G03850;AT4G03860	+	transposable_element_gene;transposable_element_gene	transposable element gene;transposable element gene	AT4TE08990	ATHILA6A:LTR/Gypsy	AT4G03850-AT4G03860
chr4	1808015	1810620	17	AT4G03860	+	transposable_element_gene	transposable element gene	AT4TE08995	ATHILA2:LTR/Gypsy	AT4G03860-AT4G03865
chr4	1814427	1815923	13	AT4G03870	+	transposable_element_gene	transposable element gene	AT4TE09000;AT4TE09020;AT4TE09015;AT4TE09005;AT4TE09010	VANDAL3:DNA/MuDR;ATHILA2:LTR/Gypsy;ATHILA4A:LTR/Gypsy;ATHILA4C:LTR/Gypsy;HELITRON1:RC/Helitron	AT4G03870-AT4G03873
chr4	1821232	1822798	12	NONE	NONE	NONE	NONE	AT4TE09035	VANDAL7:DNA/MuDR	AT4G03873-AT4G03876
chr4	1833780	1834542	11	AT4G03885	-	transposable_element_gene	transposable element gene	AT4TE09075	ATHILA3:LTR/Gypsy	AT4G03885-AT4G03890
chr4	1837146	1839926	19	AT4G03890;AT4G03900	+	transposable_element_gene;transposable_element_gene	transposable element gene;transposable element gene	AT4TE09085;AT4TE09080	ATENSPM5:DNA/En-Spm;VANDAL21:DNA/MuDR	AT4G03890-AT4G03900
chr4	1894109	1895967	11	AT4G03970	+	transposable_element_gene	transposable element gene	AT4TE09295	VANDAL4:DNA/MuDR	NONE
chr4	1938566	1938930	10	NONE	NONE	NONE	NONE	NONE	NONE	AT4G04030-AT4G04040
chr4	1952075	1954859	20	AT4G04070	-	transposable_element_gene	transposable element gene	AT4TE09385	ATLANTYS1:LTR/Gypsy	AT4G04070-AT4G04077
chr4	1967061	1968048	13	AT4G04100	+	transposable_element_gene	transposable element gene	AT4TE09445;AT4TE09450	ATENSPM6:DNA/En-Spm;ATENSPM6:DNA/En-Spm	AT4G04100-AT4G04105
chr4	1978155	1980947	18	AT4G04130	+	transposable_element_gene	transposable element gene	AT4TE09480	VANDAL20:DNA/MuDR	NONE
chr4	1985073	1987811	23	AT4G04140	-	transposable_element_gene	transposable element gene	AT4TE09480	VANDAL20:DNA/MuDR	NONE
chr4	1995062	1996832	31	NONE	NONE	NONE	NONE	AT4TE09520;AT4TE09515	BRODYAGA2:DNA/MuDR;ATREP19:DNA	AT4G04145-AT4G04150
chr4	2010161	2011911	13	AT4G04167	+	transposable_element_gene	transposable element gene	AT4TE09560;AT4TE09565	ATLANTYS2:LTR/Gypsy;ATENSPM2:DNA/En-Spm	AT4G04165-AT4G04167
chr4	2029356	2029436	13	NONE	NONE	NONE	NONE	AT4TE09655	ATHATN10:DNA/HAT	AT4G04200-AT4G04210
chr4	2040128	2041453	11	AT4G04230	-	transposable_element_gene	transposable element gene	AT4TE09715;AT4TE09720	ATREP11A:RC/Helitron;ATGP7:LTR/Gypsy	AT4G04223-AT4G04230
chr4	2067207	2070959	24	AT4G04280;AT4G04290	+	transposable_element_gene;transposable_element_gene	transposable element gene;transposable element gene	AT4TE09805;AT4TE09800	ATCOPIA20:LTR/Copia;ATCOPIA59:LTR/Copia	AT4G04280-AT4G04290
chr4	2086619	2087818	11	AT4G04300	-	transposable_element_gene	transposable element gene	AT4TE09910;AT4TE09905	ATREP10D:RC/Helitron;HELITRON5:RC/Helitron	AT4G04300-AT4G04310
chr4	2115004	2116742	16	AT4G04320;AT4G04330	-	protein_coding_gene;protein_coding_gene	malonyl-CoA decarboxylase family protein;Chaperonin-like RbcX protein	NONE	NONE	NONE
chr4	2126480	2126631	11	AT4G04340	+	protein_coding_gene	ERD (early-responsive to dehydration stress) family protein	NONE	NONE	NONE
chr4	2174011	2174962	10	AT4G04405;AT4G04407	-	transposable_element_gene;transposable_element_gene	transposable element gene;transposable element gene	AT4TE10245;AT4TE10250;AT4TE10255	ATLINE1_4:LINE/L1;ATLINE1_5:LINE/L1;Unassigned:Unassigned	AT4G04405-AT4G04407
chr4	2197114	2197753	10	NONE	NONE	NONE	NONE	NONE	NONE	AT4G04410-AT4G04420
chr4	2233339	2234410	19	AT4G04490	-	protein_coding_gene	cysteine-rich RLK (RECEPTOR-like protein kinase) 36	NONE	NONE	NONE
chr4	2245005	2248813	26	AT4G04520	+	transposable_element_gene	transposable element gene	AT4TE10480;AT4TE10485;AT4TE10490	TAG2:DNA/HAT;VANDAL18NA:DNA/MuDR;VANDAL18:DNA/MuDR	AT4G04510-AT4G04520
chr4	2250256	2252793	18	AT4G04525;AT4G04530	-	transposable_element_gene;transposable_element_gene	transposable element gene;transposable element gene	AT4TE10490	VANDAL18:DNA/MuDR	AT4G04520-AT4G04525;AT4G04525-AT4G04530
chr4	2260249	2260965	14	AT4G04540	+	protein_coding_gene	cysteine-rich RLK (RECEPTOR-like protein kinase) 39	NONE	NONE	NONE
chr4	2280290	2282903	27	AT4G04550	-	transposable_element_gene	transposable element gene	AT4TE10590	ATCOPIA42:LTR/Copia	AT4G04547-AT4G04550;AT4G04550-AT4G04560
chr4	2284026	2285748	13	AT4G04560	-	transposable_element_gene	transposable element gene	AT4TE10590;AT4TE10595	ATCOPIA42:LTR/Copia;ATCOPIA58:LTR/Copia	NONE
chr4	2287232	2287790	10	AT4G04560	-	transposable_element_gene	transposable element gene	AT4TE10600	ATCOPIA57:LTR/Copia	NONE
chr4	2298177	2299836	11	AT4G04590	+	transposable_element_gene	transposable element gene	AT4TE10675;AT4TE10680	ATENSPM11:DNA/En-Spm;ATENSPM11:DNA/En-Spm	AT4G04580-AT4G04590
chr4	2419301	2420661	15	AT4G04750	+	protein_coding_gene	Major facilitator superfamily protein	AT4TE11280	RathE3_cons:RathE3_cons	NONE
chr4	2544230	2544843	13	AT4G04980	-	protein_coding_gene	unknown protein; BEST Arabidopsis thaliana protein match is: unknown protein (TAIR:AT1G11070.1); Has 23100 Blast hits to 15699 proteins in 1063 species: Archae - 116; Bacteria - 2262; Metazoa - 8308; Fungi - 3268; Plants - 3181; Viruses - 958; Other Eukaryotes - 5007 (source: NCBI BLink).	NONE	NONE	NONE
chr4	2598058	2599779	10	AT4G05073	-	transposable_element_gene	transposable element gene	AT4TE12175	ATCOPIA69:LTR/Copia	NONE
chr4	2611353	2611904	11	AT4G05090;AT4G05091	+	protein_coding_gene;protein_coding_gene	Inositol monophosphatase family protein;unknown protein; Has 30201 Blast hits to 17322 proteins in 780 species: Archae - 12; Bacteria - 1396; Metazoa - 17338; Fungi - 3422; Plants - 5037; Viruses - 0; Other Eukaryotes - 2996 (source: NCBI BLink).	NONE	NONE	AT4G05090-AT4G05091
chr4	2644009	2645809	12	AT4G05133	-	transposable_element_gene	transposable element gene	AT4TE12355	ATCOPIA56:LTR/Copia	AT4G05130-AT4G05133
chr4	2666168	2666375	10	AT4G05160	+	protein_coding_gene	AMP-dependent synthetase and ligase family protein	NONE	NONE	NONE
chr4	2831060	2831719	10	NONE	NONE	NONE	NONE	AT4TE13290	ATHILA2:LTR/Gypsy	AT4G05553-AT4G05556
chr4	2879187	2884904	45	AT4G05586	+	transposable_element_gene	transposable element gene	AT4TE13465;AT4TE13470	ATHILA0_I:LTR/Gypsy;ATHILA6B:LTR/Gypsy	AT4G05586-AT4G05587
chr4	2981213	2983863	23	AT4G05616	-	transposable_element_gene	transposable element gene	AT4TE13880	ATLANTYS2:LTR/Gypsy	AT4G05613-AT4G05616;AT4G05616-AT4G05620
chr4	3012099	3012848	11	NONE	NONE	NONE	NONE	AT4TE14030	ATHILA3:LTR/Gypsy	AT4G05634-AT4G05636
chr4	3032113	3033427	13	AT4G05918	+	transposable_element_gene	transposable element gene	AT4TE14065;AT4TE14070	ATHILA4A:LTR/Gypsy;ATHILA4A:LTR/Gypsy	AT4G05918-AT4G06196
chr4	3047048	3050922	22	NONE	NONE	NONE	NONE	AT4TE14130	ATHILA3:LTR/Gypsy	AT4G06196-AT4G06474
chr4	3055342	3055808	11	NONE	NONE	NONE	NONE	AT4TE14150	ATDNA12T3_2:DNA	AT4G06474-AT4G06477
chr4	3095106	3096726	12	AT4G06485	-	transposable_element_gene	transposable element gene	AT4TE14295	ATHILA2:LTR/Gypsy	AT4G06485-AT4G06486
chr4	3101202	3102754	12	AT4G06487	+	transposable_element_gene	transposable element gene	AT4TE14325	ATHILA4:LTR/Gypsy	NONE
chr4	3111038	3112907	11	AT4G06488	-	transposable_element_gene	transposable element gene	AT4TE14340;AT4TE14335;AT4TE14345;AT4TE14330	ATENSPM4:DNA/En-Spm;ATHILA4A:LTR/Gypsy;ATHILA4:LTR/Gypsy;ATLANTYS1:LTR/Gypsy	AT4G06488-AT4G06489
chr4	3139001	3140537	14	AT4G06497	-	transposable_element_gene	transposable element gene	AT4TE14460;AT4TE14455	TA11:LINE/L1;ATLINE1_4:LINE/L1	NONE
chr4	3143122	3144857	12	AT4G06497	-	transposable_element_gene	transposable element gene	NONE	NONE	AT4G06497-AT4G06498
chr4	3153030	3154820	11	AT4G06499	-	transposable_element_gene	transposable element gene	AT4TE14500	ATHILA3:LTR/Gypsy	AT4G06498-AT4G06499
chr4	3156251	3160995	29	AT4G06499;AT4G06500	+	transposable_element_gene;transposable_element_gene	transposable element gene;transposable element gene	AT4TE14505;AT4TE14510;AT4TE14515;AT4TE14500;AT4TE14520	ATHILA4A:LTR/Gypsy;ATHILA4:LTR/Gypsy;ATHILA0_I:LTR/Gypsy;ATHILA3:LTR/Gypsy;VANDAL3:DNA/MuDR	AT4G06499-AT4G06500
chr4	3162150	3169974	44	AT4G06500;AT4G06501;AT4G06502;AT4G06503	-	transposable_element_gene;transposable_element_gene;transposable_element_gene;transposable_element_gene	transposable element gene;transposable element gene;transposable element gene;transposable element gene	AT4TE14520	VANDAL3:DNA/MuDR	AT4G06500-AT4G06501;AT4G06501-AT4G06502;AT4G06502-AT4G06503
chr4	3266140	3266941	10	AT4G06512	-	transposable_element_gene	transposable element gene	AT4TE15005;AT4TE15000	ATHILA3:LTR/Gypsy;ATHILA4C:LTR/Gypsy	AT4G06512-AT4G06513
chr4	3270154	3271855	18	AT4G06514	+	transposable_element_gene	transposable element gene	AT4TE15005;AT4TE15015	ATHILA3:LTR/Gypsy;ATHILA2:LTR/Gypsy	AT4G06513-AT4G06514
chr4	3275016	3276894	12	AT4G06516;AT4G06586	+	transposable_element_gene;transposable_element_gene	transposable element gene;transposable element gene	AT4TE15025;AT4TE15005;AT4TE15030	ATHILA0_I:LTR/Gypsy;ATHILA3:LTR/Gypsy;ATHILA6A:LTR/Gypsy	AT4G06586-AT4G06516
chr4	3286061	3287884	15	AT4G06518	-	transposable_element_gene	transposable element gene	AT4TE15005	ATHILA3:LTR/Gypsy	AT4G06518-AT4G06519
chr4	3290054	3291879	16	AT4G06520	-	transposable_element_gene	transposable element gene	AT4TE15060;AT4TE15065;AT4TE15055	ATLINE1_6:LINE/L1;ATHILA4A:LTR/Gypsy;ATHILA0_I:LTR/Gypsy	AT4G06519-AT4G06520;AT4G06520-AT4G06521
chr4	3302029	3304883	22	AT4G06523;AT4G06617	-	transposable_element_gene;transposable_element_gene	transposable element gene;transposable element gene	AT4TE15105;AT4TE15110	Unassigned:Unassigned;Unassigned:Unassigned	AT4G06617-AT4G06523
chr4	3342087	3343712	14	AT4G06529	+	transposable_element_gene	transposable element gene	NONE	NONE	AT4G06529-AT4G06530
chr4	3363017	3364999	12	AT4G06537	+	transposable_element_gene	transposable element gene	AT4TE15355;AT4TE15360;AT4TE15365	ATHILA4:LTR/Gypsy;ATHILA8B:LTR/Gypsy;ATLANTYS2:LTR/Gypsy	AT4G06536-AT4G06537
chr4	3372397	3374858	26	AT4G06539;AT4G06540	+	transposable_element_gene;transposable_element_gene	transposable element gene;transposable element gene	AT4TE15395;AT4TE15390;AT4TE15385;AT4TE15400;AT4TE15380	ATHILA0_I:LTR/Gypsy;ATHILA3:LTR/Gypsy;ATHILA3:LTR/Gypsy;ATHILA3:LTR/Gypsy;ATHILA3:LTR/Gypsy	AT4G06539-AT4G06540
chr4	3384213	3385995	18	AT4G06544	+	transposable_element_gene	transposable element gene	AT4TE15420;AT4TE15435;AT4TE15440	ATHILA2:LTR/Gypsy;ATHILA3:LTR/Gypsy;ATHILA3:LTR/Gypsy	AT4G06544-AT4G06545
chr4	3389022	3389878	10	AT4G06545	-	transposable_element_gene	transposable element gene	AT4TE15420;AT4TE15440	ATHILA2:LTR/Gypsy;ATHILA3:LTR/Gypsy	AT4G06544-AT4G06545
chr4	3418323	3419709	11	AT4G06548	+	transposable_element_gene	transposable element gene	AT4TE15565	VANDAL15:DNA/MuDR	NONE
chr4	3457040	3459991	22	AT4G06554	+	transposable_element_gene	transposable element gene	AT4TE15665;AT4TE15670	ATHILA4C:LTR/Gypsy;ATHILA0_I:LTR/Gypsy	AT4G06553-AT4G06554
chr4	3476003	3477705	14	AT4G06557	-	transposable_element_gene	transposable element gene	AT4TE15705;AT4TE15700;AT4TE15695;AT4TE15685	ATHAT7:DNA/HAT;ATHAT2:DNA/HAT;ATLANTYS2:LTR/Gypsy;ATENSPM7:DNA/En-Spm	AT4G06556-AT4G06557
chr4	3485177	3487690	24	AT4G06560	-	transposable_element_gene	transposable element gene	AT4TE15750	ATHILA3:LTR/Gypsy	AT4G06559-AT4G06560
chr4	3586302	3587779	10	AT4G06585	-	transposable_element_gene	transposable element gene	AT4TE16065;AT4TE16060	ATHILA0_I:LTR/Gypsy;ATHILA3:LTR/Gypsy	NONE
chr4	3600303	3601990	15	AT4G06588	+	transposable_element_gene	transposable element gene	AT4TE16080;AT4TE16085	ATHILA3:LTR/Gypsy;ATENSPM11:DNA/En-Spm	NONE
chr4	3604046	3606986	17	AT4G06589;AT4G06625;AT4G06627	+	transposable_element_gene;transposable_element_gene;transposable_element_gene	transposable element gene;transposable element gene;transposable element gene	AT4TE16080;AT4TE16095;AT4TE16110;AT4TE16100;AT4TE16105;AT4TE16090	ATHILA3:LTR/Gypsy;ATHILA3:LTR/Gypsy;ATHILA4C:LTR/Gypsy;ATENSPM9:DNA/En-Spm;ATENSPM6:DNA/En-Spm;ATHILA6A:LTR/Gypsy	AT4G06625-AT4G06627;AT4G06627-AT4G06589
chr4	3608392	3610623	15	AT4G06589	-	transposable_element_gene	transposable element gene	AT4TE16110	ATHILA4C:LTR/Gypsy	NONE
chr4	3615067	3616888	21	AT4G06631	-	transposable_element_gene	transposable element gene	AT4TE16145;AT4TE16140;AT4TE16150	ATHILA2:LTR/Gypsy;ATGP8:LTR/Gypsy;ATHILA2:LTR/Gypsy	AT4G06629-AT4G06631
chr4	3619389	3621820	21	AT4G06590	-	transposable_element_gene	transposable element gene	AT4TE16160;AT4TE16165;AT4TE16155;AT4TE16150	ATLANTYS1:LTR/Gypsy;ATLANTYS1:LTR/Gypsy;ATHILA2:LTR/Gypsy;ATHILA2:LTR/Gypsy	AT4G06590-AT4G06591
chr4	3623050	3625932	20	AT4G06591	+	transposable_element_gene	transposable element gene	AT4TE16165	ATLANTYS1:LTR/Gypsy	NONE
chr4	3627055	3628986	13	AT4G06592	-	transposable_element_gene	transposable element gene	AT4TE16165	ATLANTYS1:LTR/Gypsy	NONE
chr4	3630251	3634970	40	AT4G06593	-	transposable_element_gene	transposable element gene	AT4TE16185	ATHILA6A:LTR/Gypsy	AT4G06592-AT4G06593
chr4	3692027	3693565	10	AT4G06605	+	transposable_element_gene	transposable element gene	AT4TE16395;AT4TE16380	ATHILA6A:LTR/Gypsy;ATHILA2:LTR/Gypsy	NONE
chr4	3714333	3715848	10	AT4G06609	-	transposable_element_gene	transposable element gene	AT4TE16435;AT4TE16430;AT4TE16440	ATLANTYS2:LTR/Gypsy;ATLANTYS1:LTR/Gypsy;TAT1_ATH:LTR/Gypsy	NONE
chr4	3725388	3727589	18	AT4G06613	+	transposable_element_gene	transposable element gene	AT4TE16500	ATHAT7:DNA/HAT	AT4G06612-AT4G06613
chr4	3775025	3776813	10	AT4G06636	+	transposable_element_gene	transposable element gene	AT4TE16710;AT4TE16705;AT4TE16695;AT4TE16700	VANDAL16:DNA/MuDR;HELITRONY1A:RC/Helitron;ATREP5:RC/Helitron;HELITRONY1A:RC/Helitron	AT4G06634-AT4G06636
chr4	3791150	3792420	15	AT4G06642	-	transposable_element_gene	transposable element gene	AT4TE16725	ATLANTYS1:LTR/Gypsy	NONE
chr4	3829281	3830836	12	NONE	NONE	NONE	NONE	AT4TE16860	ATGP8:LTR/Gypsy	AT4G06652-AT4G06654
chr4	3908135	3909971	14	AT4G06682	+	transposable_element_gene	transposable element gene	AT4TE17080;AT4TE17090;AT4TE17085	ATCOPIA41:LTR/Copia;ATCOPIA41:LTR/Copia;ATCOPIA58:LTR/Copia	AT4G06680-AT4G06682
chr4	3915004	3916997	11	AT4G06686	-	transposable_element_gene	transposable element gene	AT4TE17115;AT4TE17120;AT4TE17110	ATHILA6A:LTR/Gypsy;ATHILA6B:LTR/Gypsy;ATCOPIA41:LTR/Copia	AT4G06684-AT4G06686
chr4	3921443	3922775	11	AT4G06688	+	protein_coding_gene	FUNCTIONS IN: molecular_function unknown; INVOLVED IN: biological_process unknown; LOCATED IN: cellular_component unknown; BEST Arabidopsis thaliana protein match is: myosin heavy chain-related (TAIR:AT5G32590.1); Has 116 Blast hits to 99 proteins in 15 species: Archae - 0; Bacteria - 2; Metazoa - 5; Fungi - 13; Plants - 91; Viruses - 0; Other Eukaryotes - 5 (source: NCBI BLink).	NONE	NONE	NONE
chr4	3925384	3926960	14	AT4G06692	+	transposable_element_gene	transposable element gene	AT4TE17150;AT4TE17145	ATLANTYS1:LTR/Gypsy;TAT1_ATH:LTR/Gypsy	NONE
chr4	3931213	3932723	11	AT4G06694	-	transposable_element_gene	transposable element gene	AT4TE17165;AT4TE17170;AT4TE17160;AT4TE17175	ATHILA4C:LTR/Gypsy;ATHILA4C:LTR/Gypsy;ATHILA4A:LTR/Gypsy;ATHILA4:LTR/Gypsy	AT4G06692-AT4G06694
chr4	3968096	3969871	13	NONE	NONE	NONE	NONE	NONE	NONE	AT4G06708-AT4G06710
chr4	3993003	3994999	11	AT4G06714	-	transposable_element_gene	transposable element gene	AT4TE17360	ATHILA:LTR/Gypsy	AT4G06712-AT4G06714
chr4	4012059	4015930	79	NONE	NONE	NONE	NONE	AT4TE17460	ROMANIAT5:LTR/Copia	AT4G06716-AT4G06718
chr4	4046026	4052777	47	AT4G06742	+	transposable_element_gene	transposable element gene	AT4TE17520;AT4TE17535;AT4TE17530	ATHILA2:LTR/Gypsy;ATHILA4A:LTR/Gypsy;ATHILA4:LTR/Gypsy	AT4G06740-AT4G06742;AT4G06742-AT4G06744
chr4	4058267	4058902	13	NONE	NONE	NONE	NONE	NONE	NONE	AT4G06742-AT4G06744
chr4	4063283	4063998	10	NONE	NONE	NONE	NONE	NONE	NONE	AT4G06742-AT4G06744
chr4	4078045	4079802	10	AT4G06748	+	pseudogene	pseudogene, hypothetical protein	AT4TE17660	HELITRON5:RC/Helitron	AT4G06748-AT4G06750
chr4	4113744	4114984	12	AT4G07315	+	transposable_element_gene	transposable element gene	AT4TE17815;AT4TE17805	ATLANTYS2:LTR/Gypsy;ATLANTYS1:LTR/Gypsy	NONE
chr4	4160068	4160939	10	AT4G07339	-	transposable_element_gene	transposable element gene	AT4TE18015	ATHILA4:LTR/Gypsy	AT4G07339-AT4G07340
chr4	4180074	4180949	11	AT4G07355	-	transposable_element_gene	transposable element gene	AT4TE18065;AT4TE18060	ATHILA2:LTR/Gypsy;ATHILA6A:LTR/Gypsy	AT4G07355-AT4G07360
chr4	4287068	4288997	16	AT4G07495	-	transposable_element_gene	transposable element gene	AT4TE18330;AT4TE18335	ATHILA3:LTR/Gypsy;VANDAL3:DNA/MuDR	AT4G07494-AT4G07495
chr4	4300294	4301432	14	AT4G07500	-	transposable_element_gene	transposable element gene	AT4TE18365	ATHILA4C:LTR/Gypsy	NONE
chr4	4305442	4307594	17	AT4G07502;AT4G07504	+	transposable_element_gene;transposable_element_gene	transposable element gene;transposable element gene	AT4TE18370;AT4TE18375;AT4TE18365	ATHILA4:LTR/Gypsy;ATHILA4A:LTR/Gypsy;ATHILA4C:LTR/Gypsy	AT4G07502-AT4G07504
chr4	4325002	4327945	21	AT4G07517;AT4G07518	+	transposable_element_gene;transposable_element_gene	transposable element gene;transposable element gene	AT4TE18435	ATENSPM6:DNA/En-Spm	AT4G07517-AT4G07518
chr4	4333163	4333694	10	AT4G07521	-	transposable_element_gene	transposable element gene	AT4TE18435;AT4TE18450	ATENSPM6:DNA/En-Spm;ATLINE1_1:LINE/L1	AT4G07519-AT4G07521
chr4	4345009	4346951	11	AT4G07520;AT4G07524	-	transposable_element_gene;protein_coding_gene	transposable element gene;Ras-related small GTP-binding family protein	AT4TE18470;AT4TE18475	VANDAL8:DNA/MuDR;ATDNA12T3_2:DNA	AT4G07520-AT4G07524;AT4G07524-AT4G07525
chr4	4362161	4364988	15	AT4G07528	+	transposable_element_gene	transposable element gene	AT4TE18500	ATLANTYS1:LTR/Gypsy	AT4G07528-AT4G07530
chr4	4366224	4368953	23	AT4G07530	-	transposable_element_gene	transposable element gene	AT4TE18500	ATLANTYS1:LTR/Gypsy	AT4G07530-AT4G07540
chr4	4400163	4401964	15	NONE	NONE	NONE	NONE	AT4TE18650;AT4TE18645	ATHILA4B_LTR:LTR/Gypsy;ATCOPIA42:LTR/Copia	AT4G07583-AT4G07586
chr4	4404149	4406650	19	AT4G07586	-	transposable_element_gene	transposable element gene	AT4TE18675;AT4TE18670;AT4TE18685;AT4TE18680	ATHILA6A:LTR/Gypsy;ATHILA6A:LTR/Gypsy;ATHILA2:LTR/Gypsy;ATHILA6A:LTR/Gypsy	AT4G07586-AT4G07590
chr4	4409033	4410959	10	AT4G07600	+	transposable_element_gene	transposable element gene	AT4TE18695;AT4TE18700	ATHILA2:LTR/Gypsy;ATHILA6B:LTR/Gypsy	AT4G07595-AT4G07600
chr4	4412395	4413780	12	AT4G07600	+	transposable_element_gene	transposable element gene	AT4TE18700	ATHILA6B:LTR/Gypsy	NONE
chr4	4439175	4440950	13	AT4G07660	-	transposable_element_gene	transposable element gene	AT4TE18775	ATHILA6A:LTR/Gypsy	NONE
chr4	4451231	4452811	10	AT4G07664	+	transposable_element_gene	transposable element gene	AT4TE18825	ATHILA0_I:LTR/Gypsy	AT4G07662-AT4G07664
chr4	4474153	4475949	15	AT4G07686;AT4G07688	-	transposable_element_gene;transposable_element_gene	transposable element gene;transposable element gene	AT4TE18865	VANDAL3:DNA/MuDR	AT4G07685-AT4G07686;AT4G07686-AT4G07688;AT4G07688-AT4G07690
chr4	4509003	4511866	21	AT4G07725	-	transposable_element_gene	transposable element gene	AT4TE19000;AT4TE18995	ATLANTYS2:LTR/Gypsy;ATLANTYS1:LTR/Gypsy	NONE
chr4	4513272	4515758	22	AT4G07725;AT4G07730	+	transposable_element_gene;transposable_element_gene	transposable element gene;transposable element gene	AT4TE19025;AT4TE19020	ATHILA6A:LTR/Gypsy;ATLANTYS3:LTR/Gypsy	AT4G07725-AT4G07730
chr4	4534358	4536941	17	AT4G07738	+	transposable_element_gene	transposable element gene	AT4TE19055	ATHILA4A:LTR/Gypsy	AT4G07738-AT4G07740
chr4	4654266	4655891	11	AT4G07840	-	transposable_element_gene	transposable element gene	AT4TE19550;AT4TE19565	ATREP3:RC/Helitron;ATCOPIA95:LTR/Copia	AT4G07840-AT4G07841
chr4	4665128	4666993	11	AT4G07843	-	transposable_element_gene	transposable element gene	AT4TE19625	ATHAT1:DNA/HAT	AT4G07841-AT4G07843
chr4	4682145	4684815	17	AT4G07856	-	transposable_element_gene	transposable element gene	AT4TE19675;AT4TE19685;AT4TE19680	ATGP1:LTR/Gypsy;ATHILA4A:LTR/Gypsy;TAG3N1:DNA/HAT	AT4G07856-AT4G07862
chr4	4718117	4718923	11	AT4G07915	-	transposable_element_gene	transposable element gene	AT4TE19815;AT4TE19810	ATGP1:LTR/Gypsy;ATLINE1_6:LINE/L1	NONE
chr4	4725119	4726884	14	AT4G07920	+	transposable_element_gene	transposable element gene	AT4TE19830	ATLANTYS1:LTR/Gypsy	AT4G07920-AT4G07931
chr4	4739262	4743827	32	AT4G07934;AT4G07935	-	transposable_element_gene;transposable_element_gene	transposable element gene;transposable element gene	AT4TE19860;AT4TE19855;AT4TE19850	ATLANTYS1:LTR/Gypsy;ATHILA4B_LTR:LTR/Gypsy;ATHILA4:LTR/Gypsy	AT4G07934-AT4G07935
chr4	4754022	4755898	12	AT4G07947	+	transposable_element_gene	transposable element gene	AT4TE19900	VANDAL2:DNA/MuDR	NONE
chr4	4769451	4770913	11	AT4G07941	+	transposable_element_gene	transposable element gene	AT4TE19915	ATHILA2:LTR/Gypsy	AT4G07939-AT4G07941
chr4	4776077	4777921	11	AT4G07942	+	transposable_element_gene	transposable element gene	AT4TE19925;AT4TE19920;AT4TE19915	ATHILA5:LTR/Gypsy;ATHILA2:LTR/Gypsy;ATHILA2:LTR/Gypsy	AT4G07942-AT4G07943
chr4	4805591	4805646	11	AT4G07960	-	protein_coding_gene	Cellulose-synthase-like C12	NONE	NONE	NONE
chr4	4854376	4856961	16	AT4G08030	+	transposable_element_gene	transposable element gene	AT4TE20205	ATHILA4:LTR/Gypsy	NONE
chr4	4872413	4873837	14	NONE	NONE	NONE	NONE	AT4TE20280	ATHILA8B:LTR/Gypsy	AT4G08035-AT4G08033
chr4	4944188	4945956	15	AT4G08072	-	transposable_element_gene	transposable element gene	AT4TE20645;AT4TE20650	ATHILA4B_LTR:LTR/Gypsy;ATHILA4:LTR/Gypsy	AT4G08071-AT4G08072
chr4	4951237	4952665	11	AT4G08076	+	transposable_element_gene	transposable element gene	AT4TE20690;AT4TE20695;AT4TE20700	ATHILA4:LTR/Gypsy;ATHILA4A:LTR/Gypsy;ATHILA4:LTR/Gypsy	AT4G08074-AT4G08076
chr4	4969437	4969918	14	NONE	NONE	NONE	NONE	AT4TE20745	ATHILA2:LTR/Gypsy	AT4G08080-AT4G08090
chr4	4973627	4973865	15	AT4G08090	+	transposable_element_gene	transposable element gene	AT4TE20760	VANDAL1:DNA/MuDR	NONE
chr4	4998032	4999741	15	AT4G08095	-	transposable_element_gene	transposable element gene	AT4TE20870;AT4TE20875	ATGP8:LTR/Gypsy;ATGP1:LTR/Gypsy	AT4G08094-AT4G08095
chr4	5004595	5005873	14	AT4G08097	+	protein_coding_gene	BEST Arabidopsis thaliana protein match is: myosin heavy chain-related (TAIR:AT3G30230.1); Has 30201 Blast hits to 17322 proteins in 780 species: Archae - 12; Bacteria - 1396; Metazoa - 17338; Fungi - 3422; Plants - 5037; Viruses - 0; Other Eukaryotes - 2996 (source: NCBI BLink).	AT4TE20895;AT4TE20900;AT4TE20905	ATHILA4A:LTR/Gypsy;ATHILA4A:LTR/Gypsy;ATHILA4:LTR/Gypsy	NONE
chr4	5008212	5009836	11	AT4G08099	-	transposable_element_gene	transposable element gene	AT4TE20920;AT4TE20915	ATHILA2:LTR/Gypsy;ATLANTYS2:LTR/Gypsy	NONE
chr4	5012148	5013851	14	AT4G08101	-	transposable_element_gene	transposable element gene	AT4TE20940;AT4TE20945;AT4TE20935;AT4TE20930	ATHILA4:LTR/Gypsy;ATGP1:LTR/Gypsy;ATHILA4:LTR/Gypsy;ATHILA4A:LTR/Gypsy	AT4G08101-AT4G08102
chr4	5016262	5017755	18	AT4G08102;AT4G08103	+	transposable_element_gene;transposable_element_gene	transposable element gene;transposable element gene	AT4TE20945;AT4TE20950;AT4TE20955	ATGP1:LTR/Gypsy;ATHILA6A:LTR/Gypsy;ATHILA4:LTR/Gypsy	AT4G08102-AT4G08103
chr4	5022112	5023784	11	AT4G08105	-	transposable_element_gene	transposable element gene	AT4TE20970;AT4TE20975	ATHILA6A:LTR/Gypsy;ATGP1:LTR/Gypsy	AT4G08104-AT4G08105
chr4	5055069	5055913	12	AT4G08111	-	transposable_element_gene	transposable element gene	AT4TE21055	ATHILA0_I:LTR/Gypsy	AT4G08109-AT4G08111
chr4	5070335	5074803	27	AT4G08114	-	transposable_element_gene	transposable element gene	AT4TE21095;AT4TE21090	ATHILA:LTR/Gypsy;ATLANTYS1:LTR/Gypsy	AT4G08114-AT4G08115
chr4	5077464	5078972	12	AT4G08115	-	transposable_element_gene	transposable element gene	NONE	NONE	AT4G08115-AT4G08100
chr4	5094116	5097304	28	AT4G08130	+	transposable_element_gene	transposable element gene	AT4TE21160;AT4TE21135	ATGP2N:LTR/Gypsy;ATHILA4A:LTR/Gypsy	AT4G08130-AT4G08131
chr4	5109054	5110252	13	NONE	NONE	NONE	NONE	AT4TE21205;AT4TE21200	ATHILA4A:LTR/Gypsy;ATHILA3:LTR/Gypsy	AT4G08132-AT4G08134
chr4	5184140	5185397	16	AT4G08210	-	protein_coding_gene	Pentatricopeptide repeat (PPR-like) superfamily protein	NONE	NONE	NONE
chr4	5197162	5198661	15	AT4G08250	+	protein_coding_gene	GRAS family transcription factor	NONE	NONE	AT4G08250-AT4G08260
chr4	5231133	5232000	10	AT4G08280	+	protein_coding_gene	Thioredoxin superfamily protein	NONE	NONE	NONE
chr4	5313015	5313754	10	NONE	NONE	NONE	NONE	AT4TE22115	RathE1_cons:RathE1_cons	AT4G08380-AT4G08390
chr4	5332121	5333552	16	NONE	NONE	NONE	NONE	AT4TE22185;AT4TE22195;AT4TE22190	ARNOLDY2:DNA/MuDR;ARNOLDY2:DNA/MuDR;HELITRONY3:RC/Helitron	AT4G08406-AT4G08410
chr4	5362157	5363330	19	NONE	NONE	NONE	NONE	AT4TE22365;AT4TE22370	ATHILA8A:LTR/Gypsy;ATDNA12T3_2:DNA	AT4G08430-AT4G08450
chr4	5376516	5377989	20	AT4G08455;AT4G08460	-	protein_coding_gene;protein_coding_gene	BTB/POZ domain-containing protein;Protein of unknown function (DUF1644)	NONE	NONE	AT4G08455-AT4G08460
chr4	5399175	5400694	17	AT4G08490	-	transposable_element_gene	transposable element gene	AT4TE22570	ATHILA4:LTR/Gypsy	NONE
chr4	5420107	5420843	11	AT4G08520	+	protein_coding_gene	SNARE-like superfamily protein	NONE	NONE	AT4G08520-AT4G08530
chr4	5444803	5445865	11	AT4G08550	+	protein_coding_gene	electron carriers;protein disulfide oxidoreductases	NONE	NONE	NONE
chr4	5533142	5536922	24	AT4G08660;AT4G08670	-	transposable_element_gene;protein_coding_gene	transposable element gene;Bifunctional inhibitor/lipid-transfer protein/seed storage 2S albumin superfamily protein	AT4TE23125;AT4TE23170	VANDAL3:DNA/MuDR;VANDAL3:DNA/MuDR	AT4G08660-AT4G08670
chr4	5564430	5565775	25	AT4G08695	-	pseudogene	pseudogene, similar to ribosomal protein L2, blastp match of 66% identity and 2.2e-07 P-value to GP|11022825|gb|AAG26142.1||AF123794 ribosomal protein L2 {Illicium parviflorum}	NONE	NONE	AT4G08692-AT4G08695;AT4G08695-AT4G08700
chr4	5584125	5584839	13	AT4G08760	-	protein_coding_gene	BEST Arabidopsis thaliana protein match is: nucleolin like 1 (TAIR:AT1G48920.1); Has 36 Blast hits to 36 proteins in 4 species: Archae - 0; Bacteria - 0; Metazoa - 0; Fungi - 0; Plants - 36; Viruses - 0; Other Eukaryotes - 0 (source: NCBI BLink).	AT4TE23410	ATGP2N:LTR/Gypsy	AT4G08750-AT4G08760
chr4	5607256	5608683	18	AT4G08780;AT4G08790	-	protein_coding_gene;protein_coding_gene	Peroxidase superfamily protein;Nitrilase/cyanide hydratase and apolipoprotein N-acyltransferase family protein	NONE	NONE	AT4G08780-AT4G08790
chr4	5634928	5635599	32	NONE	NONE	NONE	NONE	AT4TE23605	ATMUNX1:DNA/MuDR	AT4G08840-AT4G08850
chr4	5665207	5666990	13	NONE	NONE	NONE	NONE	AT4TE23755	ATHILA4A:LTR/Gypsy	AT4G08873-AT4G08868
chr4	5753251	5754962	12	AT4G08970	-	transposable_element_gene	transposable element gene	AT4TE24135	VANDAL4:DNA/MuDR	NONE
chr4	5777318	5777555	10	AT4G09000;AT4G09010	-	protein_coding_gene;protein_coding_gene	general regulatory factor 1;ascorbate peroxidase 4	NONE	NONE	NONE
chr4	5801602	5802581	13	AT4G09070	+	protein_coding_gene	TATA-binding related factor (TRF) of subunit 20 of Mediator complex	AT4TE24380;AT4TE24385	ATREP15:RC/Helitron;HELITRON3:RC/Helitron	AT4G09060-AT4G09070
chr4	5832160	5833316	10	AT4G09150	+	protein_coding_gene	T-complex protein 11	NONE	NONE	NONE
chr4	5914072	5915917	17	AT4G09316	-	transposable_element_gene	transposable element gene	AT4TE24910	ATCOPIA9:LTR/Copia	NONE
chr4	5960044	5961601	16	AT4G09410	-	transposable_element_gene	transposable element gene	AT4TE25065	VANDAL7:DNA/MuDR	AT4G09410-AT4G09420
chr4	5969103	5971096	25	AT4G09425;AT4G09430	+	transposable_element_gene;protein_coding_gene	transposable element gene;Disease resistance protein (TIR-NBS-LRR class) family	AT4TE25130;AT4TE25100	ATCOPIA69:LTR/Copia;ATCOPIA69:LTR/Copia	AT4G09425-AT4G09430
chr4	6021718	6022989	18	AT4G09510	-	protein_coding_gene	cytosolic invertase 2	NONE	NONE	NONE
chr4	6088360	6088668	12	AT4G09640	-	protein_coding_gene	Protein of unknown function (DUF803)	NONE	NONE	NONE
chr4	6129017	6131573	21	AT4G09710	+	transposable_element_gene	transposable element gene	AT4TE25865	ATLINE1_6:LINE/L1	NONE
chr4	6141640	6142825	17	AT4G09740	-	protein_coding_gene	glycosyl hydrolase 9B14	AT4TE25930;AT4TE25925	BRODYAGA2:DNA/MuDR;HELITRONY1E:RC/Helitron	AT4G09731-AT4G09740
chr4	6188020	6188049	10	NONE	NONE	NONE	NONE	AT4TE26210	ATHATN6:DNA/HAT	AT4G09820-AT4G09830
chr4	6261008	6261744	10	AT4G10000	-	protein_coding_gene	Thioredoxin family protein	NONE	NONE	NONE
chr4	6269353	6269795	11	AT4G10020	+	protein_coding_gene	hydroxysteroid dehydrogenase 5	NONE	NONE	NONE
chr4	6281697	6281988	14	NONE	NONE	NONE	NONE	NONE	NONE	AT4G10040-AT4G10050
chr4	6351293	6352475	15	AT4G10190	+	protein_coding_gene	F-box and associated interaction domains-containing protein	AT4TE27065	ATREP19:DNA	AT4G10190-AT4G10200
chr4	6371701	6372228	10	AT4G10260	-	protein_coding_gene	pfkB-like carbohydrate kinase family protein	NONE	NONE	NONE
chr4	6619569	6619755	24	AT4G10750	+	protein_coding_gene	Phosphoenolpyruvate carboxylase family protein	NONE	NONE	NONE
chr4	6801490	6801678	10	AT4G11150	+	protein_coding_gene	vacuolar ATP synthase subunit E1	NONE	NONE	NONE
chr4	6914303	6915888	11	AT4G11375	-	transposable_element_gene	transposable element gene	AT4TE29830	ATCOPIA22:LTR/Copia	AT4G11370-AT4G11375
chr4	6917012	6917798	10	AT4G11375	-	transposable_element_gene	transposable element gene	AT4TE29830	ATCOPIA22:LTR/Copia	NONE
chr4	6970156	6970764	10	AT4G11470	+	protein_coding_gene	cysteine-rich RLK (RECEPTOR-like protein kinase) 31	AT4TE30100	ATDNA12T3_2:DNA	AT4G11470-AT4G11480
chr4	7089684	7090141	29	NONE	NONE	NONE	NONE	AT4TE30760	ATCOPIA66:LTR/Copia	AT4G11780-AT4G11790
chr4	7211249	7212000	10	AT4G12030	+	protein_coding_gene	bile acid transporter 5	NONE	NONE	NONE
chr4	7251075	7252964	11	NONE	NONE	NONE	NONE	AT4TE31580;AT4TE31570;AT4TE31575	ATREP3:RC/Helitron;ATREP1:RC/Helitron;HELITRONY1B:RC/Helitron	AT4G12100-AT4G12110
chr4	7382706	7383611	10	NONE	NONE	NONE	NONE	AT4TE32165;AT4TE32160	ATREP1:RC/Helitron;HELITRONY1E:RC/Helitron	AT4G12440-AT4G12450
chr4	7520141	7520876	50	NONE	NONE	NONE	NONE	AT4TE32815	ATLINEIII:LINE/L1	AT4G12790-AT4G12800
chr4	7523252	7523671	13	AT4G12810	-	protein_coding_gene	F-box family protein	NONE	NONE	NONE
chr4	7908627	7909607	10	NONE	NONE	NONE	NONE	AT4TE34760;AT4TE34755	HELITRONY1B:RC/Helitron;ATMUNX1:DNA/MuDR	AT4G13590-AT4G13600
chr4	8009135	8009289	10	AT4G13820	-	protein_coding_gene	Leucine-rich repeat (LRR) family protein	NONE	NONE	NONE
chr4	8109089	8110946	15	NONE	NONE	NONE	NONE	AT4TE35790;AT4TE35795	ATGP5:LTR/Gypsy;ATGP6:LTR/Gypsy	AT4G14060-AT4G14070
chr4	8277953	8278466	20	AT4G14368	-	protein_coding_gene	Regulator of chromosome condensation (RCC1) family protein	NONE	NONE	NONE
chr4	8315013	8315996	11	AT4G14460	+	transposable_element_gene	transposable element gene	AT4TE36845	ATCOPIA17:LTR/Copia	NONE
chr4	8317063	8318604	12	AT4G14460	+	transposable_element_gene	transposable element gene	AT4TE36845	ATCOPIA17:LTR/Copia	NONE
chr4	8476331	8477763	12	AT4G14760	+	protein_coding_gene	kinase interacting (KIP1-like) family protein	NONE	NONE	NONE
chr4	8546084	8547639	13	AT4G14950	+	protein_coding_gene	SNARE associated Golgi protein family	NONE	NONE	NONE
chr4	8566211	8566921	16	AT4G14990	-	protein_coding_gene	Topoisomerase II-associated protein PAT1	NONE	NONE	NONE
chr4	8583090	8583414	14	AT4G15040	-	protein_coding_gene	Subtilisin-like serine endopeptidase family protein	NONE	NONE	NONE
chr4	8590530	8591163	19	NONE	NONE	NONE	NONE	NONE	NONE	AT4G15050-AT4G15053
chr4	8596154	8597573	13	AT4G15056	-	protein_coding_gene	FUNCTIONS IN: molecular_function unknown; INVOLVED IN: biological_process unknown; LOCATED IN: endomembrane system; CONTAINS InterPro DOMAIN/s: Protein of unknown function DUF239, plant (InterPro:IPR004314); BEST Arabidopsis thaliana protein match is: Protein of Unknown Function (DUF239) (TAIR:AT1G10190.1); Has 30201 Blast hits to 17322 proteins in 780 species: Archae - 12; Bacteria - 1396; Metaz…	AT4TE38300;AT4TE38305	ATREP4:RC/Helitron;ATREP10C:RC/Helitron	AT4G15056-AT4G15060
chr4	8630006	8630771	10	AT4G15110	-	protein_coding_gene	cytochrome P450, family 97, subfamily B, polypeptide 3	NONE	NONE	NONE
chr4	8777184	8778588	16	AT4G15370	-	protein_coding_gene	baruol synthase 1	AT4TE39200;AT4TE39195	ATREP15:RC/Helitron;ATREP11:RC/Helitron	NONE
chr4	8825109	8825596	10	AT4G15420	+	protein_coding_gene	Ubiquitin fusion degradation UFD1 family protein	NONE	NONE	NONE
chr4	8886016	8887228	20	AT4G15560	+	protein_coding_gene	Deoxyxylulose-5-phosphate synthase	NONE	NONE	NONE
chr4	8900504	8905998	35	AT4G15590	-	transposable_element_gene	transposable element gene	AT4TE39815	ATLINE1_2:LINE/L1	NONE
chr4	9114172	9115380	16	AT4G16110	+	protein_coding_gene	response regulator 2	NONE	NONE	NONE
chr4	9172421	9173328	11	AT4G16190;AT4G16195	-	protein_coding_gene;protein_coding_gene	Papain family cysteine protease;Plant self-incompatibility protein S1 family	NONE	NONE	AT4G16190-AT4G16195
chr4	9341355	9342122	13	AT4G16580	-	protein_coding_gene	Protein phosphatase 2C family protein	NONE	NONE	NONE
chr4	9387031	9388908	10	AT4G16670;AT4G16680	-	protein_coding_gene;protein_coding_gene	Plant protein of unknown function (DUF828) with plant pleckstrin homology-like region;P-loop containing nucleoside triphosphate hydrolases superfamily protein	NONE	NONE	NONE
chr4	9735093	9736258	10	AT4G17450	-	transposable_element_gene	transposable element gene	AT4TE44080	ATCOPIA1:LTR/Copia	NONE
chr4	9933622	9933997	11	AT4G17880	-	protein_coding_gene	Basic helix-loop-helix (bHLH) DNA-binding family protein	NONE	NONE	NONE
chr4	10005254	10005748	14	AT4G18020	-	protein_coding_gene	CheY-like two-component responsive regulator family protein	NONE	NONE	NONE
chr4	10051186	10052992	13	AT4G18150	+	protein_coding_gene	Kinase-related protein of unknown function (DUF1296)	NONE	NONE	NONE
chr4	10173062	10174596	15	AT4G18410;AT4G18420	-	transposable_element_gene;transposable_element_gene	transposable element gene;transposable element gene	AT4TE46310;AT4TE46305	VANDAL12:DNA/MuDR;Unassigned:Unassigned	AT4G18410-AT4G18420
chr4	10262038	10262843	13	AT4G18640	+	protein_coding_gene	Leucine-rich repeat protein kinase family protein	NONE	NONE	NONE
chr4	10306074	10307222	13	AT4G18750	+	protein_coding_gene	Pentatricopeptide repeat (PPR) superfamily protein	NONE	NONE	NONE
chr4	10313149	10315581	24	AT4G18780	-	protein_coding_gene	cellulose synthase family protein	NONE	NONE	NONE
chr4	10668703	10668994	12	AT4G19580	+	protein_coding_gene	DNAJ heat shock N-terminal domain-containing protein	NONE	NONE	NONE
chr4	10847468	10847984	10	AT4G20040	-	protein_coding_gene	Pectin lyase-like superfamily protein	NONE	NONE	NONE
chr4	10866015	10866988	15	AT4G20080	+	protein_coding_gene	Calcium-dependent lipid-binding (CaLB domain) plant phosphoribosyltransferase family protein	NONE	NONE	NONE
chr4	10906884	10907529	19	AT4G20190	-	protein_coding_gene	unknown protein; BEST Arabidopsis thaliana protein match is: unknown protein (TAIR:AT5G44660.1); Has 271 Blast hits to 209 proteins in 52 species: Archae - 0; Bacteria - 15; Metazoa - 63; Fungi - 14; Plants - 48; Viruses - 3; Other Eukaryotes - 128 (source: NCBI BLink).	NONE	NONE	NONE
chr4	10997004	10997374	10	AT4G20365	+	transposable_element_gene	transposable element gene	AT4TE50435	ATCOPIA47:LTR/Copia	NONE
chr4	11140521	11141557	27	AT4G20800;AT4G20810	-	protein_coding_gene;protein_coding_gene	FAD-binding Berberine family protein;transcription initiation factor IIE (TFIIE) alpha subunit family protein / general transcription factor TFIIE family protein	NONE	NONE	AT4G20800-AT4G20810
chr4	11173380	11173823	11	AT4G20860	+	protein_coding_gene	FAD-binding Berberine family protein	NONE	NONE	NONE
chr4	11184430	11184693	10	AT4G20900	-	protein_coding_gene	Tetratricopeptide repeat (TPR)-like superfamily protein	NONE	NONE	NONE
chr4	11330052	11330929	10	AT4G21270	-	protein_coding_gene	kinesin 1	NONE	NONE	NONE
chr4	11347779	11349444	24	AT4G21326	+	protein_coding_gene	subtilase 3.12	NONE	NONE	NONE
chr4	11364096	11367787	27	AT4G21360	-	transposable_element_gene	transposable element gene	AT4TE52315	ATCOPIA10:LTR/Copia	AT4G21350-AT4G21360
chr4	11447567	11447859	12	AT4G21520	-	protein_coding_gene	Transducin/WD40 repeat-like superfamily protein	NONE	NONE	NONE
chr4	11705727	11705977	10	AT4G22090	-	protein_coding_gene	Pectin lyase-like superfamily protein	NONE	NONE	NONE
chr4	11828420	11828838	10	AT4G22430	+	protein_coding_gene	F-box family protein	NONE	NONE	NONE
chr4	12238375	12239594	17	AT4G23440	+	protein_coding_gene	Disease resistance protein (TIR-NBS class)	NONE	NONE	NONE
chr4	12294397	12295657	12	AT4G23560	-	protein_coding_gene	glycosyl hydrolase 9B15	NONE	NONE	NONE
chr4	12784102	12784863	15	AT4G24800	+	protein_coding_gene	MA3 domain-containing protein	NONE	NONE	NONE
chr4	12793129	12793599	10	AT4G24830	-	protein_coding_gene	arginosuccinate synthase family	NONE	NONE	NONE
chr4	12853194	12853410	11	AT4G25000	-	protein_coding_gene	alpha-amylase-like	NONE	NONE	NONE
chr4	12981702	12981926	15	AT4G25400	+	protein_coding_gene	basic helix-loop-helix (bHLH) DNA-binding superfamily protein	NONE	NONE	NONE
chr4	13317316	13317383	10	AT4G26320	-	protein_coding_gene	arabinogalactan protein 13	NONE	NONE	NONE
chr4	13372035	13372995	13	AT4G26470;AT4G26480	-	protein_coding_gene;protein_coding_gene	Calcium-binding EF-hand family protein;RNA-binding KH domain-containing protein	NONE	NONE	NONE
chr4	13499283	13499482	11	AT4G26850	-	protein_coding_gene	mannose-1-phosphate guanylyltransferase (GDP)s;GDP-galactose:mannose-1-phosphate guanylyltransferases;GDP-galactose:glucose-1-phosphate guanylyltransferases;GDP-galactose:myoinositol-1-phosphate guanylyltransferases;glucose-1-phosphate guanylyltransferase	NONE	NONE	NONE
chr4	13736915	13737770	20	AT4G27480	-	protein_coding_gene	Core-2/I-branching beta-1,6-N-acetylglucosaminyltransferase family protein	NONE	NONE	NONE
chr4	13927107	13928413	10	AT4G28000	+	protein_coding_gene	P-loop containing nucleoside triphosphate hydrolases superfamily protein	NONE	NONE	NONE
chr4	14031509	14031597	11	NONE	NONE	NONE	NONE	NONE	NONE	AT4G28360-AT4G28362
chr4	14125396	14125806	16	AT4G28590	-	protein_coding_gene	FUNCTIONS IN: molecular_function unknown; INVOLVED IN: biological_process unknown; LOCATED IN: chloroplast; EXPRESSED IN: 21 plant structures; EXPRESSED DURING: 10 growth stages; BEST Arabidopsis thaliana protein match is: Thioredoxin superfamily protein (TAIR:AT2G31840.1); Has 114 Blast hits to 112 proteins in 39 species: Archae - 2; Bacteria - 0; Metazoa - 17; Fungi - 6; Plants - 67; Viruses - …	NONE	NONE	NONE
chr4	14130221	14131747	16	AT4G28600	+	protein_coding_gene	no pollen germination related 2	NONE	NONE	NONE
chr4	14150524	14150719	10	AT4G28660	+	protein_coding_gene	photosystem II reaction center PSB28 protein	NONE	NONE	NONE
chr4	14210073	14211797	12	AT4G28760	+	protein_coding_gene	Protein of unknown function (DUF3741)	NONE	NONE	NONE
chr4	14294897	14295220	10	AT4G29000	+	protein_coding_gene	Tesmin/TSO1-like CXC domain-containing protein	NONE	NONE	NONE
chr4	14315077	14315434	21	AT4G29050	-	protein_coding_gene	Concanavalin A-like lectin protein kinase family protein	NONE	NONE	NONE
chr4	14628373	14629857	12	AT4G29910	-	protein_coding_gene	origin recognition complex protein 5	NONE	NONE	NONE
chr4	14682410	14682583	10	AT4G30030	-	protein_coding_gene	Eukaryotic aspartyl protease family protein	NONE	NONE	NONE
chr4	14703652	14704864	17	AT4G30080	-	protein_coding_gene	auxin response factor 16	NONE	NONE	NONE
chr4	14849893	14850403	30	AT4G30350	+	protein_coding_gene	Double Clp-N motif-containing P-loop nucleoside triphosphate hydrolases superfamily protein	NONE	NONE	NONE
chr4	14908262	14908848	10	AT4G30520	-	protein_coding_gene	Leucine-rich repeat protein kinase family protein	NONE	NONE	NONE
chr4	15160556	15160940	10	NONE	NONE	NONE	NONE	NONE	NONE	AT4G31190-AT4G31196
chr4	15647595	15648780	13	AT4G32420	-	protein_coding_gene	Cyclophilin-like peptidyl-prolyl cis-trans isomerase family protein	NONE	NONE	NONE
chr4	16050143	16051662	11	AT4G33290;AT4G33300	-	protein_coding_gene;protein_coding_gene	F-box and associated interaction domains-containing protein;ADR1-like 1	NONE	NONE	NONE
chr4	16143125	16143356	11	AT4G33590	-	protein_coding_gene	unknown protein; BEST Arabidopsis thaliana protein match is: unknown protein (TAIR:AT4G33600.1); Has 126 Blast hits to 126 proteins in 35 species: Archae - 0; Bacteria - 12; Metazoa - 0; Fungi - 21; Plants - 62; Viruses - 0; Other Eukaryotes - 31 (source: NCBI BLink).	NONE	NONE	NONE
chr4	16442224	16444270	17	AT4G34390	+	protein_coding_gene	extra-large GTP-binding protein 2	NONE	NONE	NONE
chr4	16482040	16482297	11	AT4G34480	-	protein_coding_gene	O-Glycosyl hydrolases family 17 protein	NONE	NONE	NONE
chr4	16531157	16531414	10	AT4G34610	-	protein_coding_gene	BEL1-like homeodomain 6	NONE	NONE	NONE
chr4	16780061	16780250	13	AT4G35270	-	protein_coding_gene	Plant regulator RWP-RK family protein	NONE	NONE	NONE
chr4	17413096	17413240	12	NONE	NONE	NONE	NONE	NONE	NONE	AT4G36925-AT4G36930
chr4	17499099	17500105	13	AT4G37170	-	protein_coding_gene	Pentatricopeptide repeat (PPR) superfamily protein	NONE	NONE	NONE
chr4	17511841	17511906	17	NONE	NONE	NONE	NONE	AT4TE84530	ATREP1:RC/Helitron	AT4G37200-AT4G37210
chr4	17625018	17625097	13	NONE	NONE	NONE	NONE	NONE	NONE	AT4G37490-AT4G37500
chr4	17663656	17664322	10	AT4G37590	-	protein_coding_gene	Phototropic-responsive NPH3 family protein	NONE	NONE	NONE
chr4	17696480	17697396	22	AT4G37670	-	protein_coding_gene	N-acetyl-l-glutamate synthase 2	NONE	NONE	NONE
chr4	17745485	17745530	12	AT4G37760	+	protein_coding_gene	squalene epoxidase 3	NONE	NONE	NONE
chr4	18222680	18223175	10	AT4G39110;AT4G39120	-	protein_coding_gene;protein_coding_gene	Malectin/receptor-like protein kinase family protein;myo-inositol monophosphatase like 2	NONE	NONE	NONE
chr4	18316659	18316966	10	AT4G39390	+	protein_coding_gene	nucleotide sugar transporter-KT 1	NONE	NONE	NONE
chr4	18541351	18541753	14	AT4G39980	+	protein_coding_gene	3-deoxy-D-arabino-heptulosonate 7-phosphate synthase 1	NONE	NONE	NONE
chr5	33824	34061	11	AT5G01090	+	protein_coding_gene	Concanavalin A-like lectin family protein	NONE	NONE	NONE
chr5	48032	48973	14	AT5G01130	+	protein_coding_gene	Protein of unknown function (DUF674)	NONE	NONE	NONE
chr5	61568	62832	17	AT5G01180	-	protein_coding_gene	peptide transporter 5	NONE	NONE	NONE
chr5	480228	481999	10	AT5G02310	+	protein_coding_gene	proteolysis 6	NONE	NONE	NONE
chr5	1011042	1011101	11	AT5G03800	-	protein_coding_gene	Pentatricopeptide repeat (PPR) superfamily protein	NONE	NONE	NONE
chr5	1072112	1072697	11	AT5G03970	-	protein_coding_gene	F-box associated ubiquitination effector family protein	NONE	NONE	NONE
chr5	1162206	1162709	11	AT5G04230	+	protein_coding_gene	phenyl alanine ammonia-lyase 3	NONE	NONE	NONE
chr5	1272006	1273975	12	AT5G04480	-	protein_coding_gene	UDP-Glycosyltransferase superfamily protein	NONE	NONE	NONE
chr5	1402358	1402733	11	AT5G04830	-	protein_coding_gene	Nuclear transport factor 2 (NTF2) family protein	NONE	NONE	NONE
chr5	1513047	1513955	14	AT5G05130	+	protein_coding_gene	DNA/RNA helicase protein	NONE	NONE	NONE
chr5	1622023	1622987	10	AT5G05470;AT5G05480	-	protein_coding_gene;protein_coding_gene	eukaryotic translation initiation factor 2 alpha subunit;Peptide-N4-(N-acetyl-beta-glucosaminyl)asparagine amidase A protein	NONE	NONE	NONE
chr5	1724141	1724850	10	AT5G05740	-	protein_coding_gene	ethylene-dependent gravitropism-deficient and yellow-green-like 2	NONE	NONE	NONE
chr5	1743438	1743677	10	AT5G05800	-	protein_coding_gene	unknown protein; BEST Arabidopsis thaliana protein match is: unknown protein (TAIR:AT3G11290.1); Has 1807 Blast hits to 1807 proteins in 277 species: Archae - 0; Bacteria - 0; Metazoa - 736; Fungi - 347; Plants - 385; Viruses - 0; Other Eukaryotes - 339 (source: NCBI BLink).	NONE	NONE	NONE
chr5	1850175	1851932	14	AT5G06120	+	protein_coding_gene	ARM repeat superfamily protein	NONE	NONE	NONE
chr5	2065291	2065724	16	AT5G06700	+	protein_coding_gene	Plant protein of unknown function (DUF828)	NONE	NONE	NONE
chr5	2095475	2095949	10	AT5G06780	-	protein_coding_gene	Emsy N Terminus (ENT)/ plant Tudor-like domains-containing protein	NONE	NONE	NONE
chr5	2106117	2106767	11	AT5G06805	-	transposable_element_gene	transposable element gene	AT5TE07650	ATLINE1_2:LINE/L1	NONE
chr5	2394084	2395820	12	AT5G07570	+	protein_coding_gene	glycine/proline-rich protein	NONE	NONE	NONE
chr5	2402032	2403276	13	AT5G07590	-	protein_coding_gene	Transducin/WD40 repeat-like superfamily protein	NONE	NONE	NONE
chr5	2669435	2669669	10	AT5G08300	+	protein_coding_gene	Succinyl-CoA ligase, alpha subunit	NONE	NONE	NONE
chr5	2853178	2853911	10	AT5G08750	+	protein_coding_gene	RING/FYVE/PHD zinc finger superfamily protein	NONE	NONE	NONE
chr5	3064004	3064245	10	AT5G09850	-	protein_coding_gene	Transcription elongation factor (TFIIS) family protein	NONE	NONE	NONE
chr5	3222106	3222269	10	AT5G10270	-	protein_coding_gene	cyclin-dependent kinase C;1	NONE	NONE	NONE
chr5	3300459	3301793	14	AT5G10490	-	protein_coding_gene	MSCS-like 2	NONE	NONE	NONE
chr5	3607384	3608300	12	AT5G11310	+	protein_coding_gene	Pentatricopeptide repeat (PPR) superfamily protein	NONE	NONE	NONE
chr5	3710170	3711909	12	AT5G11560	-	protein_coding_gene	catalytics	NONE	NONE	NONE
chr5	3822032	3823286	11	AT5G11860	-	protein_coding_gene	SCP1-like small phosphatase 5	NONE	NONE	NONE
chr5	3906032	3908979	23	AT5G12085	-	transposable_element_gene	transposable element gene	AT5TE14165	ATGP3:LTR/Gypsy	NONE
chr5	4103290	4104218	10	AT5G12970	+	protein_coding_gene	Calcium-dependent lipid-binding (CaLB domain) plant phosphoribosyltransferase family protein	NONE	NONE	NONE
chr5	4371630	4372954	17	AT5G13580	+	protein_coding_gene	ABC-2 type transporter family protein	NONE	NONE	NONE
chr5	4397052	4397194	11	AT5G13640	+	protein_coding_gene	phospholipid:diacylglycerol acyltransferase	NONE	NONE	NONE
chr5	4447560	4447908	12	AT5G13780	-	protein_coding_gene	Acyl-CoA N-acyltransferases (NAT) superfamily protein	NONE	NONE	NONE
chr5	4456065	4456276	13	AT5G13810	+	protein_coding_gene	Glutaredoxin family protein	NONE	NONE	NONE
chr5	4569014	4570209	11	AT5G14170	-	protein_coding_gene	SWIB/MDM2 domain superfamily protein	NONE	NONE	NONE
chr5	4659475	4660536	10	AT5G14450;AT5G14460	-	protein_coding_gene;protein_coding_gene	GDSL-like Lipase/Acylhydrolase superfamily protein;Pseudouridine synthase family protein	NONE	NONE	NONE
chr5	4889655	4889839	10	AT5G15090	-	protein_coding_gene	voltage dependent anion channel 3	NONE	NONE	NONE
chr5	5366276	5366536	10	AT5G16410	-	protein_coding_gene	HXXXD-type acyl-transferase family protein	NONE	NONE	NONE
chr5	5383310	5384933	11	AT5G16486;AT5G16490	-	protein_coding_gene;protein_coding_gene	RNA-directed DNA polymerase (reverse transcriptase)-related family protein;ROP-interactive CRIB motif-containing protein 4	NONE	NONE	AT5G16480-AT5G16486;AT5G16486-AT5G16490
chr5	5389499	5389544	10	NONE	NONE	NONE	NONE	NONE	NONE	AT5G16500-AT5G16505
chr5	5390884	5391874	21	AT5G16505	+	transposable_element_gene	transposable element gene	AT5TE19520	Unassigned:Unassigned	NONE
chr5	5562220	5564495	33	AT5G16910	+	protein_coding_gene	cellulose-synthase like D2	NONE	NONE	NONE
chr5	5601388	5602268	10	AT5G17020	+	protein_coding_gene	exportin 1A	NONE	NONE	NONE
chr5	5717283	5717523	18	NONE	NONE	NONE	NONE	AT5TE20680	RathE3_cons:RathE3_cons	AT5G17340-AT5G17350
chr5	5782133	5782502	10	AT5G17530;AT5G17540	-	protein_coding_gene;protein_coding_gene	phosphoglucosamine mutase family protein;HXXXD-type acyl-transferase family protein	NONE	NONE	NONE
chr5	5808825	5808947	14	NONE	NONE	NONE	NONE	NONE	NONE	AT5G17620-AT5G17630
chr5	5856118	5856383	11	AT5G17740	-	protein_coding_gene	P-loop containing nucleoside triphosphate hydrolases superfamily protein	NONE	NONE	AT5G17730-AT5G17740
chr5	5900322	5900795	12	AT5G17850	+	protein_coding_gene	Sodium/calcium exchanger family protein	NONE	NONE	NONE
chr5	5988226	5988448	10	AT5G18100	+	protein_coding_gene	copper/zinc superoxide dismutase 3	NONE	NONE	NONE
chr5	6085094	6085623	11	AT5G18370	-	protein_coding_gene	Disease resistance protein (TIR-NBS-LRR class) family	NONE	NONE	NONE
chr5	6126178	6126242	10	AT5G18460	+	protein_coding_gene	Protein of Unknown Function (DUF239)	NONE	NONE	NONE
chr5	6139343	6140997	11	AT5G18500	+	protein_coding_gene	Protein kinase superfamily protein	NONE	NONE	NONE
chr5	6284490	6285479	39	AT5G18840	+	protein_coding_gene	Major facilitator superfamily protein	NONE	NONE	NONE
chr5	6353118	6353879	11	AT5G19020	-	protein_coding_gene	mitochondrial editing factor 18	NONE	NONE	NONE
chr5	6398472	6398618	14	NONE	NONE	NONE	NONE	NONE	NONE	AT5G19090-AT5G19095
chr5	6678008	6679935	13	AT5G19750;AT5G19760	-	protein_coding_gene;protein_coding_gene	Peroxisomal membrane 22 kDa (Mpv17/PMP22) family protein;Mitochondrial substrate carrier family protein	NONE	NONE	NONE
chr5	6873448	6873695	14	NONE	NONE	NONE	NONE	NONE	NONE	AT5G20330-AT5G20340
chr5	6902141	6902570	10	AT5G20420	-	protein_coding_gene	chromatin remodeling 42	NONE	NONE	NONE
chr5	6959275	6960825	11	AT5G20580	-	protein_coding_gene	BEST Arabidopsis thaliana protein match is: FRIGIDA interacting protein 1 (TAIR:AT2G06005.1); Has 167 Blast hits to 167 proteins in 73 species: Archae - 0; Bacteria - 25; Metazoa - 58; Fungi - 25; Plants - 43; Viruses - 0; Other Eukaryotes - 16 (source: NCBI BLink).	NONE	NONE	NONE
chr5	6972026	6973848	14	AT5G20610;AT5G20620	-	protein_coding_gene;protein_coding_gene	unknown protein; BEST Arabidopsis thaliana protein match is: unknown protein (TAIR:AT5G26160.1); Has 918 Blast hits to 759 proteins in 180 species: Archae - 6; Bacteria - 105; Metazoa - 264; Fungi - 89; Plants - 167; Viruses - 5; Other Eukaryotes - 282 (source: NCBI BLink).;ubiquitin 4	NONE	NONE	AT5G20610-AT5G20620
chr5	7035129	7036803	18	AT5G20780	-	transposable_element_gene	transposable element gene	AT5TE25460	VANDAL20:DNA/MuDR	AT5G20770-AT5G20780
chr5	7475207	7476963	17	AT5G22510	-	protein_coding_gene	alkaline/neutral invertase	NONE	NONE	NONE
chr5	7712101	7712926	10	NONE	NONE	NONE	NONE	AT5TE27905	ATREP3:RC/Helitron	AT5G23010-AT5G23020
chr5	7871183	7872642	11	AT5G23390	-	protein_coding_gene	Plant protein of unknown function (DUF639)	NONE	NONE	NONE
chr5	8061181	8062770	14	AT5G23890	+	protein_coding_gene	LOCATED IN: mitochondrion, chloroplast thylakoid membrane, chloroplast, plastid, chloroplast envelope; EXPRESSED IN: 24 plant structures; EXPRESSED DURING: 14 growth stages; CONTAINS InterPro DOMAIN/s: S-layer homology domain (InterPro:IPR001119); BEST Arabidopsis thaliana protein match is: unknown protein (TAIR:AT5G52410.2); Has 1807 Blast hits to 1807 proteins in 277 species: Archae - 0; Bacter…	NONE	NONE	NONE
chr5	8110493	8111903	13	AT5G24000	-	protein_coding_gene	Protein of unknown function (DUF819)	NONE	NONE	NONE
chr5	8163265	8163772	14	AT5G24130	+	protein_coding_gene	unknown protein; FUNCTIONS IN: molecular_function unknown; INVOLVED IN: biological_process unknown; LOCATED IN: mitochondrion; EXPRESSED IN: petal, leaf whorl, flower; EXPRESSED DURING: 4 anthesis, petal differentiation and expansion stage; Has 1807 Blast hits to 1807 proteins in 277 species: Archae - 0; Bacteria - 0; Metazoa - 736; Fungi - 347; Plants - 385; Viruses - 0; Other Eukaryotes - 339 (…	NONE	NONE	NONE
chr5	8187154	8187406	26	NONE	NONE	NONE	NONE	NONE	NONE	AT5G24160-AT5G24165
chr5	8199734	8200100	20	AT5G24190	+	protein_coding_gene	Lipase class 3-related protein	NONE	NONE	AT5G24180-AT5G24190
chr5	8218545	8218804	10	AT5G24210	+	protein_coding_gene	alpha/beta-Hydrolases superfamily protein	NONE	NONE	NONE
chr5	8226466	8227068	14	AT5G24220	+	protein_coding_gene	Lipase class 3-related protein	AT5TE29735	RathE1_cons:RathE1_cons	NONE
chr5	8234200	8235710	15	AT5G24250;AT5G24260	-	protein_coding_gene;protein_coding_gene	unknown protein; Has 1807 Blast hits to 1807 proteins in 277 species: Archae - 0; Bacteria - 0; Metazoa - 736; Fungi - 347; Plants - 385; Viruses - 0; Other Eukaryotes - 339 (source: NCBI BLink).;prolyl oligopeptidase family protein	NONE	NONE	AT5G24250-AT5G24260
chr5	8325551	8325823	12	AT5G24380	+	protein_coding_gene	YELLOW STRIPE like 2	NONE	NONE	NONE
chr5	8440165	8440693	14	NONE	NONE	NONE	NONE	NONE	NONE	AT5G24650-AT5G24655
chr5	8600187	8601024	15	AT5G24960	-	protein_coding_gene	cytochrome P450, family 71, subfamily A, polypeptide 14	NONE	NONE	NONE
chr5	8634308	8635967	12	AT5G25060	-	protein_coding_gene	RNA recognition motif (RRM)-containing protein	NONE	NONE	NONE
chr5	8714624	8714847	11	NONE	NONE	NONE	NONE	NONE	NONE	AT5G25190-AT5G25200
chr5	8786782	8789468	27	AT5G25310;AT5G25320	-	protein_coding_gene;protein_coding_gene	Exostosin family protein;ACT-like superfamily protein	NONE	NONE	AT5G25310-AT5G25320
chr5	8882679	8883866	15	AT5G25510	-	protein_coding_gene	Protein phosphatase 2A regulatory B subunit family protein	NONE	NONE	NONE
chr5	9052232	9053726	19	AT5G25930	+	protein_coding_gene	Protein kinase family protein with leucine-rich repeat domain	NONE	NONE	NONE
chr5	9120738	9121273	16	AT5G26114	-	protein_coding_gene	unknown protein; Has 30201 Blast hits to 17322 proteins in 780 species: Archae - 12; Bacteria - 1396; Metazoa - 17338; Fungi - 3422; Plants - 5037; Viruses - 0; Other Eukaryotes - 2996 (source: NCBI BLink).	NONE	NONE	AT5G26114-AT5G26120
chr5	9309559	9310069	13	AT5G26700	-	protein_coding_gene	RmlC-like cupins superfamily protein	NONE	NONE	AT5G26700-AT5G26690
chr5	9413333	9414799	11	AT5G26775	+	transposable_element_gene	transposable element gene	AT5TE34175	ATLINE1_6:LINE/L1	NONE
chr5	9501101	9502852	11	AT5G27000	+	protein_coding_gene	kinesin 4	NONE	NONE	NONE
chr5	9617291	9618747	15	AT5G27280;AT5G27290	-	protein_coding_gene;protein_coding_gene	Zim17-type zinc finger protein;unknown protein; LOCATED IN: chloroplast; EXPRESSED IN: 22 plant structures; EXPRESSED DURING: 13 growth stages; BEST Arabidopsis thaliana protein match is: unknown protein (TAIR:AT1G54680.3); Has 30201 Blast hits to 17322 proteins in 780 species: Archae - 12; Bacteria - 1396; Metazoa - 17338; Fungi - 3422; Plants - 5037; Viruses - 0; Other Eukaryotes - 2996 (source…	NONE	NONE	AT5G27270-AT5G27280
chr5	9667347	9667721	13	AT5G27370	+	protein_coding_gene	Protein of unknown function (DUF679)	NONE	NONE	NONE
chr5	9822373	9823484	19	AT5G27730	+	protein_coding_gene	Protein of unknown function (DUF1624)	NONE	NONE	AT5G27730-AT5G27740
chr5	9828681	9828875	10	AT5G27750	+	protein_coding_gene	F-box/FBD-like domains containing protein	NONE	NONE	NONE
chr5	9999216	10000712	15	AT5G27965	-	transposable_element_gene	transposable element gene	AT5TE36405;AT5TE36410;AT5TE36400	ATGP8:LTR/Gypsy;BRODYAGA2:DNA/MuDR;ATREP5:RC/Helitron	AT5G27965-AT5G27967
chr5	10016019	10016585	11	AT5G27980	-	protein_coding_gene	Seed maturation protein	NONE	NONE	NONE
chr5	10030602	10031973	22	AT5G28030	-	protein_coding_gene	L-cysteine desulfhydrase 1	NONE	NONE	NONE
chr5	10044254	10044762	10	AT5G28050	-	protein_coding_gene	Cytidine/deoxycytidylate deaminase family protein	NONE	NONE	NONE
chr5	10064541	10065470	13	AT5G28056	-	transposable_element_gene	transposable element gene	AT5TE36670;AT5TE36650;AT5TE36655;AT5TE36665;AT5TE36660;AT5TE36645	HELITRONY2:RC/Helitron;ATENSPM3:DNA/En-Spm;ATREP15:RC/Helitron;ATMUN1:DNA/MuDR;ATREP5:RC/Helitron;ATENSPM7:DNA/En-Spm	AT5G28056-AT5G28060
chr5	10074004	10074840	10	NONE	NONE	NONE	NONE	AT5TE36715	HELITRON4:RC/Helitron	AT5G28060-AT5G28065
chr5	10095074	10096975	16	AT5G28085	-	transposable_element_gene	transposable element gene	AT5TE36805	ATLINE2:LINE/L1	NONE
chr5	10098037	10099347	15	AT5G28085	-	transposable_element_gene	transposable element gene	NONE	NONE	AT5G28085-AT5G28090
chr5	10172104	10173802	12	NONE	NONE	NONE	NONE	NONE	NONE	AT5G28190-AT5G28200
chr5	10195003	10195945	10	AT5G28230	-	pseudogene	pseudogene, similar to glucose-6-phosphate/phosphate-translocator precursor, contains similarity to glucose-6-phosphate/phosphate-translocator precursors; blastp match of 78% identity and 1.6e-75 P-value to GP|2997591|gb|AAC08525.1||AF020814 glucose-6-phosphate/phosphate-translocator precursor {Pisum sativum}	NONE	NONE	AT5G28225-AT5G28230
chr5	10261089	10261754	18	AT5G28280	+	pseudogene	pseudogene, sterol desaturase domain-containing protein, CER1-like, A.thaliana, ATCER1L19; blastp match of 55% identity and 8.9e-22 P-value to GP|4769012|gb|AAD29719.1|AF143746_1|AF143746 CER1 {Oryza sativa}	NONE	NONE	NONE
chr5	10265519	10265900	12	AT5G28285	-	transposable_element_gene	transposable element gene	AT5TE37455	ATENSPM9:DNA/En-Spm	NONE
chr5	10268250	10268612	15	AT5G28285	-	transposable_element_gene	transposable element gene	AT5TE37480;AT5TE37475;AT5TE37485	ATENSPM5:DNA/En-Spm;ATENSPM9:DNA/En-Spm;ATREP15:RC/Helitron	NONE
chr5	10379267	10380646	11	AT5G28463	+	protein_coding_gene	unknown protein; Has 30201 Blast hits to 17322 proteins in 780 species: Archae - 12; Bacteria - 1396; Metazoa - 17338; Fungi - 3422; Plants - 5037; Viruses - 0; Other Eukaryotes - 2996 (source: NCBI BLink).	NONE	NONE	AT5G28460-AT5G28463
chr5	10501081	10502546	14	AT5G28523	+	transposable_element_gene	transposable element gene	AT5TE38285	TA11:LINE/L1	NONE
chr5	10527054	10528606	11	AT5G28530	-	protein_coding_gene	FAR1-related sequence 10	AT5TE38390	HELITRONY1D:RC/Helitron	AT5G28530-AT5G28535
chr5	10661388	10662578	11	AT5G28641	-	transposable_element_gene	transposable element gene	AT5TE38810	ATLINE1_4:LINE/L1	AT5G28642-AT5G28641
chr5	10665120	10665846	10	AT5G28641	-	transposable_element_gene	transposable element gene	AT5TE38815	ATHILA4A:LTR/Gypsy	NONE
chr5	10726410	10726960	11	NONE	NONE	NONE	NONE	AT5TE39045	ATHILA4A:LTR/Gypsy	AT5G28690-AT5G28692
chr5	10805819	10810553	70	AT5G28776	+	transposable_element_gene	transposable element gene	AT5TE39290;AT5TE39285;AT5TE39295	RathE1_cons:RathE1_cons;ATREP9:RC/Helitron;ATCOPIA45:LTR/Copia	AT5G28773-AT5G28776
chr5	10838058	10839604	15	AT5G28823	-	protein_coding_gene	FUNCTIONS IN: molecular_function unknown; INVOLVED IN: biological_process unknown; LOCATED IN: cellular_component unknown; EXPRESSED IN: cultured cell; BEST Arabidopsis thaliana protein match is: Zinc knuckle (CCHC-type) family protein (TAIR:AT2G07760.1); Has 30201 Blast hits to 17322 proteins in 780 species: Archae - 12; Bacteria - 1396; Metazoa - 17338; Fungi - 3422; Plants - 5037; Viruses - 0;…	NONE	NONE	NONE
chr5	10887176	10888753	14	AT5G28865	+	transposable_element_gene	transposable element gene	AT5TE39560;AT5TE39550	ATGP10:LTR/Gypsy;ATLANTYS3:LTR/Gypsy	NONE
chr5	10890103	10891929	12	AT5G28870	-	transposable_element_gene	transposable element gene	AT5TE39550	ATLANTYS3:LTR/Gypsy	AT5G28870-AT5G28880
chr5	10907083	10910823	29	AT5G28892	+	transposable_element_gene	transposable element gene	AT5TE39650;AT5TE39665;AT5TE39655;AT5TE39645;AT5TE39660	ATHILA4B_LTR:LTR/Gypsy;HELITRON2:RC/Helitron;ATHILA4D_LTR:LTR/Gypsy;HELITRON4:RC/Helitron;HELITRON3:RC/Helitron	NONE
chr5	10941566	10942988	20	AT5G28919;AT5G28920	-	protein_coding_gene;protein_coding_gene	FUNCTIONS IN: molecular_function unknown; INVOLVED IN: biological_process unknown; LOCATED IN: cellular_component unknown; BEST Arabidopsis thaliana protein match is: Expressed protein (TAIR:AT3G01345.1); Has 30201 Blast hits to 17322 proteins in 780 species: Archae - 12; Bacteria - 1396; Metazoa - 17338; Fungi - 3422; Plants - 5037; Viruses - 0; Other Eukaryotes - 2996 (source: NCBI BLink).;unkn…	NONE	NONE	NONE
chr5	11057270	11058923	10	AT5G29026	+	transposable_element_gene	transposable element gene	AT5TE40120;AT5TE40130;AT5TE40125	ATLANTYS2:LTR/Gypsy;ATENSPM9:DNA/En-Spm;ATLANTYS2:LTR/Gypsy	AT5G29024-AT5G29026
chr5	11113224	11114970	13	AT5G29053	-	transposable_element_gene	transposable element gene	AT5TE40285;AT5TE40280	ATLANTYS2:LTR/Gypsy;ATLANTYS1:LTR/Gypsy	NONE
chr5	11158018	11159826	12	AT5G29295	-	transposable_element_gene	transposable element gene	AT5TE40395;AT5TE40400;AT5TE40410;AT5TE40405	ATHILA4C:LTR/Gypsy;ATHILA4C:LTR/Gypsy;ATHILA4:LTR/Gypsy;ATHILA4:LTR/Gypsy	AT5G29231-AT5G29295;AT5G29295-AT5G29337
chr5	11168088	11170960	16	AT5G29380	-	transposable_element_gene	transposable element gene	AT5TE40420;AT5TE40425	ATHILA4C:LTR/Gypsy;ATENSPM1:DNA/En-Spm	AT5G29380-AT5G29408
chr5	11180182	11181447	16	AT5G29465	-	transposable_element_gene	transposable element gene	AT5TE40455	ATHILA:LTR/Gypsy	AT5G29465-AT5G29550
chr5	11215066	11216489	11	AT5G29571	+	transposable_element_gene	transposable element gene	AT5TE40575	ATHILA2:LTR/Gypsy	AT5G29568-AT5G29571
chr5	11227178	11227991	12	AT5G29577	-	transposable_element_gene	transposable element gene	AT5TE40660	ATLANTYS1:LTR/Gypsy	AT5G29577-AT5G29580
chr5	11296186	11297791	15	AT5G29720	+	transposable_element_gene	transposable element gene	AT5TE40950;AT5TE40945	BRODYAGA2:DNA/MuDR;ATHILA4C:LTR/Gypsy	NONE
chr5	11302227	11303852	13	AT5G29762	+	transposable_element_gene	transposable element gene	AT5TE40960	ATHILA4A:LTR/Gypsy	NONE
chr5	11310206	11311933	14	NONE	NONE	NONE	NONE	AT5TE40995;AT5TE41000;AT5TE40990;AT5TE41005	ATDNA12T3_2:DNA;ATDNA12T3_2:DNA;ATDNA12T3_2:DNA;ATDNA12T3_2:DNA	AT5G29807-AT5G29890
chr5	11334106	11335865	11	AT5G30060	+	transposable_element_gene	transposable element gene	AT5TE41090	ATHILA:LTR/Gypsy	AT5G29975-AT5G30060
chr5	11345269	11348847	22	AT5G30123;AT5G30189	-	transposable_element_gene;transposable_element_gene	transposable element gene;transposable element gene	AT5TE41105;AT5TE41110	ATGP2:LTR/Gypsy;ATLANTYS1:LTR/Gypsy	AT5G30102-AT5G30123;AT5G30123-AT5G30189
chr5	11350469	11351914	15	AT5G30189	-	transposable_element_gene	transposable element gene	AT5TE41110	ATLANTYS1:LTR/Gypsy	NONE
chr5	11362179	11362779	10	AT5G30276	-	transposable_element_gene	transposable element gene	AT5TE41135	ATHILA4C:LTR/Gypsy	NONE
chr5	11395016	11396739	11	AT5G30584;AT5G30628	+	transposable_element_gene;transposable_element_gene	transposable element gene;transposable element gene	AT5TE41260;AT5TE41265;AT5TE41250;AT5TE41255	ATHILA2:LTR/Gypsy;ATHILA2:LTR/Gypsy;ATLANTYS3:LTR/Gypsy;ATHILA2:LTR/Gypsy	AT5G30584-AT5G30628
chr5	11399224	11400576	12	AT5G30673	+	transposable_element_gene	transposable element gene	AT5TE41265;AT5TE41250	ATHILA2:LTR/Gypsy;ATLANTYS3:LTR/Gypsy	NONE
chr5	11447361	11448552	11	AT5G32037;AT5G32070	+	transposable_element_gene;transposable_element_gene	transposable element gene;transposable element gene	AT5TE41395	HELITRON5:RC/Helitron	AT5G32037-AT5G32070
chr5	11473190	11473489	10	AT5G31962	-	transposable_element_gene	transposable element gene	AT5TE41480;AT5TE41485	ATCOPIA42:LTR/Copia;ATCOPIA41:LTR/Copia	NONE
chr5	11476354	11481854	38	AT5G32002;AT5G32042	+	transposable_element_gene;transposable_element_gene	transposable element gene;transposable element gene	AT5TE41520;AT5TE41490;AT5TE41515;AT5TE41505;AT5TE41495;AT5TE41510;AT5TE41500;AT5TE41485	ATHILA4:LTR/Gypsy;ENDOVIR1:LTR/Copia;ATHILA4B_LTR:LTR/Gypsy;ATHILA4B_LTR:LTR/Gypsy;ATCOPIA41:LTR/Copia;ATHILA4:LTR/Gypsy;ATCOPIA41:LTR/Copia;ATCOPIA41:LTR/Copia	AT5G32002-AT5G32042
chr5	11559174	11561904	22	AT5G30450	+	transposable_element_gene	transposable element gene	AT5TE41800;AT5TE41795	ATENSPM9:DNA/En-Spm;ATENSPM9:DNA/En-Spm	AT5G31511-AT5G30450
chr5	11575019	11576753	13	AT5G31536;AT5G31758	+	transposable_element_gene;transposable_element_gene	transposable element gene;transposable element gene	AT5TE41855;AT5TE41845;AT5TE41850	ATLANTYS2:LTR/Gypsy;TAT1_ATH:LTR/Gypsy;TAT1_ATH:LTR/Gypsy	AT5G31314-AT5G31536;AT5G31536-AT5G31758
chr5	11592363	11593990	11	AT5G30207	-	transposable_element_gene	transposable element gene	AT5TE41875;AT5TE41870	ATLANTYS2:LTR/Gypsy;ATENSPM9:DNA/En-Spm	AT5G30480-AT5G30207
chr5	11632150	11633979	16	AT5G29708	-	transposable_element_gene	transposable element gene	AT5TE41975	ATCOPIA66:LTR/Copia	NONE
chr5	11702512	11703914	18	NONE	NONE	NONE	NONE	NONE	NONE	AT5G31770-AT5G31787
chr5	11729065	11729958	13	NONE	NONE	NONE	NONE	NONE	NONE	AT5G31804-AT5G31821
chr5	11789027	11789739	11	NONE	NONE	NONE	NONE	NONE	NONE	AT5G32017-AT5G32035
chr5	11796232	11798950	18	AT5G32035	-	transposable_element_gene	transposable element gene	AT5TE42420	ATHILA2:LTR/Gypsy	AT5G32017-AT5G32035;AT5G32035-AT5G32053
chr5	11807067	11808581	10	AT5G32089	-	transposable_element_gene	transposable element gene	AT5TE42425;AT5TE42430;AT5TE42435;AT5TE42420	ATHILA2:LTR/Gypsy;ATHILA6A:LTR/Gypsy;ATHILA6A:LTR/Gypsy;ATHILA2:LTR/Gypsy	AT5G32071-AT5G32089;AT5G32089-AT5G32107
chr5	11923485	11924956	13	AT5G32280	+	transposable_element_gene	transposable element gene	AT5TE42680	ATHILA6A:LTR/Gypsy	AT5G32280-AT5G32293
chr5	11983009	11984654	18	AT5G32345	+	transposable_element_gene	transposable element gene	AT5TE42855	ATHILA6B:LTR/Gypsy	NONE
chr5	11994191	11996842	17	AT5G32358	+	transposable_element_gene	transposable element gene	AT5TE42865;AT5TE42860	ATHILA4C:LTR/Gypsy;ATHILA3:LTR/Gypsy	AT5G32345-AT5G32358
chr5	11998012	11998921	10	AT5G32358	+	transposable_element_gene	transposable element gene	AT5TE42865	ATHILA4C:LTR/Gypsy	AT5G32358-AT5G32386
chr5	12028039	12029782	11	NONE	NONE	NONE	NONE	AT5TE42960;AT5TE42965	ATHILA2:LTR/Gypsy;ATHILA2:LTR/Gypsy	AT5G32410-AT5G32420
chr5	12051222	12052977	10	NONE	NONE	NONE	NONE	NONE	NONE	AT5G32431-AT5G32433
chr5	12146034	12146800	12	AT5G32512	-	transposable_element_gene	transposable element gene	AT5TE43260	ATHILA6A:LTR/Gypsy	NONE
chr5	12173097	12174941	14	AT5G32521	-	transposable_element_gene	transposable element gene	AT5TE43325	ATENSPM7:DNA/En-Spm	NONE
chr5	12195158	12197973	16	AT5G32540	+	transposable_element_gene	transposable element gene	AT5TE43375;AT5TE43370	ATGP2N:LTR/Gypsy;TAT1_ATH:LTR/Gypsy	AT5G32525-AT5G32540
chr5	12208284	12209765	10	AT5G32569	+	pseudogene	pseudogene, hypothetical protein	NONE	NONE	AT5G32569-AT5G32572
chr5	12236223	12239612	25	AT5G32594;AT5G32595	-	transposable_element_gene;transposable_element_gene	transposable element gene;transposable element gene	AT5TE43480;AT5TE43450;AT5TE43485	ATCOPIA43:LTR/Copia;ATHILA6B:LTR/Gypsy;ATHILA4:LTR/Gypsy	AT5G32597-AT5G32595;AT5G32595-AT5G32594
chr5	12245293	12246685	11	AT5G32598	+	transposable_element_gene	transposable element gene	AT5TE43520	ATLANTYS2:LTR/Gypsy	NONE
chr5	12249459	12250752	11	AT5G32600	-	transposable_element_gene	transposable element gene	AT5TE43520	ATLANTYS2:LTR/Gypsy	AT5G32598-AT5G32600
chr5	12265370	12266944	11	AT5G32616	+	transposable_element_gene	transposable element gene	AT5TE43575	ATLINE2:LINE/L1	NONE
chr5	12298053	12299840	14	AT5G32626	-	transposable_element_gene	transposable element gene	AT5TE43670	ATHILA4:LTR/Gypsy	AT5G32626-AT5G32628
chr5	12320002	12322568	19	AT5G32654	-	transposable_element_gene	transposable element gene	AT5TE43745;AT5TE43740;AT5TE43750;AT5TE43735;AT5TE43730	HELITRON5:RC/Helitron;ATREP11A:RC/Helitron;ATHILA4B_LTR:LTR/Gypsy;ATHILA4:LTR/Gypsy;ATHILA4:LTR/Gypsy	AT5G32654-AT5G32678
chr5	12374074	12375905	15	AT5G32690	+	pseudogene	Pseudogene of AT2G29880	AT5TE43935;AT5TE43920;AT5TE43930;AT5TE43925	ATGP10:LTR/Gypsy;ATGP10:LTR/Gypsy;ATGP10:LTR/Gypsy;ATGP10:LTR/Gypsy	NONE
chr5	12458227	12459668	12	AT5G33204	-	transposable_element_gene	transposable element gene	AT5TE44185	ATHILA4C:LTR/Gypsy	NONE
chr5	12474292	12475970	14	AT5G33226	-	transposable_element_gene	transposable element gene	AT5TE44225	ATHILA6A:LTR/Gypsy	AT5G33226-AT5G33230
chr5	12520221	12521574	11	AT5G33255	-	transposable_element_gene	transposable element gene	AT5TE44355	ATHILA2:LTR/Gypsy	AT5G33254-AT5G33255
chr5	12523299	12525687	17	AT5G33256	-	transposable_element_gene	transposable element gene	AT5TE44370	ATHILA2:LTR/Gypsy	AT5G33255-AT5G33256
chr5	12535068	12536808	14	AT5G33260	-	transposable_element_gene	transposable element gene	AT5TE44390;AT5TE44385	ATMU8:DNA/MuDR;VANDAL18:DNA/MuDR	AT5G33260-AT5G33270
chr5	12583350	12584827	14	AT5G33315	+	transposable_element_gene	transposable element gene	AT5TE44570;AT5TE44575	ATCOPIA28:LTR/Copia;HELITRONY1D:RC/Helitron	AT5G33315-AT5G33320
chr5	12646151	12647951	12	AT5G33389	+	transposable_element_gene	transposable element gene	AT5TE44770	ATHILA2:LTR/Gypsy	AT5G33389-AT5G33391
chr5	12711022	12713924	25	AT5G33424	+	transposable_element_gene	transposable element gene	AT5TE45005	ATHILA3:LTR/Gypsy	AT5G33422-AT5G33424
chr5	12765025	12765616	11	AT5G33533	-	transposable_element_gene	transposable element gene	NONE	NONE	NONE
chr5	12777146	12778547	14	NONE	NONE	NONE	NONE	AT5TE45125;AT5TE45130;AT5TE45135	ATLANTYS1:LTR/Gypsy;ATGP2:LTR/Gypsy;ATHILA8B:LTR/Gypsy	AT5G33624-AT5G33715
chr5	12795025	12795735	10	AT5G34082	-	transposable_element_gene	transposable element gene	AT5TE45205	ATLANTYS1:LTR/Gypsy	NONE
chr5	12894094	12895988	14	NONE	NONE	NONE	NONE	AT5TE45910	ATGP8:LTR/Gypsy	AT5G34450-AT5G34460
chr5	12899063	12900785	14	AT5G34480	-	transposable_element_gene	transposable element gene	AT5TE45920;AT5TE45925	HELITRON4:RC/Helitron;ATGP8:LTR/Gypsy	AT5G34480-AT5G34500
chr5	12919509	12922829	21	AT5G34581;AT5G34602	+	protein_coding_gene;transposable_element_gene	hydroxyproline-rich glycoprotein family protein;transposable element gene	AT5TE46000;AT5TE45990;AT5TE45995	ATENSPM6:DNA/En-Spm;ATHILA:LTR/Gypsy;ATHILA3:LTR/Gypsy	AT5G34560-AT5G34581;AT5G34581-AT5G34602
chr5	12928099	12929154	10	AT5G34623	-	transposable_element_gene	transposable element gene	AT5TE46020;AT5TE46015	ATHILA5:LTR/Gypsy;ATHILA3:LTR/Gypsy	AT5G34602-AT5G34623
chr5	12937065	12939957	22	AT5G34665	+	transposable_element_gene	transposable element gene	AT5TE46080;AT5TE46060;AT5TE46085;AT5TE46065;AT5TE46075;AT5TE46070	ATHILA4:LTR/Gypsy;ATHILA4:LTR/Gypsy;ATHILA4A:LTR/Gypsy;ATHILA4:LTR/Gypsy;ATLANTYS1:LTR/Gypsy;ATHILA4:LTR/Gypsy	NONE
chr5	12941074	12942714	13	AT5G34686	+	transposable_element_gene	transposable element gene	AT5TE46090	ATLANTYS1:LTR/Gypsy	AT5G34686-AT5G34696
chr5	12948110	12949966	10	AT5G34728	-	transposable_element_gene	transposable element gene	AT5TE46100;AT5TE46105	ATHILA3:LTR/Gypsy;ATLANTYS1:LTR/Gypsy	AT5G34707-AT5G34728
chr5	12959020	12959690	23	AT5G34770	+	transposable_element_gene	transposable element gene	AT5TE46125	ATENSPM2:DNA/En-Spm	NONE
chr5	12977422	12981615	30	AT5G34825	-	transposable_element_gene	transposable element gene	AT5TE46175	VANDAL20:DNA/MuDR	AT5G34820-AT5G34825;AT5G34825-AT5G34830
chr5	13033165	13034929	17	AT5G34844	+	transposable_element_gene	transposable element gene	AT5TE46315;AT5TE46320	ATHILA3:LTR/Gypsy;ATHILA3:LTR/Gypsy	NONE
chr5	13061203	13062887	13	AT5G34869	+	protein_coding_gene	unknown protein; Has 17 Blast hits to 14 proteins in 2 species: Archae - 0; Bacteria - 0; Metazoa - 0; Fungi - 0; Plants - 17; Viruses - 0; Other Eukaryotes - 0 (source: NCBI BLink).	NONE	NONE	AT5G34869-AT5G34849
chr5	13125186	13126767	10	AT5G34856	-	transposable_element_gene	transposable element gene	AT5TE46720;AT5TE46685	ATHILA4C:LTR/Gypsy;ATHILA4C:LTR/Gypsy	NONE
chr5	13128053	13129819	12	AT5G34856;AT5G34857	+	transposable_element_gene;transposable_element_gene	transposable element gene;transposable element gene	AT5TE46735;AT5TE46725;AT5TE46730;AT5TE46685	ATHILA4A:LTR/Gypsy;ATCOPIA35:LTR/Copia;ATHILA4:LTR/Gypsy;ATHILA4C:LTR/Gypsy	AT5G34856-AT5G34857;AT5G34857-AT5G34858
chr5	13135080	13136818	11	AT5G34858	-	transposable_element_gene	transposable element gene	AT5TE46760;AT5TE46765	ATHILA2:LTR/Gypsy;ATHILA4A:LTR/Gypsy	AT5G34858-AT5G34859
chr5	13161125	13162754	13	AT5G34864	+	transposable_element_gene	transposable element gene	AT5TE46840	ATGP10:LTR/Gypsy	AT5G34864-AT5G34865
chr5	13255069	13257658	20	AT5G34965	-	transposable_element_gene	transposable element gene	AT5TE47100	ATCOPIA15:LTR/Copia	NONE
chr5	13300131	13303620	26	AT5G35046	+	transposable_element_gene	transposable element gene	AT5TE47140;AT5TE47145	ATHILA3:LTR/Gypsy;ATHILA3:LTR/Gypsy	AT5G35045-AT5G35046
chr5	13314149	13315932	16	AT5G35052	-	transposable_element_gene	transposable element gene	AT5TE47195	ATCOPIA95:LTR/Copia	AT5G35050-AT5G35052
chr5	13318027	13319915	20	AT5G35052	-	transposable_element_gene	transposable element gene	AT5TE47200	ATHILA2:LTR/Gypsy	AT5G35052-AT5G35057
chr5	13334346	13335894	13	NONE	NONE	NONE	NONE	AT5TE47215	ATLANTYS3:LTR/Gypsy	AT5G35066-AT5G35069
chr5	13338054	13339972	10	AT5G35070	-	pseudogene	pseudogene, hypothetical protein	AT5TE47225	VANDAL6:DNA/MuDR	AT5G35070-AT5G35073
chr5	13373488	13376544	27	AT5G35113	-	transposable_element_gene	transposable element gene	AT5TE47395	ATGP1:LTR/Gypsy	AT5G35111-AT5G35113
chr5	13406224	13407734	15	AT5G35148	+	transposable_element_gene	transposable element gene	AT5TE47510;AT5TE47505;AT5TE47515	ATHILA3:LTR/Gypsy;ATHILA3:LTR/Gypsy;ATHILA0_I:LTR/Gypsy	AT5G35148-AT5G35150
chr5	13409154	13411882	19	AT5G35150	+	transposable_element_gene	transposable element gene	AT5TE47525;AT5TE47520;AT5TE47515	ATENSPM6:DNA/En-Spm;ATENSPM5:DNA/En-Spm;ATHILA0_I:LTR/Gypsy	AT5G35148-AT5G35150
chr5	13578073	13579984	12	AT5G35356	+	transposable_element_gene	transposable element gene	AT5TE48230;AT5TE48225;AT5TE48220;AT5TE48235;AT5TE48215	HELITRONY1D:RC/Helitron;HELITRONY1A:RC/Helitron;ATCOPIA29:LTR/Copia;ARNOLDY2:DNA/MuDR;VANDAL6:DNA/MuDR	AT5G35354-AT5G35356;AT5G35356-AT5G35360
chr5	13640245	13642981	17	AT5G35413	-	transposable_element_gene	transposable element gene	AT5TE48530;AT5TE48535;AT5TE48540	ATLINE1_5:LINE/L1;TA11:LINE/L1;ATLINE1_5:LINE/L1	NONE
chr5	13657092	13659931	20	AT5G35425	-	transposable_element_gene	transposable element gene	AT5TE48600;AT5TE48595;AT5TE48605	ATREP7:RC/Helitron;ATGP1:LTR/Gypsy;VANDAL9:DNA/MuDR	AT5G35420-AT5G35425
chr5	13675223	13675476	10	NONE	NONE	NONE	NONE	NONE	NONE	AT5G35460-AT5G35470
chr5	13792526	13794683	17	AT5G35606	+	transposable_element_gene	transposable element gene	AT5TE49105;AT5TE49100	ATENSPM6:DNA/En-Spm;ATENSPM5:DNA/En-Spm	AT5G35606-AT5G35607
chr5	13829844	13830188	12	NONE	NONE	NONE	NONE	AT5TE49305;AT5TE49300	ATREP10D:RC/Helitron;ATREP13:RC/Helitron	AT5G35620-AT5G35630
chr5	13890482	13891986	14	NONE	NONE	NONE	NONE	AT5TE49500;AT5TE49505;AT5TE49495	ATREP7:RC/Helitron;ATREP8:RC/Helitron;ATLINEIII:LINE/L1	AT5G35725-AT5G35730
chr5	13910907	13911997	15	AT5G35740;AT5G35750	-	protein_coding_gene;protein_coding_gene	Carbohydrate-binding X8 domain superfamily protein;histidine kinase 2	NONE	NONE	AT5G35740-AT5G35750
chr5	14012150	14012965	16	NONE	NONE	NONE	NONE	AT5TE49955;AT5TE49950	ATMU1:DNA/MuDR;ATHILA7:LTR/Gypsy	AT5G35840-AT5G35860
chr5	14083409	14084776	11	AT5G35935	-	transposable_element_gene	transposable element gene	AT5TE50260	ATCOPIA18A:LTR/Copia	NONE
chr5	14206009	14207944	15	AT5G36125	+	transposable_element_gene	transposable element gene	AT5TE50775	ATCOPIA10:LTR/Copia	NONE
chr5	14259011	14261827	19	AT5G36223	-	transposable_element_gene	transposable element gene	AT5TE50965	TA11:LINE/L1	AT5G36223-AT5G36226
chr5	14264074	14265991	19	NONE	NONE	NONE	NONE	AT5TE50975;AT5TE50980;AT5TE50970;AT5TE50985;AT5TE50965	HELITRONY3:RC/Helitron;ATREP3:RC/Helitron;ATREP11A:RC/Helitron;ATREP15:RC/Helitron;TA11:LINE/L1	AT5G36223-AT5G36226
chr5	14542007	14543697	11	AT5G36890	-	protein_coding_gene	beta glucosidase 42	NONE	NONE	NONE
chr5	14756436	14756676	10	NONE	NONE	NONE	NONE	NONE	NONE	AT5G37260-AT5G37270
chr5	14784047	14785956	16	AT5G37330	+	transposable_element_gene	transposable element gene	AT5TE53310	VANDAL3:DNA/MuDR	NONE
chr5	14853015	14854921	12	AT5G37450	-	protein_coding_gene	Leucine-rich repeat protein kinase family protein	NONE	NONE	NONE
chr5	14890622	14891804	13	AT5G37500	-	protein_coding_gene	gated outwardly-rectifying K+ channel	NONE	NONE	NONE
chr5	15082542	15083906	10	AT5G37875	+	transposable_element_gene	transposable element gene	AT5TE54515;AT5TE54520;AT5TE54510	ATMU11:DNA/MuDR;ATMU3:DNA/MuDR;ATMU11:DNA/MuDR	NONE
chr5	15102258	15102998	11	AT5G37930	-	protein_coding_gene	Protein with RING/U-box and TRAF-like domains	NONE	NONE	NONE
chr5	15154323	15155799	28	AT5G38005	+	other_RNA	other RNA	AT5TE54840	ARNOLDY1:DNA/MuDR	AT5G38000-AT5G38005
chr5	15191002	15191976	10	AT5G38070;AT5G38080	-	protein_coding_gene;protein_coding_gene	RING/FYVE/PHD zinc finger superfamily protein;unknown protein; BEST Arabidopsis thaliana protein match is: unknown protein (TAIR:AT5G38090.1); Has 1807 Blast hits to 1807 proteins in 277 species: Archae - 0; Bacteria - 0; Metazoa - 736; Fungi - 347; Plants - 385; Viruses - 0; Other Eukaryotes - 339 (source: NCBI BLink).	NONE	NONE	AT5G38070-AT5G38080
chr5	15232625	15234889	41	AT5G38190	+	protein_coding_gene	INVOLVED IN: biological_process unknown; LOCATED IN: chloroplast; BEST Arabidopsis thaliana protein match is: myosin heavy chain-related (TAIR:AT1G32010.1); Has 1807 Blast hits to 1807 proteins in 277 species: Archae - 0; Bacteria - 0; Metazoa - 736; Fungi - 347; Plants - 385; Viruses - 0; Other Eukaryotes - 339 (source: NCBI BLink).	AT5TE55130	ATLINEIII:LINE/L1	AT5G38180-AT5G38190
chr5	15287202	15287745	10	NONE	NONE	NONE	NONE	NONE	NONE	AT5G38260-AT5G38270
chr5	15358014	15359579	12	AT5G38383	+	transposable_element_gene	transposable element gene	AT5TE55555	ATHILA7:LTR/Gypsy	NONE
chr5	15441226	15442499	10	AT5G38560	+	protein_coding_gene	Protein kinase superfamily protein	NONE	NONE	NONE
chr5	15494216	15495872	11	AT5G38705	-	transposable_element_gene	transposable element gene	AT5TE56030	ATGP1:LTR/Gypsy	NONE
chr5	15610766	15610960	10	AT5G38990	+	protein_coding_gene	Malectin/receptor-like protein kinase family protein	NONE	NONE	NONE
chr5	15725070	15725186	14	AT5G39250	+	protein_coding_gene	F-box family protein	NONE	NONE	NONE
chr5	15828412	15828977	17	NONE	NONE	NONE	NONE	NONE	NONE	AT5G39530-AT5G39532
chr5	15881109	15881293	11	NONE	NONE	NONE	NONE	AT5TE57335	ATCOPIA4:LTR/Copia	AT5G39660-AT5G39670
chr5	15904116	15904948	13	AT5G39740	+	protein_coding_gene	ribosomal protein L5 B	NONE	NONE	NONE
chr5	15947145	15949691	23	AT5G39840	+	protein_coding_gene	ATP-dependent RNA helicase, mitochondrial, putative	AT5TE57585	ATMU10:DNA/MuDR	AT5G39840-AT5G39850
chr5	15982347	15983800	12	AT5G39920	-	protein_coding_gene	CONTAINS InterPro DOMAIN/s: Pre-mRNA cleavage complex II Clp1 (InterPro:IPR010655); BEST Arabidopsis thaliana protein match is: CLP1-similar protein 5 (TAIR:AT5G39930.1); Has 25 Blast hits to 25 proteins in 11 species: Archae - 0; Bacteria - 0; Metazoa - 0; Fungi - 0; Plants - 25; Viruses - 0; Other Eukaryotes - 0 (source: NCBI BLink).	NONE	NONE	AT5G39920-AT5G39930
chr5	16149494	16149628	26	NONE	NONE	NONE	NONE	AT5TE58360	ARNOLDY1:DNA/MuDR	AT5G40370-AT5G40380
chr5	16423229	16423569	10	AT5G41000	+	protein_coding_gene	YELLOW STRIPE like 4	NONE	NONE	NONE
chr5	16555015	16555673	13	AT5G41370	+	protein_coding_gene	homolog of xeroderma pigmentosum complementation group B 1	NONE	NONE	NONE
chr5	16586005	16586326	14	AT5G41430	-	protein_coding_gene	RING/U-box superfamily protein	NONE	NONE	AT5G41420-AT5G41430
chr5	16699037	16699999	13	NONE	NONE	NONE	NONE	AT5TE60285	ATLINE1_5:LINE/L1	AT5G41750-AT5G41755
chr5	16703483	16705567	17	AT5G41755	+	transposable_element_gene	transposable element gene	AT5TE60290	ATLINE1_6:LINE/L1	NONE
chr5	16820656	16821794	20	AT5G42080	-	protein_coding_gene	dynamin-like protein	NONE	NONE	NONE
chr5	16838025	16839950	11	AT5G42140	-	protein_coding_gene	Regulator of chromosome condensation (RCC1) family with FYVE zinc finger domain	NONE	NONE	NONE
chr5	17030777	17030943	12	NONE	NONE	NONE	NONE	AT5TE61490	ATHILA7:LTR/Gypsy	AT5G42580-AT5G42590
chr5	17094022	17094857	10	AT5G42645	-	transposable_element_gene	transposable element gene	AT5TE61735	ATCOPIA15:LTR/Copia	NONE
chr5	17170468	17170892	10	AT5G42820	-	protein_coding_gene	Zinc finger C-x8-C-x5-C-x3-H type family protein	NONE	NONE	NONE
chr5	17452603	17452760	11	AT5G43420	+	protein_coding_gene	RING/U-box superfamily protein	NONE	NONE	NONE
chr5	17524316	17524502	25	NONE	NONE	NONE	NONE	NONE	NONE	AT5G43620-AT5G43630
chr5	17539237	17540631	13	AT5G43670	-	protein_coding_gene	Sec23/Sec24 protein transport family protein	NONE	NONE	NONE
chr5	17670682	17671648	21	NONE	NONE	NONE	NONE	AT5TE63835;AT5TE63840;AT5TE63830	ATREP15:RC/Helitron;VANDAL5:DNA/MuDR;ATREP5:RC/Helitron	AT5G43910-AT5G43920
chr5	17749478	17751000	11	AT5G44100	-	protein_coding_gene	casein kinase I-like 7	NONE	NONE	NONE
chr5	17787248	17788957	17	AT5G44180	+	protein_coding_gene	Homeodomain-like transcriptional regulator	NONE	NONE	NONE
chr5	18015058	18016874	19	AT5G44650;AT5G44660	+	protein_coding_gene;protein_coding_gene	Encodes a chloroplast protein that induces tolerance to multiple environmental stresses and reduces photooxidative damage.;unknown protein; BEST Arabidopsis thaliana protein match is: unknown protein (TAIR:AT4G20190.1); Has 944 Blast hits to 462 proteins in 141 species: Archae - 2; Bacteria - 370; Metazoa - 161; Fungi - 102; Plants - 64; Viruses - 6; Other Eukaryotes - 239 (source: NCBI BLink).	NONE	NONE	AT5G44650-AT5G44660
chr5	18061115	18061458	12	AT5G44760	+	protein_coding_gene	C2 domain-containing protein	NONE	NONE	NONE
chr5	18065231	18066113	18	AT5G44770	+	protein_coding_gene	Cysteine/Histidine-rich C1 domain family protein	NONE	NONE	NONE
chr5	18142322	18142918	10	AT5G44925	-	transposable_element_gene	transposable element gene	AT5TE65370	ATCOPIA21:LTR/Copia	NONE
chr5	18144172	18146595	21	AT5G44925	-	transposable_element_gene	transposable element gene	AT5TE65370	ATCOPIA21:LTR/Copia	NONE
chr5	18399684	18400975	16	AT5G45400	+	protein_coding_gene	Replication factor-A protein 1-related	NONE	NONE	NONE
chr5	18411014	18412861	32	AT5G45428;AT5G45430;AT5G45440	-	protein_coding_gene;protein_coding_gene;protein_coding_gene	conserved peptide upstream open reading frame 24;Protein kinase superfamily protein;P-loop containing nucleoside triphosphate hydrolases superfamily protein	NONE	NONE	AT5G45430-AT5G45440
chr5	18422523	18423283	13	AT5G45470;AT5G45472	+	protein_coding_gene;other_RNA	Protein of unknown function (DUF594);Potential natural antisense gene, locus overlaps with AT5G45470	NONE	NONE	NONE
chr5	18434015	18434516	10	AT5G45500	-	protein_coding_gene	RNI-like superfamily protein	NONE	NONE	NONE
chr5	18779872	18780379	62	AT5G46295	-	protein_coding_gene	unknown protein; BEST Arabidopsis thaliana protein match is: unknown protein (TAIR:AT1G06475.1); Has 30201 Blast hits to 17322 proteins in 780 species: Archae - 12; Bacteria - 1396; Metazoa - 17338; Fungi - 3422; Plants - 5037; Viruses - 0; Other Eukaryotes - 2996 (source: NCBI BLink).	NONE	NONE	AT5G46295-AT5G46300
chr5	18933061	18933970	10	AT5G46660	+	protein_coding_gene	protein kinase C-like zinc finger protein	AT5TE68140	ATCOPIA58:LTR/Copia	AT5G46660-AT5G46665
chr5	19054159	19055573	20	AT5G46920	+	protein_coding_gene	Intron maturase, type II family protein	NONE	NONE	NONE
chr5	19078089	19078937	10	AT5G47010	+	protein_coding_gene	RNA helicase, putative	NONE	NONE	NONE
chr5	19280203	19280337	14	NONE	NONE	NONE	NONE	NONE	NONE	AT5G47520-AT5G47530
chr5	19361224	19363780	17	AT5G47815	+	transposable_element_gene	transposable element gene	AT5TE69650	Unassigned:Unassigned	NONE
chr5	19531394	19531689	26	NONE	NONE	NONE	NONE	NONE	NONE	AT5G48160-AT5G48170
chr5	19561792	19562998	11	AT5G48250	-	protein_coding_gene	B-box type zinc finger protein with CCT domain	NONE	NONE	NONE
chr5	19767041	19768492	11	AT5G48740	-	protein_coding_gene	Leucine-rich repeat protein kinase family protein	NONE	NONE	NONE
chr5	19868021	19868782	10	AT5G49010	+	protein_coding_gene	DNA replication protein-related	NONE	NONE	AT5G49010-AT5G49015
chr5	19955132	19955820	12	AT5G49215	+	protein_coding_gene	Pectin lyase-like superfamily protein	NONE	NONE	NONE
chr5	20057180	20057586	12	AT5G49460	+	protein_coding_gene	ATP citrate lyase subunit B 2	NONE	NONE	NONE
chr5	20313301	20313646	10	NONE	NONE	NONE	NONE	NONE	NONE	AT5G49930-AT5G49940
chr5	20742810	20743514	12	AT5G51000	-	protein_coding_gene	F-box and associated interaction domains-containing protein	NONE	NONE	NONE
chr5	21091575	21091943	13	AT5G51890	-	protein_coding_gene	Peroxidase superfamily protein	NONE	NONE	NONE
chr5	21161449	21162915	25	AT5G52070	+	protein_coding_gene	Agenet domain-containing protein	AT5TE76210	ATCOPIA68:LTR/Copia	NONE
chr5	21222352	21223753	22	AT5G52270;AT5G52272	-	protein_coding_gene;pseudogene	SNARE-like superfamily protein;pseudogene of ACYB-2/ACYB-1 (cytochrome b reductase)	NONE	NONE	AT5G52270-AT5G52272
chr5	21374034	21374998	13	AT5G52700	+	protein_coding_gene	Copper transport protein family	NONE	NONE	AT5G52700-AT5G52710
chr5	21456210	21456472	17	NONE	NONE	NONE	NONE	NONE	NONE	AT5G52901-AT5G52910
chr5	21488361	21488936	11	AT5G53010	-	protein_coding_gene	calcium-transporting ATPase, putative	NONE	NONE	AT5G53000-AT5G53010
chr5	21538327	21539885	15	AT5G53130	-	protein_coding_gene	cyclic nucleotide gated channel 1	NONE	NONE	NONE
chr5	21654638	21655747	15	AT5G53380	+	protein_coding_gene	O-acyltransferase (WSD1-like) family protein	NONE	NONE	NONE
chr5	21658301	21658359	10	AT5G53390	-	protein_coding_gene	O-acyltransferase (WSD1-like) family protein	NONE	NONE	NONE
chr5	21699174	21699779	12	NONE	NONE	NONE	NONE	AT5TE78165	ATREP10D:RC/Helitron	AT5G53451-AT5G53460
chr5	21757669	21758467	11	AT5G53550	+	protein_coding_gene	YELLOW STRIPE like 3	NONE	NONE	NONE
chr5	21878228	21879625	11	AT5G53890	+	protein_coding_gene	phytosylfokine-alpha receptor 2	NONE	NONE	NONE
chr5	22077180	22078535	17	AT5G54380	-	protein_coding_gene	protein kinase family protein	NONE	NONE	NONE
chr5	22448254	22448669	10	AT5G55390	-	protein_coding_gene	ENHANCED DOWNY MILDEW 2	NONE	NONE	NONE
chr5	22477179	22477745	11	AT5G55480	+	protein_coding_gene	SHV3-like 1	NONE	NONE	NONE
chr5	22496384	22499460	68	AT5G55540	-	protein_coding_gene	tornado 1	NONE	NONE	NONE
chr5	22542249	22542370	10	AT5G55660	+	protein_coding_gene	DEK domain-containing chromatin associated protein	NONE	NONE	NONE
chr5	22628230	22629662	15	AT5G55896	-	transposable_element_gene	transposable element gene	AT5TE81425	Unassigned:Unassigned	NONE
chr5	22701454	22702464	14	AT5G56050	-	protein_coding_gene	FUNCTIONS IN: molecular_function unknown; INVOLVED IN: biological_process unknown; LOCATED IN: chloroplast; BEST Arabidopsis thaliana protein match is: Late embryogenesis abundant (LEA) hydroxyproline-rich glycoprotein family (TAIR:AT4G26490.1); Has 1807 Blast hits to 1807 proteins in 277 species: Archae - 0; Bacteria - 0; Metazoa - 736; Fungi - 347; Plants - 385; Viruses - 0; Other Eukaryotes - …	AT5TE81680	HELITRONY1A:RC/Helitron	AT5G56050-AT5G56060
chr5	22710179	22710398	10	AT5G56075	+	protein_coding_gene	Domain of unknown function (DUF2431)	NONE	NONE	NONE
chr5	22803009	22803517	10	AT5G56310	+	protein_coding_gene	Pentatricopeptide repeat (PPR) superfamily protein	NONE	NONE	NONE
chr5	22872055	22872788	10	AT5G56490	+	protein_coding_gene	D-arabinono-1,4-lactone oxidase family protein	NONE	NONE	NONE
chr5	23011001	23012841	13	AT5G56890	-	protein_coding_gene	Protein kinase superfamily protein	NONE	NONE	NONE
chr5	23361279	23361676	22	AT5G57670	-	protein_coding_gene	Protein kinase superfamily protein	NONE	NONE	NONE
chr5	23387115	23387789	11	AT5G57710	+	protein_coding_gene	Double Clp-N motif-containing P-loop nucleoside triphosphate hydrolases superfamily protein	NONE	NONE	NONE
chr5	23506051	23506454	11	AT5G58090	-	protein_coding_gene	O-Glycosyl hydrolases family 17 protein	NONE	NONE	NONE
chr5	23621583	23622390	14	AT5G58430	-	protein_coding_gene	exocyst subunit exo70 family protein B1	NONE	NONE	NONE
chr5	23666358	23667789	16	AT5G58550	-	protein_coding_gene	ETO1-like 2	NONE	NONE	NONE
chr5	23694383	23694890	12	AT5G58620	+	protein_coding_gene	zinc finger (CCCH-type) family protein	NONE	NONE	NONE
chr5	23744109	23744337	10	AT5G58787	+	protein_coding_gene	RING/U-box superfamily protein	NONE	NONE	NONE
chr5	23749812	23749903	10	AT5G58810	+	pseudogene	subtilisin-like serine protease, pseudogene, contains similarity to prepro-cucumisin GI:807698 from (Cucumis melo); non-consensus acceptor site AA at exon 6; blastp match of 43% identity and 2.1e-113 P-value to GP|13325079|gb|AAD02075.3||AF036960 subtilisin-like protease C1 {Glycine max}	NONE	NONE	NONE
chr5	23812137	23812561	14	AT5G58980	-	protein_coding_gene	Neutral/alkaline non-lysosomal ceramidase	NONE	NONE	NONE
chr5	24070021	24070610	10	AT5G59740	-	protein_coding_gene	UDP-N-acetylglucosamine (UAA) transporter family	NONE	NONE	AT5G59730-AT5G59740
chr5	24100082	24100793	10	AT5G59810	-	protein_coding_gene	Subtilase family protein	AT5TE86700	ATREP10B:RC/Helitron	AT5G59810-AT5G59820
chr5	24183048	24184389	15	AT5G60040;AT5G60050	-	protein_coding_gene;protein_coding_gene	nuclear RNA polymerase C1;BTB/POZ domain-containing protein	NONE	NONE	NONE
chr5	24346070	24346897	11	AT5G60560	+	protein_coding_gene	F-box and associated interaction domains-containing protein	NONE	NONE	NONE
chr5	24912182	24914408	26	AT5G62000	+	protein_coding_gene	auxin response factor 2	NONE	NONE	NONE
chr5	25346628	25347463	10	AT5G63190;AT5G63195	-	protein_coding_gene;other_RNA	MA3 domain-containing protein;other RNA	NONE	NONE	NONE
chr5	25672178	25672937	12	AT5G64160;AT5G64170	-	protein_coding_gene;protein_coding_gene	unknown protein; FUNCTIONS IN: molecular_function unknown; INVOLVED IN: biological_process unknown; LOCATED IN: cellular_component unknown; EXPRESSED IN: 24 plant structures; EXPRESSED DURING: 15 growth stages; Has 30201 Blast hits to 17322 proteins in 780 species: Archae - 12; Bacteria - 1396; Metazoa - 17338; Fungi - 3422; Plants - 5037; Viruses - 0; Other Eukaryotes - 2996 (source: NCBI BLink)…	NONE	NONE	AT5G64160-AT5G64170
chr5	25696382	25697777	17	AT5G64240;AT5G64250	-	protein_coding_gene;protein_coding_gene	metacaspase 3;Aldolase-type TIM barrel family protein	NONE	NONE	NONE
chr5	25709123	25710737	21	AT5G64270	+	protein_coding_gene	splicing factor, putative	NONE	NONE	NONE
chr5	25744438	25744754	11	AT5G64390	+	protein_coding_gene	RNA-binding KH domain-containing protein	NONE	NONE	NONE
chr5	25855444	25855737	10	AT5G64680;AT5G64685	-	protein_coding_gene;transposable_element_gene	unknown protein; FUNCTIONS IN: molecular_function unknown; INVOLVED IN: biological_process unknown; LOCATED IN: nucleolus; EXPRESSED IN: 23 plant structures; EXPRESSED DURING: 13 growth stages; Has 114 Blast hits to 110 proteins in 37 species: Archae - 0; Bacteria - 0; Metazoa - 42; Fungi - 10; Plants - 37; Viruses - 0; Other Eukaryotes - 25 (source: NCBI BLink).;transposable element gene	NONE	NONE	NONE
chr5	25884150	25885944	14	AT5G64740	+	protein_coding_gene	cellulose synthase 6	NONE	NONE	NONE
chr5	26046120	26047668	12	AT5G65180	+	protein_coding_gene	ENTH/VHS family protein	NONE	NONE	NONE
chr5	26093186	26093734	10	AT5G65290	+	protein_coding_gene	LMBR1-like membrane protein	NONE	NONE	NONE
chr5	26223377	26224938	11	AT5G65620	+	protein_coding_gene	Zincin-like metalloproteases family protein	NONE	NONE	NONE
chr5	26408587	26409343	11	AT5G66030	-	protein_coding_gene	Golgi-localized GRIP domain-containing protein	NONE	NONE	NONE
chr5	26774761	26774940	11	AT5G67090	-	protein_coding_gene	Subtilisin-like serine endopeptidase family protein	NONE	NONE	NONE
chr5	26974071	26974887	18	NONE	NONE	NONE	NONE	NONE	NONE	AT5G67640

## Sheet: Hypo-DMRs
Table S4. Hyper- and hypo-DMRs in zdp-1.
chr	start	end	hypo_DMC_num	Gene	Strand	GeneType	GeneAnnot	TE	TEFamily	Intergenic
chr1	29393	31985	21	AT1G01040;AT1G01050	-	protein_coding_gene;protein_coding_gene	dicer-like 1;pyrophosphorylase 1	NONE	NONE	NONE
chr1	213509	213772	19	NONE	NONE	NONE	NONE	AT1TE00680	ATDNA2T9C:DNA/MuDR	AT1G01580-AT1G01590
chr1	331232	331934	12	AT1G01960	-	protein_coding_gene	SEC7-like guanine nucleotide exchange family protein	NONE	NONE	NONE
chr1	525433	526674	13	AT1G02520	+	protein_coding_gene	P-glycoprotein 11	NONE	NONE	NONE
chr1	532445	532559	10	AT1G02530	+	protein_coding_gene	P-glycoprotein 12	NONE	NONE	NONE
chr1	815045	816483	12	AT1G03310	+	protein_coding_gene	debranching enzyme 1	NONE	NONE	NONE
chr1	855440	855500	10	AT1G03445	-	protein_coding_gene	Serine/threonine protein phosphatase family protein	NONE	NONE	NONE
chr1	1346364	1347494	11	AT1G04790	+	protein_coding_gene	RING/U-box superfamily protein	NONE	NONE	NONE
chr1	1392431	1393822	11	AT1G04920	-	protein_coding_gene	sucrose phosphate synthase 3F	NONE	NONE	NONE
chr1	2011550	2011883	10	AT1G06560	+	protein_coding_gene	NOL1/NOP2/sun family protein	NONE	NONE	NONE
chr1	2072067	2072943	13	AT1G06740	+	transposable_element_gene	transposable element gene	AT1TE06780	Unassigned:Unassigned	NONE
chr1	2397695	2398581	16	AT1G07730;AT1G07740	-	protein_coding_gene;protein_coding_gene	Disease resistance-responsive (dirigent-like protein) family protein;Tetratricopeptide repeat (TPR)-like superfamily protein	NONE	NONE	NONE
chr1	2987099	2987263	14	AT1G09245	-	protein_coding_gene	Plant self-incompatibility protein S1 family	NONE	NONE	NONE
chr1	3078226	3078875	10	AT1G09530	+	protein_coding_gene	phytochrome interacting factor 3	NONE	NONE	NONE
chr1	3407304	3408720	15	AT1G10390	-	protein_coding_gene	Nucleoporin autopeptidase	NONE	NONE	NONE
chr1	3794527	3795513	12	AT1G11300	+	protein_coding_gene	protein serine/threonine kinases;protein kinases;ATP binding;sugar binding;kinases;carbohydrate binding	NONE	NONE	NONE
chr1	3977452	3978290	13	AT1G11780	-	protein_coding_gene	oxidoreductase, 2OG-Fe(II) oxygenase family protein	NONE	NONE	NONE
chr1	4320133	4320721	10	AT1G12680	-	protein_coding_gene	phosphoenolpyruvate carboxylase-related kinase 2	NONE	NONE	NONE
chr1	4800441	4800940	10	AT1G14010	-	protein_coding_gene	emp24/gp25L/p24 family/GOLD family protein	NONE	NONE	NONE
chr1	4917616	4918656	13	AT1G14370;AT1G14380	-	protein_coding_gene;protein_coding_gene	protein kinase 2A;IQ-domain 28	NONE	NONE	NONE
chr1	5527123	5527661	11	AT1G16130	+	protein_coding_gene	wall associated kinase-like 2	NONE	NONE	NONE
chr1	5626374	5627897	24	AT1G16480	-	protein_coding_gene	Tetratricopeptide repeat (TPR)-like superfamily protein	NONE	NONE	NONE
chr1	5692197	5693789	12	AT1G16660	+	transposable_element_gene	transposable element gene	AT1TE18410	ATCOPIA89:LTR/Copia	NONE
chr1	5771246	5772297	10	AT1G16870	-	protein_coding_gene	mitochondrial 28S ribosomal protein S29-related	NONE	NONE	NONE
chr1	5800210	5801945	11	AT1G16960;AT1G16970	-	protein_coding_gene;protein_coding_gene	Ubiquitin domain-containing protein;KU70 homolog	NONE	NONE	NONE
chr1	5846041	5846721	11	AT1G17110	-	protein_coding_gene	ubiquitin-specific protease 15	NONE	NONE	NONE
chr1	6108489	6108704	13	AT1G17750	+	protein_coding_gene	PEP1 receptor 2	NONE	NONE	NONE
chr1	6589011	6590900	10	AT1G19086;AT1G19090	+	protein_coding_gene;protein_coding_gene	unknown protein; LOCATED IN: endomembrane system; Has 30201 Blast hits to 17322 proteins in 780 species: Archae - 12; Bacteria - 1396; Metazoa - 17338; Fungi - 3422; Plants - 5037; Viruses - 0; Other Eukaryotes - 2996 (source: NCBI BLink).;receptor-like serine/threonine kinase 2	AT1TE21360	RP1_AT:DNA	AT1G19086-AT1G19090
chr1	7067058	7068911	11	AT1G20390	+	transposable_element_gene	transposable element gene	AT1TE22855;AT1TE22850	ATLANTYS1:LTR/Gypsy;ATLANTYS2:LTR/Gypsy	NONE
chr1	7175032	7175332	10	AT1G20690;AT1G20691	-	protein_coding_gene;other_RNA	SWI-SNF-related chromatin binding protein;Potential natural antisense gene, locus overlaps with AT1G20690	NONE	NONE	NONE
chr1	7246022	7247201	14	AT1G20840	-	protein_coding_gene	tonoplast monosaccharide transporter1	NONE	NONE	NONE
chr1	7425026	7426427	14	AT1G21210	+	protein_coding_gene	wall associated kinase 4	NONE	NONE	NONE
chr1	7476134	7476399	11	AT1G21340	+	protein_coding_gene	Dof-type zinc finger DNA-binding family protein	NONE	NONE	NONE
chr1	7510127	7511313	11	AT1G21450	+	protein_coding_gene	SCARECROW-like 1	NONE	NONE	NONE
chr1	7971297	7972998	12	AT1G22560	+	transposable_element_gene	transposable element gene	AT1TE25645	TA11:LINE/L1	NONE
chr1	8250084	8251590	11	AT1G23230	+	protein_coding_gene	CONTAINS InterPro DOMAIN/s: Mediator complex subunit Med23 (InterPro:IPR021629); Has 187 Blast hits to 184 proteins in 67 species: Archae - 0; Bacteria - 0; Metazoa - 135; Fungi - 0; Plants - 43; Viruses - 0; Other Eukaryotes - 9 (source: NCBI BLink).	NONE	NONE	NONE
chr1	8592094	8592754	11	AT1G24256	+	protein_coding_gene	FUNCTIONS IN: molecular_function unknown; INVOLVED IN: biological_process unknown; LOCATED IN: cellular_component unknown; BEST Arabidopsis thaliana protein match is: Putative endonuclease or glycosyl hydrolase (TAIR:AT5G35640.1); Has 93 Blast hits to 85 proteins in 7 species: Archae - 0; Bacteria - 0; Metazoa - 0; Fungi - 0; Plants - 93; Viruses - 0; Other Eukaryotes - 0 (source: NCBI BLink).	NONE	NONE	NONE
chr1	8658249	8658795	10	AT1G24430	-	protein_coding_gene	HXXXD-type acyl-transferase family protein	NONE	NONE	NONE
chr1	9033907	9033957	11	AT1G26130	+	protein_coding_gene	ATPase E1-E2 type family protein / haloacid dehalogenase-like hydrolase family protein	NONE	NONE	NONE
chr1	9084292	9084835	10	AT1G26250	+	protein_coding_gene	Proline-rich extensin-like family protein	NONE	NONE	NONE
chr1	9764761	9764856	14	AT1G28010	+	protein_coding_gene	P-glycoprotein 14	NONE	NONE	NONE
chr1	9908321	9908719	10	NONE	NONE	NONE	NONE	AT1TE31930	ATCOPIA95:LTR/Copia	AT1G28306-AT1G28307
chr1	10698017	10698891	10	AT1G30340	+	transposable_element_gene	transposable element gene	AT1TE34580	ATCOPIA73:LTR/Copia	NONE
chr1	10754271	10755876	12	AT1G30420	+	protein_coding_gene	multidrug resistance-associated protein 12	NONE	NONE	NONE
chr1	10880913	10880951	11	NONE	NONE	NONE	NONE	NONE	NONE	AT1G30670-AT1G30680
chr1	11433026	11433332	12	AT1G31850	+	protein_coding_gene	S-adenosyl-L-methionine-dependent methyltransferases superfamily protein	NONE	NONE	NONE
chr1	11509350	11510841	15	AT1G32010	-	protein_coding_gene	myosin heavy chain-related	NONE	NONE	NONE
chr1	11715265	11716929	12	AT1G32450	-	protein_coding_gene	nitrate transporter 1.5	NONE	NONE	NONE
chr1	11942563	11942752	12	AT1G32950	+	protein_coding_gene	Subtilase family protein	NONE	NONE	NONE
chr1	12491310	12491712	10	AT1G34260	+	protein_coding_gene	FORMS APLOID AND BINUCLEATE CELLS 1A	NONE	NONE	NONE
chr1	13560150	13561852	29	AT1G36185	+	transposable_element_gene	transposable element gene	AT1TE44380	ATCOPIA89:LTR/Copia	NONE
chr1	13604291	13605967	58	NONE	NONE	NONE	NONE	NONE	NONE	AT1G36220-AT1G36225
chr1	13661151	13662622	13	AT1G36305	+	transposable_element_gene	transposable element gene	AT1TE44720	ATGP1:LTR/Gypsy	NONE
chr1	13778170	13779907	12	NONE	NONE	NONE	NONE	AT1TE45145	ATLANTYS2:LTR/Gypsy	AT1G36520-AT1G36530
chr1	14062489	14062944	12	NONE	NONE	NONE	NONE	AT1TE46215	ATHILA8A:LTR/Gypsy	AT1G37036-AT1G37037
chr1	14328153	14329767	12	NONE	NONE	NONE	NONE	AT1TE47080	ATHILA:LTR/Gypsy	AT1G38176-AT1G38185
chr1	15712240	15713863	11	AT1G42060	-	transposable_element_gene	transposable element gene	AT1TE51735	ATHILA2:LTR/Gypsy	AT1G42060-AT1G42070
chr1	16122188	16122993	10	NONE	NONE	NONE	NONE	AT1TE53095;AT1TE53090	ATCOPIA58:LTR/Copia;ENDOVIR1:LTR/Copia	AT1G42924-AT1G42960
chr1	16526062	16527803	13	AT1G43755	-	transposable_element_gene	transposable element gene	AT1TE54480	ATHILA5:LTR/Gypsy	NONE
chr1	16639133	16639664	11	AT1G43886	-	transposable_element_gene	transposable element gene	AT1TE54835	ATCOPIA25:LTR/Copia	NONE
chr1	16728264	16729830	10	AT1G44040	-	pseudogene	pseudogene, similar to putative AP endonuclease/reverse transcriptase, blastp match of 45% identity and 3.3e-84 P-value to GP|21952510|gb|AAM82604.1|AF525305_2|AF525305 putative AP endonuclease/reverse transcriptase {Brassica napus}	NONE	NONE	AT1G44040-AT1G44045
chr1	16797177	16797817	11	AT1G44170	-	protein_coding_gene	aldehyde dehydrogenase 3H1	NONE	NONE	NONE
chr1	17453079	17453666	10	AT1G47530	+	protein_coding_gene	MATE efflux family protein	NONE	NONE	NONE
chr1	17521023	17522937	13	AT1G47650	+	transposable_element_gene	transposable element gene	AT1TE58075	ATCOPIA38A:LTR/Copia	NONE
chr1	17560864	17560988	17	NONE	NONE	NONE	NONE	NONE	NONE	AT1G47710-AT1G47720
chr1	17624402	17624583	17	AT1G47860	-	transposable_element_gene	transposable element gene	NONE	NONE	NONE
chr1	17681046	17682569	11	AT1G47950;AT1G47960	-	transposable_element_gene;protein_coding_gene	transposable element gene;cell wall / vacuolar inhibitor of fructosidase 1	AT1TE58705;AT1TE58700	ATCOPIA47:LTR/Copia;ATCOPIA51:LTR/Copia	NONE
chr1	17690390	17691393	13	NONE	NONE	NONE	NONE	AT1TE58745;AT1TE58740;AT1TE58750	VANDAL18NB:DNA/MuDR;VANDAL18NA:DNA/MuDR;ATCOPIA11:LTR/Copia	AT1G47970-AT1G47980
chr1	17714588	17714998	13	NONE	NONE	NONE	NONE	AT1TE58825	ATGP1:LTR/Gypsy	AT1G48010-AT1G48020
chr1	17890309	17890883	10	AT1G48410	-	protein_coding_gene	Stabilizer of iron transporter SufD / Polynucleotidyl transferase	NONE	NONE	NONE
chr1	17968007	17968722	11	AT1G48598;AT1G48600	+	protein_coding_gene;protein_coding_gene	conserved peptide upstream open reading frame 31;S-adenosyl-L-methionine-dependent methyltransferases superfamily protein	NONE	NONE	NONE
chr1	18332587	18332802	14	AT1G49530	+	protein_coding_gene	geranylgeranyl pyrophosphate synthase 6	NONE	NONE	NONE
chr1	18334024	18335900	13	AT1G49540	-	protein_coding_gene	elongator protein 2	NONE	NONE	NONE
chr1	18374212	18374512	11	AT1G49630	-	protein_coding_gene	presequence protease 2	NONE	NONE	NONE
chr1	18471378	18472887	14	AT1G49890	+	protein_coding_gene	Family of unknown function (DUF566)	NONE	NONE	NONE
chr1	18612298	18613675	23	AT1G50240	+	protein_coding_gene	Protein kinase family protein with ARM repeat domain	NONE	NONE	NONE
chr1	18664180	18664785	12	AT1G50380	+	protein_coding_gene	Prolyl oligopeptidase family protein	NONE	NONE	NONE
chr1	18668929	18668975	10	AT1G50400	+	protein_coding_gene	Eukaryotic porin family protein	NONE	NONE	NONE
chr1	18817045	18817212	10	NONE	NONE	NONE	NONE	NONE	NONE	AT1G50760-AT1G50770
chr1	19354374	19354827	12	NONE	NONE	NONE	NONE	NONE	NONE	AT1G52040-AT1G52050
chr1	19380835	19380933	11	NONE	NONE	NONE	NONE	NONE	NONE	AT1G52090-AT1G52100
chr1	19522130	19523068	11	AT1G52410	+	protein_coding_gene	TSK-associating protein 1	NONE	NONE	NONE
chr1	19584002	19585975	15	AT1G52570	-	protein_coding_gene	phospholipase D alpha 2	NONE	NONE	NONE
chr1	19587854	19588548	11	AT1G52580	+	protein_coding_gene	RHOMBOID-like protein 5	NONE	NONE	NONE
chr1	19662686	19662762	11	AT1G52790	-	protein_coding_gene	2-oxoglutarate (2OG) and Fe(II)-dependent oxygenase superfamily protein	NONE	NONE	NONE
chr1	20369793	20370399	16	AT1G54550	+	protein_coding_gene	F-box and associated interaction domains-containing protein	NONE	NONE	NONE
chr1	20419014	20419918	10	AT1G54710	-	protein_coding_gene	homolog of yeast autophagy 18 (ATG18) H	NONE	NONE	NONE
chr1	20585182	20586720	11	AT1G55180	-	protein_coding_gene	phospholipase D alpha 4	NONE	NONE	NONE
chr1	20631418	20632546	16	AT1G55310	+	protein_coding_gene	SC35-like splicing factor 33	NONE	NONE	NONE
chr1	20709514	20710969	12	AT1G55470	-	transposable_element_gene	transposable element gene	AT1TE68395	ATLINE1_5:LINE/L1	NONE
chr1	20840526	20840883	10	AT1G55750	-	protein_coding_gene	BSD domain (BTF2-like transcription factors, Synapse-associated proteins and DOS2-like proteins)	NONE	NONE	NONE
chr1	20897071	20897984	10	AT1G55870	+	protein_coding_gene	Polynucleotidyl transferase, ribonuclease H-like superfamily protein	NONE	NONE	NONE
chr1	20935236	20936889	10	AT1G55970	-	protein_coding_gene	histone acetyltransferase of the CBP family 4	NONE	NONE	NONE
chr1	21085098	21085995	13	AT1G56310;AT1G56320	-	protein_coding_gene;protein_coding_gene	Polynucleotidyl transferase, ribonuclease H-like superfamily protein;BEST Arabidopsis thaliana protein match is: Glycine-rich protein family (TAIR:AT5G49350.2); Has 60 Blast hits to 60 proteins in 12 species: Archae - 0; Bacteria - 0; Metazoa - 0; Fungi - 0; Plants - 60; Viruses - 0; Other Eukaryotes - 0 (source: NCBI BLink).	NONE	NONE	NONE
chr1	21547267	21547621	12	AT1G58190	+	protein_coding_gene	receptor like protein 9	NONE	NONE	NONE
chr1	21558519	21560642	20	AT1G58220	-	protein_coding_gene	Homeodomain-like superfamily protein	NONE	NONE	NONE
chr1	22126096	22126216	10	NONE	NONE	NONE	NONE	AT1TE73065	ATHAT3:DNA/HAT	AT1G60050-AT1G60060
chr1	22177254	22178620	11	AT1G60140	-	protein_coding_gene	trehalose phosphate synthase	NONE	NONE	NONE
chr1	22369702	22370577	11	AT1G60780	-	protein_coding_gene	Clathrin adaptor complexes medium subunit family protein	NONE	NONE	NONE
chr1	22485018	22485401	11	AT1G61040	+	protein_coding_gene	plus-3 domain-containing protein	NONE	NONE	NONE
chr1	22569234	22569884	15	AT1G61210	+	protein_coding_gene	Transducin/WD40 repeat-like superfamily protein	NONE	NONE	NONE
chr1	22662262	22663189	15	AT1G61420	-	protein_coding_gene	S-locus lectin protein kinase family protein	NONE	NONE	NONE
chr1	22858089	22859955	12	AT1G61850	+	protein_coding_gene	phospholipases;galactolipases	NONE	NONE	NONE
chr1	22863516	22863583	10	AT1G61860	-	protein_coding_gene	Protein kinase superfamily protein	NONE	NONE	NONE
chr1	23043251	23043644	10	AT1G62320	-	protein_coding_gene	ERD (early-responsive to dehydration stress) family protein	NONE	NONE	NONE
chr1	23048323	23049886	11	AT1G62330	+	protein_coding_gene	O-fucosyltransferase family protein	NONE	NONE	NONE
chr1	23090223	23090938	10	AT1G62400	+	protein_coding_gene	Protein kinase superfamily protein	NONE	NONE	AT1G62390-AT1G62400
chr1	23229512	23229714	11	AT1G62730	-	protein_coding_gene	Terpenoid synthases superfamily protein	NONE	NONE	NONE
chr1	23234033	23234852	11	AT1G62750	-	protein_coding_gene	Translation elongation factor EFG/EF2 protein	NONE	NONE	NONE
chr1	23524203	23525827	10	AT1G63430	+	protein_coding_gene	Leucine-rich repeat protein kinase family protein	NONE	NONE	NONE
chr1	23698464	23698870	10	AT1G63850	+	protein_coding_gene	BTB/POZ domain-containing protein	NONE	NONE	AT1G63850-AT1G63855
chr1	23853399	23854426	10	AT1G64280	-	protein_coding_gene	regulatory protein (NPR1)	NONE	NONE	NONE
chr1	24353229	24354216	15	NONE	NONE	NONE	NONE	NONE	NONE	AT1G65486-AT1G65490
chr1	24445411	24445721	12	AT1G65730	+	protein_coding_gene	YELLOW STRIPE like 7	NONE	NONE	NONE
chr1	24694101	24694824	12	AT1G66250	+	protein_coding_gene	O-Glycosyl hydrolases family 17 protein	NONE	NONE	NONE
chr1	24739044	24739156	12	AT1G66345	+	protein_coding_gene	Pentatricopeptide repeat (PPR) superfamily protein	NONE	NONE	NONE
chr1	24966276	24966782	10	AT1G66920	-	protein_coding_gene	Protein kinase superfamily protein	NONE	NONE	NONE
chr1	25259207	25259846	11	AT1G67420	+	protein_coding_gene	Zn-dependent exopeptidases superfamily protein	NONE	NONE	NONE
chr1	25344293	25344427	30	NONE	NONE	NONE	NONE	AT1TE83185	ATHATN2:DNA/HAT	AT1G67626-AT1G67630
chr1	25469056	25469604	12	AT1G67900	+	protein_coding_gene	Phototropic-responsive NPH3 family protein	NONE	NONE	NONE
chr1	26194310	26194665	12	AT1G69640	-	protein_coding_gene	sphingoid base hydroxylase 1	NONE	NONE	NONE
chr1	26297320	26297534	11	AT1G69850	-	protein_coding_gene	nitrate transporter 1:2	NONE	NONE	NONE
chr1	26347289	26348918	11	AT1G69950;AT1G69960	-	transposable_element_gene;protein_coding_gene	transposable element gene;serine/threonine protein phosphatase 2A	AT1TE86305	Unassigned:Unassigned	AT1G69950-AT1G69960
chr1	26411023	26411537	11	AT1G70130	-	protein_coding_gene	Concanavalin A-like lectin protein kinase family protein	NONE	NONE	NONE
chr1	26472449	26473242	13	AT1G70290	-	protein_coding_gene	trehalose-6-phosphatase synthase S8	NONE	NONE	NONE
chr1	26478344	26478971	14	AT1G70300	-	protein_coding_gene	K+ uptake permease 6	NONE	NONE	NONE
chr1	26490166	26491585	16	AT1G70320	-	protein_coding_gene	ubiquitin-protein ligase 2	NONE	NONE	NONE
chr1	26629201	26630748	12	AT1G70620	+	protein_coding_gene	cyclin-related	NONE	NONE	NONE
chr1	26783567	26784955	15	AT1G71010	+	protein_coding_gene	FORMS APLOID AND BINUCLEATE CELLS 1C	NONE	NONE	NONE
chr1	27121097	27121545	10	AT1G72080	-	protein_coding_gene	unknown protein; FUNCTIONS IN: molecular_function unknown; INVOLVED IN: biological_process unknown; LOCATED IN: chloroplast; Has 30201 Blast hits to 17322 proteins in 780 species: Archae - 12; Bacteria - 1396; Metazoa - 17338; Fungi - 3422; Plants - 5037; Viruses - 0; Other Eukaryotes - 2996 (source: NCBI BLink).	NONE	NONE	NONE
chr1	27168162	27168957	13	AT1G72190	-	protein_coding_gene	D-isomer specific 2-hydroxyacid dehydrogenase family protein	NONE	NONE	NONE
chr1	27404169	27404486	11	AT1G72820	+	protein_coding_gene	Mitochondrial substrate carrier family protein	NONE	NONE	NONE
chr1	27487140	27487867	10	AT1G73080	+	protein_coding_gene	PEP1 receptor 1	NONE	NONE	NONE
chr1	27772071	27772641	13	AT1G73860	-	protein_coding_gene	P-loop containing nucleoside triphosphate hydrolases superfamily protein	NONE	NONE	NONE
chr1	28470306	28470682	23	NONE	NONE	NONE	NONE	NONE	NONE	AT1G75820-AT1G75830
chr1	29676114	29676674	11	AT1G78920	+	protein_coding_gene	vacuolar H+-pyrophosphatase 2	NONE	NONE	NONE
chr1	29950139	29950809	12	AT1G79600	-	protein_coding_gene	Protein kinase superfamily protein	NONE	NONE	NONE
chr1	29977687	29977926	10	AT1G79670	-	protein_coding_gene	Wall-associated kinase family protein	NONE	NONE	NONE
chr1	29996496	29997681	13	AT1G79710;AT1G79720	-	protein_coding_gene;protein_coding_gene	Major facilitator superfamily protein;Eukaryotic aspartyl protease family protein	NONE	NONE	NONE
chr1	30098182	30099646	14	AT1G80010	+	protein_coding_gene	FAR1-related sequence 8	NONE	NONE	NONE
chr2	38010	39744	13	AT2G01029;AT2G01031	-	transposable_element_gene;transposable_element_gene	transposable element gene;transposable element gene	AT2TE00030	ATLANTYS3:LTR/Gypsy	AT2G01029-AT2G01031
chr2	53021	53228	14	NONE	NONE	NONE	NONE	AT2TE00095	ATLANTYS3:LTR/Gypsy	AT2G01034-AT2G01037
chr2	140019	141288	14	AT2G01270	+	protein_coding_gene	quiescin-sulfhydryl oxidase 2	NONE	NONE	NONE
chr2	145354	146789	73	AT2G01280	+	protein_coding_gene	Cyclin/Brf1-like TBP-binding protein	NONE	NONE	AT2G01275-AT2G01280
chr2	184025	184611	88	AT2G01422	+	other_RNA	NONE	NONE	NONE	NONE
chr2	358011	358937	12	AT2G01820	-	protein_coding_gene	Leucine-rich repeat protein kinase family protein	NONE	NONE	NONE
chr2	441450	442289	28	AT2G01950	-	protein_coding_gene	BRI1-like 2	NONE	NONE	NONE
chr2	473808	473955	10	NONE	NONE	NONE	NONE	NONE	NONE	AT2G02000-AT2G02010
chr2	557086	557867	11	AT2G02170	-	protein_coding_gene	Remorin family protein	NONE	NONE	NONE
chr2	584228	585857	13	AT2G02220	-	protein_coding_gene	phytosulfokin receptor 1	NONE	NONE	NONE
chr2	839450	840738	19	AT2G02870	+	protein_coding_gene	Galactose oxidase/kelch repeat superfamily protein	NONE	NONE	AT2G02870-AT2G02880
chr2	856949	857017	11	NONE	NONE	NONE	NONE	NONE	NONE	AT2G02950-AT2G02955
chr2	1119824	1120211	15	AT2G03670	+	protein_coding_gene	cell division cycle 48B	NONE	NONE	NONE
chr2	1225443	1225965	10	NONE	NONE	NONE	NONE	NONE	NONE	AT2G03937-AT2G03935
chr2	1359691	1360160	16	NONE	NONE	NONE	NONE	AT2TE06205;AT2TE06200	ATREP3:RC/Helitron;TA1-2:LTR/Copia	AT2G04080-AT2G04090
chr2	1450190	1450343	10	AT2G04235	+	protein_coding_gene	unknown protein; FUNCTIONS IN: molecular_function unknown; INVOLVED IN: biological_process unknown; LOCATED IN: cellular_component unknown; EXPRESSED IN: cultured cell; Has 713 Blast hits to 345 proteins in 122 species: Archae - 2; Bacteria - 262; Metazoa - 138; Fungi - 55; Plants - 39; Viruses - 0; Other Eukaryotes - 217 (source: NCBI BLink).	NONE	NONE	NONE
chr2	1518100	1519870	11	AT2G04350;AT2G04360	-	protein_coding_gene;protein_coding_gene	AMP-dependent synthetase and ligase family protein;unknown protein; FUNCTIONS IN: molecular_function unknown; LOCATED IN: chloroplast; EXPRESSED IN: 22 plant structures; EXPRESSED DURING: 13 growth stages; Has 35333 Blast hits to 34131 proteins in 2444 species: Archae - 798; Bacteria - 22429; Metazoa - 974; Fungi - 991; Plants - 531; Viruses - 0; Other Eukaryotes - 9610 (source: NCBI BLink).	NONE	NONE	AT2G04350-AT2G04360
chr2	1578078	1578564	10	AT2G04530	+	protein_coding_gene	Metallo-hydrolase/oxidoreductase superfamily protein	NONE	NONE	NONE
chr2	1917241	1917484	11	NONE	NONE	NONE	NONE	NONE	NONE	AT2G05250-AT2G05260
chr2	1936307	1937709	27	AT2G05320	+	protein_coding_gene	beta-1,2-N-acetylglucosaminyltransferase II	AT2TE08890	ATLINE1A:LINE/L1	AT2G05320-AT2G05330
chr2	1958287	1959379	10	AT2G05360	-	protein_coding_gene	BEST Arabidopsis thaliana protein match is: F-box associated ubiquitination effector family protein (TAIR:AT1G64295.1); Has 72 Blast hits to 64 proteins in 7 species: Archae - 0; Bacteria - 0; Metazoa - 0; Fungi - 0; Plants - 72; Viruses - 0; Other Eukaryotes - 0 (source: NCBI BLink).	NONE	NONE	AT2G05360-AT2G05370
chr2	2182052	2183208	14	AT2G05760	+	protein_coding_gene	Xanthine/uracil permease family protein	NONE	NONE	NONE
chr2	2328070	2329998	18	AT2G06000	-	protein_coding_gene	Pentatricopeptide repeat (PPR) superfamily protein	NONE	NONE	AT2G06000-AT2G06002
chr2	2376182	2378927	18	AT2G06100;AT2G06110	-	transposable_element_gene;transposable_element_gene	transposable element gene;transposable element gene	AT2TE10955;AT2TE10945;AT2TE10950	ATHILA4:LTR/Gypsy;ATHILA4:LTR/Gypsy;ATHILA4:LTR/Gypsy	AT2G06100-AT2G06110
chr2	2420244	2421844	12	AT2G06180	-	transposable_element_gene	transposable element gene	AT2TE11040;AT2TE11050	ATGP7:LTR/Gypsy;ATLANTYS1:LTR/Gypsy	NONE
chr2	2505438	2506807	11	AT2G06350	-	transposable_element_gene	transposable element gene	AT2TE11370	ATHILA6A:LTR/Gypsy	NONE
chr2	2596130	2597316	11	AT2G06540	-	transposable_element_gene	transposable element gene	AT2TE11665	TA11:LINE/L1	NONE
chr2	2729074	2729984	11	AT2G06822	-	pseudogene	Pseudogene of AT2G06822	AT2TE12070	ATREP4:RC/Helitron	AT2G06822-AT2G06830
chr2	2973169	2974233	11	AT2G07160	+	transposable_element_gene	transposable element gene	AT2TE12965;AT2TE12960	TA11:LINE/L1;ATLINE1_5:LINE/L1	NONE
chr2	2977084	2977629	10	AT2G07170	+	protein_coding_gene	ARM repeat superfamily protein	NONE	NONE	NONE
chr2	3088006	3089881	13	AT2G07420;AT2G07430	-	transposable_element_gene;transposable_element_gene	transposable element gene;transposable element gene	AT2TE13390;AT2TE13385	ATHILA2:LTR/Gypsy;ATCOPIA20:LTR/Copia	AT2G07420-AT2G07430
chr2	3162052	3163692	11	AT2G07550	-	transposable_element_gene	transposable element gene	AT2TE13685	ATCOPIA32:LTR/Copia	NONE
chr2	3367333	3367918	12	NONE	NONE	NONE	NONE	NONE	NONE	AT2G07667-AT2G07699
chr2	3688106	3689905	11	AT2G09830	-	transposable_element_gene	transposable element gene	AT2TE16030	ATCOPIA33:LTR/Copia	NONE
chr2	3961029	3962609	18	AT2G10300	+	transposable_element_gene	transposable element gene	AT2TE16800	ATLANTYS3:LTR/Gypsy	AT2G10300-AT2G10310
chr2	4067246	4067853	10	AT2G10530	-	transposable_element_gene	transposable element gene	AT2TE17175	ATCOPIA95:LTR/Copia	AT2G10530-AT2G10535
chr2	4871036	4871481	28	NONE	NONE	NONE	NONE	NONE	NONE	AT2G12083-AT2G12100
chr2	4944745	4945936	18	NONE	NONE	NONE	NONE	AT2TE20300;AT2TE20295	HELITRONY3:RC/Helitron;ATREP10D:RC/Helitron	AT2G12320-AT2G12325
chr2	5083080	5083953	14	NONE	NONE	NONE	NONE	AT2TE20895	ATLANTYS3:LTR/Gypsy	AT2G12490-AT2G12500
chr2	5181015	5182742	12	AT2G12660	-	pseudogene	pseudogene, xyloglucan endotransglycosylase, blastp match of 82% identity and 5.9e-44 P-value to GP|19911573|dbj|BAB86890.1||AB083025 syringolide-induced protein 19-1-5 {Glycine max}	NONE	NONE	AT2G12650-AT2G12660;AT2G12660-AT2G12670
chr2	5279037	5281831	18	AT2G12855;AT2G12860	-	transposable_element_gene;transposable_element_gene	transposable element gene;transposable element gene	AT2TE21525;AT2TE21510;AT2TE21530	ATHILA:LTR/Gypsy;ATHILA7:LTR/Gypsy;ATLANTYS2:LTR/Gypsy	AT2G12850-AT2G12855
chr2	5304272	5305998	12	AT2G12920	-	transposable_element_gene	transposable element gene	AT2TE21605	ATLANTYS2:LTR/Gypsy	NONE
chr2	5792404	5793489	16	AT2G13850	-	transposable_element_gene	transposable element gene	AT2TE23540;AT2TE23545	ATREP5:RC/Helitron;ATCOPIA48:LTR/Copia	AT2G13840-AT2G13850
chr2	6229270	6230941	11	AT2G14590;AT2G14595	+	transposable_element_gene;transposable_element_gene	transposable element gene;transposable element gene	AT2TE25395;AT2TE25400	VANDAL12:DNA/MuDR;VANDAL9:DNA/MuDR	AT2G14590-AT2G14595
chr2	6267017	6268993	10	AT2G14650	-	transposable_element_gene	transposable element gene	AT2TE25540	ATGP1:LTR/Gypsy	NONE
chr2	6831382	6832855	12	AT2G15680;AT2G15690	-	protein_coding_gene;protein_coding_gene	Calcium-binding EF-hand family protein;Tetratricopeptide repeat (TPR)-like superfamily protein	NONE	NONE	NONE
chr2	6889063	6889493	10	AT2G15820	-	protein_coding_gene	endonucleases	NONE	NONE	NONE
chr2	6919422	6920800	12	AT2G15880;AT2G15890	-	protein_coding_gene;protein_coding_gene	Leucine-rich repeat (LRR) family protein;maternal effect embryo arrest 14	NONE	NONE	AT2G15880-AT2G15890
chr2	7332623	7333881	15	AT2G16910	+	protein_coding_gene	basic helix-loop-helix (bHLH) DNA-binding superfamily protein	NONE	NONE	NONE
chr2	7352068	7352957	10	NONE	NONE	NONE	NONE	AT2TE30045;AT2TE30050;AT2TE30055	ATLANTYS2:LTR/Gypsy;ATREP19:DNA;ATHILA0_I:LTR/Gypsy	AT2G16940-AT2G16950
chr2	7394400	7394869	11	AT2G17010	-	protein_coding_gene	Mechanosensitive ion channel family protein	NONE	NONE	NONE
chr2	7538003	7538401	21	AT2G17330	-	pseudogene	putative obtusifoliol 14-alpha demethylase. Expressed pseudogene.	NONE	NONE	NONE
chr2	7633001	7633606	14	NONE	NONE	NONE	NONE	NONE	NONE	AT2G17540-AT2G17550
chr2	8115120	8115783	12	AT2G18720	-	protein_coding_gene	Translation elongation factor EF1A/initiation factor IF2gamma family protein	NONE	NONE	NONE
chr2	8326260	8326851	10	AT2G19190	-	protein_coding_gene	FLG22-induced receptor-like kinase 1	NONE	NONE	NONE
chr2	8638100	8639973	23	AT2G20010	-	protein_coding_gene	Protein of unknown function (DUF810)	NONE	NONE	NONE
chr2	8717007	8717894	10	AT2G20190	-	protein_coding_gene	CLIP-associated protein	NONE	NONE	NONE
chr2	8998117	8998254	12	NONE	NONE	NONE	NONE	NONE	NONE	AT2G20910-AT2G20920
chr2	9116398	9117924	15	AT2G21300	-	protein_coding_gene	ATP binding microtubule motor family protein	NONE	NONE	NONE
chr2	9729839	9730718	11	AT2G22840	+	protein_coding_gene	growth-regulating factor 1	NONE	NONE	NONE
chr2	9945520	9945892	10	AT2G23350	+	protein_coding_gene	poly(A) binding protein 4	NONE	NONE	NONE
chr2	10102030	10102995	10	AT2G23740;AT2G23755	-	protein_coding_gene;protein_coding_gene	nucleic acid binding;sequence-specific DNA binding transcription factors;zinc ion binding;unknown protein; FUNCTIONS IN: molecular_function unknown; INVOLVED IN: biological_process unknown; LOCATED IN: endomembrane system; Has 35333 Blast hits to 34131 proteins in 2444 species: Archae - 798; Bacteria - 22429; Metazoa - 974; Fungi - 991; Plants - 531; Viruses - 0; Other Eukaryotes - 9610 (source: …	NONE	NONE	NONE
chr2	10216941	10217894	17	AT2G24010;AT2G24020	-	protein_coding_gene;protein_coding_gene	serine carboxypeptidase-like 23;Uncharacterised BCR, YbaB family COG0718	NONE	NONE	AT2G24010-AT2G24020
chr2	10633179	10633490	11	AT2G25010	+	protein_coding_gene	Aminotransferase-like, plant mobile domain family protein	NONE	NONE	NONE
chr2	10732423	10733118	15	NONE	NONE	NONE	NONE	NONE	NONE	AT2G25185-AT2G25190
chr2	11007054	11008626	10	AT2G25800	-	protein_coding_gene	Protein of unknown function (DUF810)	NONE	NONE	NONE
chr2	11275122	11276974	12	AT2G26510	+	protein_coding_gene	Xanthine/uracil permease family protein	NONE	NONE	NONE
chr2	11332175	11332802	11	AT2G26650	-	protein_coding_gene	K+ transporter 1	NONE	NONE	NONE
chr2	11663259	11663741	10	NONE	NONE	NONE	NONE	AT2TE50670;AT2TE50665	DT1:DNA/Mariner;ATREP19:DNA	AT2G27240-AT2G27250
chr2	11694164	11694512	10	AT2G27320	+	protein_coding_gene	Protein of Unknown Function (DUF239)	NONE	NONE	NONE
chr2	11735835	11736704	10	AT2G27440	+	pseudogene	pseudogene of rac GTPase activating protein	NONE	NONE	NONE
chr2	11785027	11786766	12	AT2G27610	-	protein_coding_gene	Tetratricopeptide repeat (TPR)-like superfamily protein	AT2TE51240	ATMU7:DNA/MuDR	AT2G27610-AT2G27630
chr2	11812917	11812997	11	NONE	NONE	NONE	NONE	NONE	NONE	AT2G27690-AT2G27700
chr2	11867471	11868262	28	AT2G27870	-	transposable_element_gene	transposable element gene	AT2TE51630	ATLINE2:LINE/L1	AT2G27870-AT2G27880
chr2	12051220	12051935	11	AT2G28260	+	protein_coding_gene	cyclic nucleotide-gated channel 15	NONE	NONE	NONE
chr2	12169085	12170609	14	AT2G28470	-	protein_coding_gene	beta-galactosidase 8	NONE	NONE	NONE
chr2	12426334	12427777	19	AT2G28930;AT2G28940	-	protein_coding_gene;protein_coding_gene	protein kinase 1B;Protein kinase superfamily protein	NONE	NONE	AT2G28930-AT2G28940
chr2	12485692	12486519	16	AT2G29065	+	protein_coding_gene	GRAS family transcription factor	NONE	NONE	NONE
chr2	12836092	12837995	13	AT2G30070	+	protein_coding_gene	potassium transporter 1	NONE	NONE	NONE
chr2	13318234	13318758	11	AT2G31240	-	protein_coding_gene	Tetratricopeptide repeat (TPR)-like superfamily protein	NONE	NONE	NONE
chr2	13652013	13652890	10	AT2G32120	-	protein_coding_gene	heat-shock protein 70T-2	NONE	NONE	NONE
chr2	14056916	14057940	13	AT2G33170	-	protein_coding_gene	Leucine-rich repeat receptor-like protein kinase family protein	NONE	NONE	NONE
chr2	14206093	14206761	10	AT2G33540	-	protein_coding_gene	C-terminal domain phosphatase-like 3	NONE	NONE	NONE
chr2	14265598	14266512	13	AT2G33730	-	protein_coding_gene	P-loop containing nucleoside triphosphate hydrolases superfamily protein	NONE	NONE	NONE
chr2	14611311	14612088	16	AT2G34660	+	protein_coding_gene	multidrug resistance-associated protein 2	NONE	NONE	NONE
chr2	14640362	14642513	18	AT2G34710	-	protein_coding_gene	Homeobox-leucine zipper family protein / lipid-binding START domain-containing protein	NONE	NONE	NONE
chr2	14760006	14761852	14	AT2G35020;AT2G35030	-	protein_coding_gene;protein_coding_gene	N-acetylglucosamine-1-phosphate uridylyltransferase 2;Pentatricopeptide repeat (PPR) superfamily protein	NONE	NONE	AT2G35020-AT2G35030
chr2	14776113	14776971	10	AT2G35060	-	protein_coding_gene	K+ uptake permease 11	NONE	NONE	NONE
chr2	15024626	15025712	15	AT2G35738;AT2G35740	-	other_RNA;protein_coding_gene	other RNA;nositol transporter 3	NONE	NONE	NONE
chr2	15079459	15080274	20	AT2G35920	+	protein_coding_gene	RNA helicase family protein	NONE	NONE	NONE
chr2	15505034	15506918	26	AT2G36910	+	protein_coding_gene	ATP binding cassette subfamily B1	NONE	NONE	NONE
chr2	15674385	15675380	15	AT2G37360;AT2G37362	+	protein_coding_gene;other_RNA	ABC-2 type transporter family protein;Potential natural antisense gene, locus overlaps with AT2G37360	NONE	NONE	NONE
chr2	15815332	15815489	10	AT2G37710	-	protein_coding_gene	receptor lectin kinase	NONE	NONE	NONE
chr2	16007849	16008861	13	AT2G38220	+	protein_coding_gene	RING/U-box superfamily protein	NONE	NONE	AT2G38210-AT2G38220
chr2	16386285	16386682	11	AT2G39240	-	protein_coding_gene	RNA polymerase I specific transcription initiation factor RRN3 protein	NONE	NONE	NONE
chr2	16657078	16657599	11	AT2G39890	+	protein_coding_gene	proline transporter 1	NONE	NONE	NONE
chr2	16773354	16773768	11	AT2G40140	+	protein_coding_gene	zinc finger (CCCH-type) family protein	NONE	NONE	NONE
chr2	17052081	17052595	12	AT2G40850	+	protein_coding_gene	phosphoinositide 4-kinase gamma 1	NONE	NONE	NONE
chr2	17058299	17058925	11	AT2G40890	-	protein_coding_gene	cytochrome P450, family 98, subfamily A, polypeptide 3	NONE	NONE	NONE
chr2	17123610	17124795	14	AT2G41050	-	protein_coding_gene	PQ-loop repeat family protein / transmembrane family protein	NONE	NONE	NONE
chr2	17492369	17492698	12	AT2G41900	+	protein_coding_gene	CCCH-type zinc finger protein with ARM repeat domain	NONE	NONE	NONE
chr2	17536018	17536756	14	AT2G42010	-	protein_coding_gene	phospholipase D beta 1	NONE	NONE	NONE
chr2	17780024	17780853	14	AT2G42700	+	protein_coding_gene	FUNCTIONS IN: molecular_function unknown; INVOLVED IN: vesicle-mediated transport, vesicle docking involved in exocytosis; LOCATED IN: cellular_component unknown; EXPRESSED IN: 22 plant structures; EXPRESSED DURING: 14 growth stages; CONTAINS InterPro DOMAIN/s: Sec1-like protein (InterPro:IPR001619); Has 30201 Blast hits to 17322 proteins in 780 species: Archae - 12; Bacteria - 1396; Metazoa - 17…	NONE	NONE	NONE
chr2	18239059	18239990	10	AT2G44090	-	protein_coding_gene	Ankyrin repeat family protein	NONE	NONE	NONE
chr2	18285017	18285149	13	AT2G44220	+	protein_coding_gene	Protein of Unknown Function (DUF239)	NONE	NONE	NONE
chr2	18491061	18492259	13	AT2G44830	+	protein_coding_gene	Protein kinase superfamily protein	NONE	NONE	NONE
chr2	19112455	19112916	11	AT2G46550	-	protein_coding_gene	unknown protein; BEST Arabidopsis thaliana protein match is: unknown protein (TAIR:AT1G01240.3); Has 72 Blast hits to 68 proteins in 13 species: Archae - 0; Bacteria - 0; Metazoa - 1; Fungi - 0; Plants - 71; Viruses - 0; Other Eukaryotes - 0 (source: NCBI BLink).	NONE	NONE	NONE
chr2	19677127	19678403	12	AT2G48110	+	protein_coding_gene	reduced epidermal fluorescence 4	NONE	NONE	NONE
chr2	19690032	19691634	10	AT2G48160	-	protein_coding_gene	Tudor/PWWP/MBT domain-containing protein	NONE	NONE	NONE
chr3	140239	141717	10	AT3G01370	+	protein_coding_gene	CRM family member 2	NONE	NONE	NONE
chr3	233123	233983	11	AT3G01610	+	protein_coding_gene	cell division cycle 48C	NONE	NONE	NONE
chr3	277145	277747	11	AT3G01770	-	protein_coding_gene	bromodomain and extraterminal domain protein 10	NONE	NONE	NONE
chr3	318956	320748	26	AT3G01920;AT3G01930	-	protein_coding_gene;protein_coding_gene	DHBP synthase RibB-like alpha/beta domain;Major facilitator superfamily protein	NONE	NONE	NONE
chr3	347473	348189	11	AT3G02030;AT3G02040	-	protein_coding_gene;protein_coding_gene	transferases, transferring acyl groups other than amino-acyl groups;acyltransferases;senescence-related gene 3	NONE	NONE	NONE
chr3	353347	353844	10	AT3G02050	+	protein_coding_gene	K+ uptake transporter 3	NONE	NONE	NONE
chr3	383013	384130	13	AT3G02130	+	protein_coding_gene	receptor-like protein kinase 2	NONE	NONE	NONE
chr3	690705	691291	10	AT3G03050	+	protein_coding_gene	cellulose synthase-like D3	NONE	NONE	NONE
chr3	937502	938267	18	AT3G03740	-	protein_coding_gene	BTB-POZ and MATH domain 4	NONE	NONE	NONE
chr3	1122051	1122360	13	AT3G04250	+	protein_coding_gene	F-box associated ubiquitination effector family protein	NONE	NONE	NONE
chr3	1248210	1250795	22	AT3G04605;AT3G04610	-	transposable_element_gene;protein_coding_gene	transposable element gene;RNA-binding KH domain-containing protein	AT3TE05245	Unassigned:Unassigned	AT3G04605-AT3G04610
chr3	1279129	1280841	12	AT3G04710	+	protein_coding_gene	ankyrin repeat family protein	NONE	NONE	NONE
chr3	1480342	1481237	15	AT3G05210	+	protein_coding_gene	nucleotide repair protein, putative	NONE	NONE	NONE
chr3	1501062	1502000	10	AT3G05270	-	protein_coding_gene	Plant protein of unknown function (DUF869)	NONE	NONE	NONE
chr3	1504076	1504520	16	AT3G05280	-	protein_coding_gene	Integral membrane Yip1 family protein	NONE	NONE	NONE
chr3	1558160	1559935	13	AT3G05410;AT3G05415	-	protein_coding_gene;transposable_element_gene	Photosystem II reaction center PsbP family protein;transposable element gene	AT3TE06550	ATLINE2:LINE/L1	NONE
chr3	1637151	1638924	26	AT3G05630	+	protein_coding_gene	phospholipase D P2	NONE	NONE	NONE
chr3	1862079	1862252	13	AT3G06150	-	protein_coding_gene	unknown protein; BEST Arabidopsis thaliana protein match is: unknown protein (TAIR:AT5G19060.1); Has 61 Blast hits to 59 proteins in 10 species: Archae - 0; Bacteria - 0; Metazoa - 3; Fungi - 0; Plants - 58; Viruses - 0; Other Eukaryotes - 0 (source: NCBI BLink).	NONE	NONE	NONE
chr3	1925112	1925996	13	AT3G06350	-	protein_coding_gene	dehydroquinate dehydratase, putative / shikimate dehydrogenase, putative	NONE	NONE	NONE
chr3	1961260	1963695	29	AT3G06433	+	pseudogene	pseudogene of nodulin MtN3 family protein	AT3TE08265	TAT1_ATH:LTR/Gypsy	AT3G06433-AT3G06435
chr3	2456433	2456660	13	AT3G07680	+	protein_coding_gene	emp24/gp25L/p24 family/GOLD family protein	NONE	NONE	NONE
chr3	2544021	2545789	13	AT3G07980	-	protein_coding_gene	mitogen-activated protein kinase kinase kinase 6	NONE	NONE	NONE
chr3	2658178	2658799	14	AT3G08760	-	protein_coding_gene	Protein kinase superfamily protein	NONE	NONE	NONE
chr3	2932308	2932484	12	AT3G09550	+	protein_coding_gene	Ankyrin repeat family protein	NONE	NONE	NONE
chr3	3022282	3023884	16	AT3G09840;AT3G09850	-	protein_coding_gene;protein_coding_gene	cell division cycle 48;D111/G-patch domain-containing protein	NONE	NONE	AT3G09840-AT3G09850
chr3	3031625	3031887	16	AT3G09880	+	protein_coding_gene	Protein phosphatase 2A regulatory B subunit family protein	NONE	NONE	NONE
chr3	3075314	3075401	12	NONE	NONE	NONE	NONE	NONE	NONE	AT3G09990-AT3G10000
chr3	3483192	3484590	11	AT3G11130	-	protein_coding_gene	Clathrin, heavy chain	NONE	NONE	NONE
chr3	3633001	3634823	10	AT3G11540	+	protein_coding_gene	Tetratricopeptide repeat (TPR)-like superfamily protein	NONE	NONE	NONE
chr3	3860739	3861658	16	AT3G12120	-	protein_coding_gene	fatty acid desaturase 2	NONE	NONE	NONE
chr3	3935555	3936487	11	AT3G12360	+	protein_coding_gene	Ankyrin repeat family protein	NONE	NONE	NONE
chr3	3938694	3939557	10	AT3G12380	-	protein_coding_gene	actin-related protein 5	NONE	NONE	NONE
chr3	4057367	4058618	16	AT3G12770	-	protein_coding_gene	mitochondrial editing factor 22	NONE	NONE	NONE
chr3	4172486	4173655	19	AT3G13040	-	protein_coding_gene	myb-like HTH transcriptional regulator family protein	NONE	NONE	NONE
chr3	4278010	4279856	11	AT3G13250	-	transposable_element_gene	transposable element gene	AT3TE18040	HELITRON1:RC/Helitron	NONE
chr3	4282575	4283910	10	NONE	NONE	NONE	NONE	AT3TE18040;AT3TE18045	HELITRON1:RC/Helitron;HELITRON4:RC/Helitron	AT3G13250-AT3G13260
chr3	4288226	4288972	12	AT3G13270	-	transposable_element_gene	transposable element gene	AT3TE18040;AT3TE18065;AT3TE18060	HELITRON1:RC/Helitron;ATREP5:RC/Helitron;HELITRON1:RC/Helitron	AT3G13270-AT3G13275
chr3	4515089	4515745	11	AT3G13750	+	protein_coding_gene	beta galactosidase 1	NONE	NONE	NONE
chr3	4755199	4755808	10	AT3G14270	+	protein_coding_gene	phosphatidylinositol-4-phosphate 5-kinase family protein	NONE	NONE	NONE
chr3	5980770	5981710	12	AT3G17470	+	protein_coding_gene	Ca2+-activated RelA/spot homolog	NONE	NONE	NONE
chr3	6111055	6112853	12	AT3G17850	-	protein_coding_gene	Protein kinase superfamily protein	NONE	NONE	NONE
chr3	6204027	6205825	14	AT3G18100;AT3G18110	-	protein_coding_gene;protein_coding_gene	myb domain protein 4r1;Pentatricopeptide repeat (PPR) superfamily protein	NONE	NONE	AT3G18100-AT3G18110
chr3	7232066	7232329	13	AT3G20690	-	protein_coding_gene	F-box and associated interaction domains-containing protein	NONE	NONE	NONE
chr3	7490102	7491796	13	AT3G21295	+	protein_coding_gene	Tudor/PWWP/MBT superfamily protein	NONE	NONE	NONE
chr3	7917478	7918869	12	AT3G22380	+	protein_coding_gene	time for coffee	NONE	NONE	NONE
chr3	8160356	8161630	19	AT3G22980	-	protein_coding_gene	Ribosomal protein S5/Elongation factor G/III/V family protein	AT3TE34225	ATREP10D:RC/Helitron	NONE
chr3	8823284	8824972	12	AT3G24320	-	protein_coding_gene	MUTL protein homolog 1	NONE	NONE	NONE
chr3	9224829	9225307	11	AT3G25440	+	protein_coding_gene	RNA-binding CRS1 / YhbY (CRM) domain protein	NONE	NONE	NONE
chr3	9518141	9519967	12	AT3G26030;AT3G26040	+	protein_coding_gene;protein_coding_gene	serine/threonine protein phosphatase 2A 55 kDa regulatory subunit B prime delta;HXXXD-type acyl-transferase family protein	NONE	NONE	AT3G26030-AT3G26040
chr3	9552209	9552795	10	AT3G26125	+	protein_coding_gene	cytochrome P450, family 86, subfamily C, polypeptide 2	NONE	NONE	NONE
chr3	9620211	9622392	15	AT3G26265	-	transposable_element_gene	transposable element gene	AT3TE40145	VANDAL13:DNA/MuDR	AT3G26260-AT3G26265
chr3	9654082	9654627	10	AT3G26350	-	protein_coding_gene	LOCATED IN: chloroplast; EXPRESSED IN: root, pedicel, carpel, stamen; EXPRESSED DURING: 4 anthesis, petal differentiation and expansion stage; CONTAINS InterPro DOMAIN/s: Late embryogenesis abundant protein, group 2 (InterPro:IPR004864); BEST Arabidopsis thaliana protein match is: unknown protein (TAIR:AT1G13050.1); Has 3534 Blast hits to 2704 proteins in 342 species: Archae - 6; Bacteria - 192; …	NONE	NONE	NONE
chr3	10075329	10075808	16	NONE	NONE	NONE	NONE	NONE	NONE	AT3G27270-AT3G27280
chr3	10359282	10360336	24	NONE	NONE	NONE	NONE	NONE	NONE	AT3G27910-AT3G27920
chr3	10559168	10560349	14	NONE	NONE	NONE	NONE	AT3TE43895	ATGP2:LTR/Gypsy	AT3G28291-AT3G28295
chr3	10741736	10741916	13	NONE	NONE	NONE	NONE	AT3TE44630	ATREP10D:RC/Helitron	AT3G28660-AT3G28670
chr3	10777424	10777617	24	NONE	NONE	NONE	NONE	NONE	NONE	AT3G28710-AT3G28715
chr3	10902060	10902370	15	AT3G28899	+	protein_coding_gene	unknown protein; Has 30201 Blast hits to 17322 proteins in 780 species: Archae - 12; Bacteria - 1396; Metazoa - 17338; Fungi - 3422; Plants - 5037; Viruses - 0; Other Eukaryotes - 2996 (source: NCBI BLink).	NONE	NONE	AT3G28890-AT3G28899
chr3	11257345	11257860	10	AT3G29320;AT3G29330	-	protein_coding_gene;protein_coding_gene	Glycosyl transferase, family 35;unknown protein; Has 37 Blast hits to 34 proteins in 12 species: Archae - 0; Bacteria - 0; Metazoa - 2; Fungi - 0; Plants - 35; Viruses - 0; Other Eukaryotes - 0 (source: NCBI BLink).	NONE	NONE	NONE
chr3	11297573	11298837	10	AT3G29400	-	protein_coding_gene	exocyst subunit exo70 family protein E1	NONE	NONE	NONE
chr3	11355375	11356956	10	AT3G29545;AT3G29550	+	transposable_element_gene;transposable_element_gene	transposable element gene;transposable element gene	AT3TE47280	ATCOPIA41:LTR/Copia	AT3G29540-AT3G29545;AT3G29545-AT3G29550
chr3	11388340	11389708	11	AT3G29577	+	transposable_element_gene	transposable element gene	AT3TE47500;AT3TE47495	ATGP3:LTR/Gypsy;ATCOPIA37:LTR/Copia	AT3G29575-AT3G29577
chr3	11414082	11415931	12	NONE	NONE	NONE	NONE	AT3TE47585;AT3TE47580	ATLANTYS2:LTR/Gypsy;ATREP10A:RC/Helitron	AT3G29612-AT3G29615
chr3	11501692	11502656	13	NONE	NONE	NONE	NONE	AT3TE47920;AT3TE47925	HELITRONY1E:RC/Helitron;ATREP3:RC/Helitron	AT3G29644-AT3G29643
chr3	11921658	11923168	18	AT3G30300	-	protein_coding_gene	O-fucosyltransferase family protein	NONE	NONE	NONE
chr3	12044157	12045965	11	AT3G30416	+	transposable_element_gene	transposable element gene	NONE	NONE	NONE
chr3	12460232	12460369	12	NONE	NONE	NONE	NONE	AT3TE51445	META1:LTR/Copia	AT3G30778-AT3G30780
chr3	12799394	12799956	23	NONE	NONE	NONE	NONE	NONE	NONE	AT3G31430-AT3G31440
chr3	13088368	13089993	13	AT3G32092	-	transposable_element_gene	transposable element gene	AT3TE53605	ATLANTYS2:LTR/Gypsy	NONE
chr3	13887087	13888682	11	AT3G33115	+	transposable_element_gene	transposable element gene	AT3TE57085	ATLANTYS2:LTR/Gypsy	NONE
chr3	14196470	14196976	20	AT3G41762	-	protein_coding_gene	unknown protein.	NONE	NONE	AT3G41762-AT3G41768
chr3	14729048	14729933	15	AT3G42645	-	transposable_element_gene	transposable element gene	NONE	NONE	AT3G42640-AT3G42645
chr3	15248163	15249928	11	AT3G43302	+	transposable_element_gene	transposable element gene	AT3TE62000;AT3TE62010;AT3TE62005	ATLANTYS3:LTR/Gypsy;ATLANTYS1:LTR/Gypsy;ATLANTYS1:LTR/Gypsy	NONE
chr3	15264028	15265998	12	AT3G43307;AT3G43310	-	transposable_element_gene;pseudogene	transposable element gene;pseudogene, hypothetical protein, hypothetical protein At2g15420 - Arabidopsis thaliana, EMBL:AC006920	AT3TE62035;AT3TE62040	ATLANTYS3:LTR/Gypsy;ATLANTYS2:LTR/Gypsy	AT3G43307-AT3G43310
chr3	15653198	15653902	13	NONE	NONE	NONE	NONE	AT3TE63300	ATREP5:RC/Helitron	AT3G43780-AT3G43790
chr3	15777054	15777516	22	AT3G43970	-	protein_coding_gene	unknown protein; BEST Arabidopsis thaliana protein match is: Protein of unknown function (DUF295) (TAIR:AT5G53240.1); Has 56 Blast hits to 56 proteins in 2 species: Archae - 0; Bacteria - 0; Metazoa - 0; Fungi - 0; Plants - 56; Viruses - 0; Other Eukaryotes - 0 (source: NCBI BLink).	NONE	NONE	AT3G43960-AT3G43970
chr3	15780010	15780796	11	NONE	NONE	NONE	NONE	AT3TE63805;AT3TE63810	ATREP3:RC/Helitron;HELITRONY1B:RC/Helitron	AT3G43980-AT3G43990
chr3	15836246	15836775	10	AT3G44080	-	protein_coding_gene	F-box family protein	NONE	NONE	NONE
chr3	15863039	15863434	10	AT3G44096	-	transposable_element_gene	transposable element gene	NONE	NONE	AT3G44096-AT3G44100
chr3	16012544	16013947	11	AT3G44340	-	protein_coding_gene	clone eighty-four	NONE	NONE	NONE
chr3	16177087	16178623	12	AT3G44605	+	transposable_element_gene	transposable element gene	AT3TE65525	ATLINEIII:LINE/L1	NONE
chr3	16227150	16227961	12	AT3G44680	-	protein_coding_gene	histone deacetylase 9	NONE	NONE	NONE
chr3	16390018	16390792	11	AT3G44900	+	protein_coding_gene	cation/H+ exchanger 4	NONE	NONE	NONE
chr3	16491113	16491675	16	AT3G45090	-	protein_coding_gene	P-loop containing nucleoside triphosphate hydrolases superfamily protein	NONE	NONE	NONE
chr3	16762879	16763148	13	AT3G45660	+	protein_coding_gene	Major facilitator superfamily protein	NONE	NONE	NONE
chr3	17216174	17216478	10	AT3G46740	-	protein_coding_gene	translocon at the outer envelope membrane of chloroplasts 75-III	NONE	NONE	NONE
chr3	17572228	17573879	13	AT3G47660	+	protein_coding_gene	Regulator of chromosome condensation (RCC1) family protein	NONE	NONE	NONE
chr3	17612139	17612456	13	AT3G47760	+	protein_coding_gene	ABC2 homolog 4	NONE	NONE	NONE
chr3	17740900	17740980	13	NONE	NONE	NONE	NONE	NONE	NONE	AT3G48050-AT3G48057
chr3	17925190	17925987	10	AT3G48400;AT3G48410	-	protein_coding_gene;protein_coding_gene	Cysteine/Histidine-rich C1 domain family protein;alpha/beta-Hydrolases superfamily protein	NONE	NONE	AT3G48400-AT3G48410
chr3	17933172	17934451	12	AT3G48425	+	protein_coding_gene	DNAse I-like superfamily protein	NONE	NONE	NONE
chr3	17979093	17980694	12	AT3G48523	-	transposable_element_gene	transposable element gene	AT3TE72850	ATCOPIA44:LTR/Copia	AT3G48520-AT3G48523
chr3	17983055	17984571	17	AT3G48523;AT3G48526	+	transposable_element_gene;transposable_element_gene	transposable element gene;transposable element gene	AT3TE72855;AT3TE72865;AT3TE72860;AT3TE72850	ATCOPIA44:LTR/Copia;ATCOPIA58:LTR/Copia;ATCOPIA67:LTR/Copia;ATCOPIA44:LTR/Copia	AT3G48523-AT3G48526
chr3	18254631	18254765	10	AT3G49230	+	protein_coding_gene	unknown protein; Has 2 Blast hits to 2 proteins in 1 species: Archae - 0; Bacteria - 0; Metazoa - 0; Fungi - 0; Plants - 2; Viruses - 0; Other Eukaryotes - 0 (source: NCBI BLink).	NONE	NONE	NONE
chr3	18497127	18497990	13	AT3G49880	+	protein_coding_gene	glycosyl hydrolase family protein 43	NONE	NONE	NONE
chr3	18712057	18712744	11	AT3G50420	-	protein_coding_gene	Pentatricopeptide repeat (PPR) superfamily protein	NONE	NONE	NONE
chr3	19150414	19151894	15	AT3G51630;AT3G51632	+	protein_coding_gene;protein_coding_gene	with no lysine (K) kinase 5;conserved peptide upstream open reading frame 44	NONE	NONE	NONE
chr3	19188107	19188418	11	AT3G51730	+	protein_coding_gene	saposin B domain-containing protein	NONE	NONE	NONE
chr3	19423824	19423959	11	AT3G52390	-	protein_coding_gene	TatD related DNase	NONE	NONE	NONE
chr3	19673037	19673223	13	AT3G53065	+	protein_coding_gene	D-galactoside/L-rhamnose binding SUEL lectin protein	NONE	NONE	NONE
chr3	20853336	20853822	19	AT3G56210	-	protein_coding_gene	ARM repeat superfamily protein	NONE	NONE	NONE
chr3	20916386	20916538	10	AT3G56408;AT3G56410	-	other_RNA;protein_coding_gene	other RNA;Protein of unknown function (DUF3133)	NONE	NONE	NONE
chr3	21171014	21171409	10	AT3G57200	+	protein_coding_gene	unknown protein; BEST Arabidopsis thaliana protein match is: unknown protein (TAIR:AT2G41451.1); Has 94 Blast hits to 94 proteins in 31 species: Archae - 0; Bacteria - 12; Metazoa - 0; Fungi - 0; Plants - 77; Viruses - 0; Other Eukaryotes - 5 (source: NCBI BLink).	NONE	NONE	NONE
chr3	21486084	21486752	10	AT3G58030	+	protein_coding_gene	RING/U-box superfamily protein	NONE	NONE	NONE
chr3	21992554	21992911	12	AT3G59520	+	protein_coding_gene	RHOMBOID-like protein 13	NONE	NONE	NONE
chr3	23192349	23193938	11	AT3G62700	-	protein_coding_gene	multidrug resistance-associated protein 10	NONE	NONE	NONE
chr4	337488	337705	12	AT4G00800	-	protein_coding_gene	transducin family protein / WD-40 repeat family protein	NONE	NONE	NONE
chr4	771510	772569	13	AT4G01800	-	protein_coding_gene	Albino or Glassy Yellow 1	NONE	NONE	NONE
chr4	782519	783541	14	AT4G01820	-	protein_coding_gene	P-glycoprotein 3	NONE	NONE	NONE
chr4	788280	788819	14	AT4G01830	-	protein_coding_gene	P-glycoprotein 5	NONE	NONE	NONE
chr4	884127	884670	11	AT4G02010	+	protein_coding_gene	Protein kinase superfamily protein	NONE	NONE	NONE
chr4	909492	910983	12	AT4G02070	+	protein_coding_gene	MUTS homolog 6	NONE	NONE	NONE
chr4	996089	996731	10	AT4G02280	+	protein_coding_gene	sucrose synthase 3	NONE	NONE	NONE
chr4	1040297	1040520	10	AT4G02350	+	protein_coding_gene	exocyst complex component sec15B	NONE	NONE	NONE
chr4	1070226	1071651	10	AT4G02430	+	protein_coding_gene	RNA-binding (RRM/RBD/RNP motifs) family protein	NONE	NONE	NONE
chr4	1193159	1195962	17	AT4G02700;AT4G02710	-	protein_coding_gene;protein_coding_gene	sulfate transporter 3;2;Kinase interacting (KIP1-like) family protein	NONE	NONE	NONE
chr4	1792271	1794471	19	AT4G03830;AT4G03835	-	protein_coding_gene;transposable_element_gene	Protein of unknown function, DUF601;transposable element gene	AT4TE08960	ATLANTYS2:LTR/Gypsy	AT4G03830-AT4G03835
chr4	2225433	2226632	13	AT4G04460	+	protein_coding_gene	Saposin-like aspartyl protease family protein	NONE	NONE	NONE
chr4	2371139	2371973	13	AT4G04670	+	protein_coding_gene	Met-10+ like family protein / kelch repeat-containing protein	NONE	NONE	NONE
chr4	2406130	2407379	13	AT4G04740	-	protein_coding_gene	calcium-dependent protein kinase 23	NONE	NONE	NONE
chr4	2441801	2441939	10	AT4G04810	+	protein_coding_gene	methionine sulfoxide reductase B4	NONE	NONE	NONE
chr4	2478113	2479723	14	AT4G04890	-	protein_coding_gene	protodermal factor 2	NONE	NONE	NONE
chr4	2540192	2541941	10	AT4G04970	+	protein_coding_gene	glucan synthase-like 1	NONE	NONE	NONE
chr4	2583337	2584854	38	NONE	NONE	NONE	NONE	AT4TE12105	VANDAL4:DNA/MuDR	AT4G05040-AT4G05048
chr4	2743255	2744829	13	AT4G05410	-	protein_coding_gene	Transducin/WD40 repeat-like superfamily protein	NONE	NONE	NONE
chr4	2782446	2782644	11	AT4G05500	-	pseudogene	pseudogene, F-box protein family, AtFBL9/AtFBL23, contains similarity to N7 protein GI:3273101 from (Medicago truncatula); blastp match of 39% identity and 1.6e-34 P-value to GP|3273101|emb|CAA76808.1||Y17613 N7 protein {Medicago truncatula}	AT4TE13020	VANDAL5:DNA/MuDR	NONE
chr4	3064045	3065876	11	AT4G06477	-	transposable_element_gene	transposable element gene	AT4TE14190;AT4TE14185	ATGP10:LTR/Gypsy;ATLANTYS1:LTR/Gypsy	AT4G06477-AT4G06479
chr4	3102266	3103540	13	AT4G06487	+	transposable_element_gene	transposable element gene	AT4TE14325;AT4TE14330	ATHILA4:LTR/Gypsy;ATLANTYS1:LTR/Gypsy	NONE
chr4	4479156	4480570	10	AT4G07693	-	transposable_element_gene	transposable element gene	AT4TE18865	VANDAL3:DNA/MuDR	AT4G07693-AT4G07696
chr4	4825057	4826800	13	AT4G07990	-	protein_coding_gene	Chaperone DnaJ-domain superfamily protein	NONE	NONE	AT4G07970-AT4G07990
chr4	5183646	5184168	12	AT4G08210	-	protein_coding_gene	Pentatricopeptide repeat (PPR-like) superfamily protein	NONE	NONE	AT4G08200-AT4G08210
chr4	5667603	5668301	13	NONE	NONE	NONE	NONE	AT4TE23760;AT4TE23755	ATHILA4A:LTR/Gypsy;ATHILA4A:LTR/Gypsy	AT4G08873-AT4G08868
chr4	5731082	5731602	10	AT4G08940	-	protein_coding_gene	Ubiquitin carboxyl-terminal hydrolase family protein	NONE	NONE	NONE
chr4	5987083	5988829	57	AT4G09455	+	transposable_element_gene	transposable element gene	AT4TE25200	ATCOPIA51:LTR/Copia	AT4G09452-AT4G09455
chr4	6042169	6043085	20	AT4G09560	-	protein_coding_gene	Protease-associated (PA) RING/U-box zinc finger family protein	NONE	NONE	NONE
chr4	6144277	6144873	31	AT4G09740	-	protein_coding_gene	glycosyl hydrolase 9B14	NONE	NONE	NONE
chr4	6269570	6270954	14	AT4G10020;AT4G10030	-	protein_coding_gene;protein_coding_gene	hydroxysteroid dehydrogenase 5;alpha/beta-Hydrolases superfamily protein	NONE	NONE	NONE
chr4	6559124	6560316	14	AT4G10610	+	protein_coding_gene	CTC-interacting domain 12	NONE	NONE	AT4G10610-AT4G10613
chr4	6574616	6574778	11	AT4G10650	-	protein_coding_gene	P-loop containing nucleoside triphosphate hydrolases superfamily protein	NONE	NONE	NONE
chr4	6608060	6608911	11	AT4G10720	+	protein_coding_gene	Ankyrin repeat family protein	NONE	NONE	NONE
chr4	6617591	6618000	22	AT4G10740	-	protein_coding_gene	F-box and associated interaction domains-containing protein	NONE	NONE	NONE
chr4	6689652	6690120	15	AT4G10890	+	protein_coding_gene	unknown protein; CONTAINS InterPro DOMAIN/s: Protein of unknown function DUF2439 (InterPro:IPR018838); BEST Arabidopsis thaliana protein match is: unknown protein (TAIR:AT1G43722.1); Has 30201 Blast hits to 17322 proteins in 780 species: Archae - 12; Bacteria - 1396; Metazoa - 17338; Fungi - 3422; Plants - 5037; Viruses - 0; Other Eukaryotes - 2996 (source: NCBI BLink).	AT4TE28690	HARBINGER:DNA/Harbinger	NONE
chr4	6714061	6714770	13	AT4G10955;AT4G10960	-	protein_coding_gene;protein_coding_gene	alpha/beta-Hydrolases superfamily protein;UDP-D-glucose/UDP-D-galactose 4-epimerase 5	NONE	NONE	NONE
chr4	6805508	6806586	14	AT4G11160	+	protein_coding_gene	Translation initiation factor 2, small GTP-binding protein	NONE	NONE	NONE
chr4	6918166	6919955	12	AT4G11375	-	transposable_element_gene	transposable element gene	AT4TE29835;AT4TE29830	ATCOPIA22:LTR/Copia;ATCOPIA22:LTR/Copia	AT4G11375-AT4G11380
chr4	7197822	7198155	13	AT4G12010	-	protein_coding_gene	Disease resistance protein (TIR-NBS-LRR class) family	NONE	NONE	NONE
chr4	7206176	7207825	12	AT4G12020	+	protein_coding_gene	protein kinase family protein	NONE	NONE	NONE
chr4	7350298	7351494	12	AT4G12420	-	protein_coding_gene	Cupredoxin superfamily protein	NONE	NONE	NONE
chr4	7455652	7456709	11	AT4G12610	+	protein_coding_gene	transcription activators;DNA binding;RNA polymerase II transcription factors;catalytics;transcription initiation factors	NONE	NONE	NONE
chr4	7776584	7778099	23	AT4G13360;AT4G13370	-	protein_coding_gene;protein_coding_gene	ATP-dependent caseinolytic (Clp) protease/crotonase family protein;Plant protein of unknown function (DUF936)	NONE	NONE	NONE
chr4	7815631	7815806	11	AT4G13450	-	protein_coding_gene	Adenine nucleotide alpha hydrolases-like superfamily protein	NONE	NONE	NONE
chr4	7896020	7896351	10	NONE	NONE	NONE	NONE	AT4TE34695;AT4TE34690	ATREP8:RC/Helitron;ATREP8:RC/Helitron	AT4G13575-AT4G13580
chr4	8088060	8088623	14	AT4G13992	+	protein_coding_gene	Cysteine/Histidine-rich C1 domain family protein	NONE	NONE	NONE
chr4	8223051	8224607	10	AT4G14280	+	protein_coding_gene	ARM repeat superfamily protein	NONE	NONE	NONE
chr4	8328119	8329542	11	AT4G14470	+	transposable_element_gene	transposable element gene	AT4TE36905	ATLINEIII:LINE/L1	AT4G14470-AT4G14480
chr4	8423388	8424779	10	AT4G14700;AT4G14710	-	protein_coding_gene;protein_coding_gene	origin recognition complex 1;RmlC-like cupins superfamily protein	NONE	NONE	NONE
chr4	8661136	8662234	12	AT4G15180	+	protein_coding_gene	SET domain protein 2	NONE	NONE	NONE
chr4	8818204	8819300	15	AT4G15415	+	protein_coding_gene	Protein phosphatase 2A regulatory B subunit family protein	NONE	NONE	NONE
chr4	9022451	9022656	10	AT4G15890	+	protein_coding_gene	binding	NONE	NONE	NONE
chr4	9176123	9176965	13	AT4G16200;AT4G16210	-	protein_coding_gene;protein_coding_gene	SWAP (Suppressor-of-White-APricot)/surp domain-containing protein;enoyl-CoA hydratase/isomerase A	NONE	NONE	AT4G16200-AT4G16210
chr4	9292461	9292840	14	AT4G16480	+	protein_coding_gene	inositol transporter 4	NONE	NONE	NONE
chr4	10043210	10044751	21	AT4G18130	-	protein_coding_gene	phytochrome E	NONE	NONE	NONE
chr4	10084059	10085536	20	AT4G18240	+	protein_coding_gene	starch synthase 4	NONE	NONE	NONE
chr4	10441354	10442569	11	AT4G19050	-	protein_coding_gene	NB-ARC domain-containing disease resistance protein	NONE	NONE	NONE
chr4	10506030	10507399	18	AT4G19220	-	protein_coding_gene	Tetratricopeptide repeat (TPR)-like superfamily protein	NONE	NONE	NONE
chr4	10727414	10727654	10	AT4G19710	+	protein_coding_gene	aspartate kinase-homoserine dehydrogenase ii	NONE	NONE	NONE
chr4	10833148	10834651	15	AT4G19990	+	protein_coding_gene	FAR1-related sequence 1	NONE	NONE	NONE
chr4	10995251	10995808	10	AT4G20365	+	transposable_element_gene	transposable element gene	AT4TE50435	ATCOPIA47:LTR/Copia	NONE
chr4	11019038	11019830	10	AT4G20430	-	protein_coding_gene	Subtilase family protein	NONE	NONE	NONE
chr4	11036339	11037668	11	AT4G20490	+	transposable_element_gene	transposable element gene	AT4TE50640	ATLANTYS3:LTR/Gypsy	AT4G20480-AT4G20490
chr4	11343237	11344906	12	AT4G21323	+	protein_coding_gene	Subtilase family protein	NONE	NONE	NONE
chr4	11366092	11367823	13	AT4G21360	-	transposable_element_gene	transposable element gene	AT4TE52315	ATCOPIA10:LTR/Copia	NONE
chr4	11531007	11532517	12	AT4G21700	+	protein_coding_gene	Protein of unknown function (DUF2921)	NONE	NONE	NONE
chr4	12146083	12147583	14	AT4G23200	-	protein_coding_gene	cysteine-rich RLK (RECEPTOR-like protein kinase) 12	NONE	NONE	NONE
chr4	12239019	12240475	15	AT4G23440	+	protein_coding_gene	Disease resistance protein (TIR-NBS class)	NONE	NONE	NONE
chr4	12367535	12368759	16	AT4G23740	+	protein_coding_gene	Leucine-rich repeat protein kinase family protein	NONE	NONE	NONE
chr4	12482097	12483294	15	AT4G24020	+	protein_coding_gene	NIN like protein 7	NONE	NONE	NONE
chr4	12768516	12768925	21	NONE	NONE	NONE	NONE	AT4TE59635;AT4TE59640	ATTIR16T3A:DNA;ATTIRX1C:DNA	AT4G24770-AT4G24780
chr4	13041261	13042951	11	AT4G25530;AT4G25540	-	protein_coding_gene;protein_coding_gene	FLOWERING WAGENINGEN;homolog of DNA mismatch repair protein MSH3	NONE	NONE	AT4G25530-AT4G25540
chr4	13105347	13105665	10	AT4G25730	-	protein_coding_gene	FtsJ-like methyltransferase family protein	NONE	NONE	NONE
chr4	13180052	13181263	23	AT4G25960	+	protein_coding_gene	P-glycoprotein 2	NONE	NONE	NONE
chr4	13228322	13228755	11	AT4G26100	-	protein_coding_gene	casein kinase 1	NONE	NONE	NONE
chr4	13327347	13327792	11	AT4G26350	+	protein_coding_gene	F-box/RNI-like/FBD-like domains-containing protein	NONE	NONE	NONE
chr4	13694367	13695694	10	AT4G27360;AT4G27370	-	protein_coding_gene;protein_coding_gene	Dynein light chain type 1 family protein;P-loop containing nucleoside triphosphate hydrolases superfamily protein	NONE	NONE	AT4G27360-AT4G27370
chr4	14268381	14268803	14	AT4G28920	-	protein_coding_gene	Protein of unknown function (DUF626)	NONE	NONE	AT4G28915-AT4G28920
chr4	14318037	14318762	10	AT4G29060	+	protein_coding_gene	elongation factor Ts family protein	NONE	NONE	NONE
chr4	14401830	14402792	19	AT4G29210	+	protein_coding_gene	gamma-glutamyl transpeptidase 4	NONE	NONE	NONE
chr4	14628454	14629694	11	AT4G29910	-	protein_coding_gene	origin recognition complex protein 5	NONE	NONE	NONE
chr4	14682750	14683399	12	AT4G30030	-	protein_coding_gene	Eukaryotic aspartyl protease family protein	NONE	NONE	NONE
chr4	14703813	14704836	15	AT4G30080	-	protein_coding_gene	auxin response factor 16	NONE	NONE	NONE
chr4	15391065	15391611	11	AT4G31820	-	protein_coding_gene	Phototropic-responsive NPH3 family protein	NONE	NONE	NONE
chr4	15601441	15601832	16	AT4G32300	+	protein_coding_gene	S-domain-2 5	NONE	NONE	NONE
chr4	15641389	15642819	11	AT4G32410	-	protein_coding_gene	cellulose synthase 1	NONE	NONE	NONE
chr4	15888147	15890880	30	AT4G32920	-	protein_coding_gene	glycine-rich protein	NONE	NONE	NONE
chr4	16407808	16408764	10	AT4G34280	+	protein_coding_gene	transducin family protein / WD-40 repeat family protein	NONE	NONE	NONE
chr4	16778109	16778677	10	AT4G35270	-	protein_coding_gene	Plant regulator RWP-RK family protein	NONE	NONE	NONE
chr4	17245762	17246798	12	AT4G36550	-	protein_coding_gene	ARM repeat superfamily protein	NONE	NONE	NONE
chr4	17328533	17329665	11	AT4G36760	+	protein_coding_gene	aminopeptidase P1	NONE	NONE	NONE
chr4	17434041	17434636	10	AT4G36980	-	protein_coding_gene	FUNCTIONS IN: molecular_function unknown; INVOLVED IN: biological_process unknown; EXPRESSED IN: 23 plant structures; EXPRESSED DURING: 13 growth stages; CONTAINS InterPro DOMAIN/s: Splicing factor, suppressor of white apricot (InterPro:IPR019147); Has 7672 Blast hits to 5479 proteins in 321 species: Archae - 0; Bacteria - 89; Metazoa - 5155; Fungi - 712; Plants - 341; Viruses - 39; Other Eukaryo…	NONE	NONE	NONE
chr4	17499253	17499953	11	AT4G37170	-	protein_coding_gene	Pentatricopeptide repeat (PPR) superfamily protein	NONE	NONE	NONE
chr4	17683237	17685510	24	AT4G37640	-	protein_coding_gene	calcium ATPase 2	NONE	NONE	NONE
chr4	17898021	17898768	12	AT4G38130	-	protein_coding_gene	histone deacetylase 1	NONE	NONE	NONE
chr4	17928052	17928895	11	AT4G38225;AT4G38230	-	protein_coding_gene;protein_coding_gene	unknown protein; FUNCTIONS IN: molecular_function unknown; INVOLVED IN: biological_process unknown; LOCATED IN: chloroplast; EXPRESSED IN: 21 plant structures; EXPRESSED DURING: 13 growth stages; Has 30201 Blast hits to 17322 proteins in 780 species: Archae - 12; Bacteria - 1396; Metazoa - 17338; Fungi - 3422; Plants - 5037; Viruses - 0; Other Eukaryotes - 2996 (source: NCBI BLink).;calcium-depen…	NONE	NONE	NONE
chr4	18026141	18026964	23	AT4G38550;AT4G38552	-	protein_coding_gene;other_RNA	Arabidopsis phospholipase-like protein (PEARLI 4) family;Potential natural antisense gene, locus overlaps with AT4G38550	NONE	NONE	NONE
chr4	18030152	18030904	15	AT4G38560	+	protein_coding_gene	Arabidopsis phospholipase-like protein (PEARLI 4) family	NONE	NONE	NONE
chr4	18043252	18044831	11	AT4G38600	-	protein_coding_gene	HEAT repeat ;HECT-domain (ubiquitin-transferase)	NONE	NONE	NONE
chr4	18223035	18225885	17	AT4G39110;AT4G39120	-	protein_coding_gene;protein_coding_gene	Malectin/receptor-like protein kinase family protein;myo-inositol monophosphatase like 2	NONE	NONE	NONE
chr4	18328200	18328306	12	AT4G39400	+	protein_coding_gene	Leucine-rich receptor-like protein kinase family protein	NONE	NONE	NONE
chr4	18501298	18501427	10	AT4G39860	+	protein_coding_gene	unknown protein; BEST Arabidopsis thaliana protein match is: unknown protein (TAIR:AT2G22270.1); Has 152 Blast hits to 146 proteins in 19 species: Archae - 0; Bacteria - 0; Metazoa - 0; Fungi - 2; Plants - 146; Viruses - 0; Other Eukaryotes - 4 (source: NCBI BLink).	NONE	NONE	NONE
chr5	42450	43699	10	AT5G01110	-	protein_coding_gene	Tetratricopeptide repeat (TPR)-like superfamily protein	NONE	NONE	NONE
chr5	106865	106967	11	AT5G01260	+	protein_coding_gene	Carbohydrate-binding-like fold	NONE	NONE	NONE
chr5	407271	407930	11	AT5G02070	-	protein_coding_gene	Protein kinase family protein	NONE	NONE	NONE
chr5	617289	617925	15	AT5G02740	+	protein_coding_gene	Ribosomal protein S24e family protein	NONE	NONE	NONE
chr5	776060	777267	13	AT5G03250;AT5G03260	-	protein_coding_gene;protein_coding_gene	Phototropic-responsive NPH3 family protein;laccase 11	NONE	NONE	NONE
chr5	791088	792564	13	AT5G03280	+	protein_coding_gene	NRAMP metal ion transporter family protein	NONE	NONE	NONE
chr5	839017	839398	21	AT5G03400	-	protein_coding_gene	unknown protein; Has 48 Blast hits to 48 proteins in 14 species: Archae - 0; Bacteria - 0; Metazoa - 23; Fungi - 0; Plants - 6; Viruses - 0; Other Eukaryotes - 19 (source: NCBI BLink).	NONE	NONE	AT5G03400-AT5G03406
chr5	1008175	1008517	13	AT5G03795	-	protein_coding_gene	Exostosin family protein	NONE	NONE	NONE
chr5	1166561	1166931	10	AT5G04235	-	transposable_element_gene	transposable element gene	AT5TE04245	TA11:LINE/L1	NONE
chr5	1434120	1434357	12	AT5G04895	+	protein_coding_gene	DEA(D/H)-box RNA helicase family protein	NONE	NONE	NONE
chr5	1943252	1943988	10	AT5G06350	+	protein_coding_gene	ARM repeat superfamily protein	NONE	NONE	NONE
chr5	2259781	2260914	12	AT5G07215	-	transposable_element_gene	transposable element gene	AT5TE08220	Unassigned:Unassigned	NONE
chr5	2337458	2338938	14	AT5G07390	-	protein_coding_gene	respiratory burst oxidase homolog A	NONE	NONE	NONE
chr5	2465041	2465970	10	AT5G07740	-	protein_coding_gene	actin binding	NONE	NONE	NONE
chr5	2554435	2554905	10	AT5G07980	-	protein_coding_gene	dentin sialophosphoprotein-related	NONE	NONE	NONE
chr5	2655276	2656192	16	AT5G08250	-	protein_coding_gene	Cytochrome P450 superfamily protein	NONE	NONE	AT5G08250-AT5G08260
chr5	2685284	2685901	10	AT5G08340	+	protein_coding_gene	Nucleotidylyl transferase superfamily protein	NONE	NONE	NONE
chr5	2729624	2730885	11	AT5G08450	-	protein_coding_gene	CONTAINS InterPro DOMAIN/s: Histone deacetylation protein Rxt3 (InterPro:IPR013951); Has 34444 Blast hits to 20801 proteins in 1175 species: Archae - 64; Bacteria - 2390; Metazoa - 15568; Fungi - 3729; Plants - 1886; Viruses - 208; Other Eukaryotes - 10599 (source: NCBI BLink).	NONE	NONE	NONE
chr5	2766089	2766900	10	AT5G08550	-	protein_coding_gene	GC-rich sequence DNA-binding factor-like protein	NONE	NONE	NONE
chr5	3135594	3136716	11	AT5G10020	+	protein_coding_gene	Leucine-rich receptor-like protein kinase family protein	NONE	NONE	NONE
chr5	3236216	3236984	10	AT5G10290	-	protein_coding_gene	leucine-rich repeat transmembrane protein kinase family protein	NONE	NONE	NONE
chr5	3291558	3292930	11	AT5G10470	-	protein_coding_gene	kinesin like protein for actin based chloroplast movement 1	NONE	NONE	NONE
chr5	3294110	3295330	13	AT5G10470	-	protein_coding_gene	kinesin like protein for actin based chloroplast movement 1	NONE	NONE	NONE
chr5	3354749	3355303	13	AT5G10610	+	protein_coding_gene	cytochrome P450, family 81, subfamily K, polypeptide 1	NONE	NONE	AT5G10610-AT5G10620
chr5	3389211	3389726	10	AT5G10720	+	protein_coding_gene	histidine kinase 5	NONE	NONE	NONE
chr5	4048340	4049564	10	AT5G12480	-	protein_coding_gene	calmodulin-domain protein kinase 7	NONE	NONE	NONE
chr5	4103792	4104947	15	AT5G12970	+	protein_coding_gene	Calcium-dependent lipid-binding (CaLB domain) plant phosphoribosyltransferase family protein	NONE	NONE	NONE
chr5	4131545	4131899	10	AT5G13020	-	protein_coding_gene	Emsy N Terminus (ENT)/ plant Tudor-like domains-containing protein	NONE	NONE	NONE
chr5	4223477	4224971	18	AT5G13230	+	protein_coding_gene	Tetratricopeptide repeat (TPR)-like superfamily protein	NONE	NONE	NONE
chr5	4247131	4248495	11	AT5G13270	-	protein_coding_gene	Pentatricopeptide repeat (PPR) superfamily protein	NONE	NONE	NONE
chr5	4352721	4353754	10	AT5G13530	+	protein_coding_gene	protein kinases;ubiquitin-protein ligases	NONE	NONE	NONE
chr5	4389029	4390719	11	AT5G13630	-	protein_coding_gene	magnesium-chelatase subunit chlH, chloroplast, putative / Mg-protoporphyrin IX chelatase, putative (CHLH)	NONE	NONE	NONE
chr5	4396004	4396863	11	AT5G13640	+	protein_coding_gene	phospholipid:diacylglycerol acyltransferase	NONE	NONE	NONE
chr5	4594531	4595584	11	AT5G14230	+	protein_coding_gene	CONTAINS InterPro DOMAIN/s: Ankyrin repeat-containing domain (InterPro:IPR020683), Ankyrin repeat (InterPro:IPR002110); BEST Arabidopsis thaliana protein match is: XB3 ortholog 2 in Arabidopsis thaliana (TAIR:AT5G57740.1); Has 66374 Blast hits to 25358 proteins in 1201 species: Archae - 121; Bacteria - 8133; Metazoa - 29530; Fungi - 5885; Plants - 3349; Viruses - 785; Other Eukaryotes - 18571 (so…	NONE	NONE	NONE
chr5	4785221	4786216	10	AT5G14790;AT5G14800	-	protein_coding_gene;protein_coding_gene	ARM repeat superfamily protein;pyrroline-5- carboxylate (P5C) reductase	NONE	NONE	AT5G14790-AT5G14800
chr5	4838185	4839928	14	AT5G14950	-	protein_coding_gene	golgi alpha-mannosidase II	NONE	NONE	NONE
chr5	4964188	4965411	12	AT5G15280	+	protein_coding_gene	Pentatricopeptide repeat (PPR) superfamily protein	NONE	NONE	NONE
chr5	5065323	5065627	11	NONE	NONE	NONE	NONE	NONE	NONE	AT5G15560-AT5G15570
chr5	5188137	5190148	29	AT5G15890;AT5G15900	-	protein_coding_gene;protein_coding_gene	TRICHOME BIREFRINGENCE-LIKE 21;TRICHOME BIREFRINGENCE-LIKE 19	NONE	NONE	AT5G15890-AT5G15900
chr5	5499104	5500358	13	AT5G16730	+	protein_coding_gene	Plant protein of unknown function (DUF827)	NONE	NONE	NONE
chr5	5518291	5520204	18	AT5G16780	-	protein_coding_gene	SART-1 family	NONE	NONE	NONE
chr5	5531334	5532427	14	AT5G16820	+	protein_coding_gene	heat shock factor 3	NONE	NONE	NONE
chr5	5562055	5563859	20	AT5G16910	+	protein_coding_gene	cellulose-synthase like D2	NONE	NONE	NONE
chr5	5706867	5707085	11	AT5G17320	-	protein_coding_gene	homeodomain GLABROUS 9	AT5TE20645	BRODYAGA2:DNA/MuDR	NONE
chr5	5728559	5729532	12	AT5G17390;AT5G17400	-	protein_coding_gene;protein_coding_gene	Adenine nucleotide alpha hydrolases-like superfamily protein;endoplasmic reticulum-adenine nucleotide transporter 1	NONE	NONE	AT5G17390-AT5G17400
chr5	5959405	5960529	15	AT5G17990;AT5G18000	-	protein_coding_gene;protein_coding_gene	tryptophan biosynthesis 1;VERDANDI	NONE	NONE	NONE
chr5	6019127	6019729	10	AT5G18210;AT5G18220	-	protein_coding_gene;protein_coding_gene	NAD(P)-binding Rossmann-fold superfamily protein;O-Glycosyl hydrolases family 17 protein	NONE	NONE	NONE
chr5	6324042	6324302	11	NONE	NONE	NONE	NONE	AT5TE22900	ATSINE2A:SINE	AT5G18930-AT5G18940
chr5	6951075	6951267	10	AT5G20540	+	protein_coding_gene	BREVIS RADIX-like 4	NONE	NONE	NONE
chr5	7016088	7017830	13	AT5G20720;AT5G20730	-	protein_coding_gene;protein_coding_gene	chaperonin 20;Transcriptional factor B3 family protein / auxin-responsive factor AUX/IAA-related	NONE	NONE	NONE
chr5	7042050	7042964	10	AT5G20800	+	transposable_element_gene	transposable element gene	AT5TE25480	ATLINE1A:LINE/L1	AT5G20800-AT5G20810
chr5	7107638	7108875	15	AT5G20950	-	protein_coding_gene	Glycosyl hydrolase family protein	NONE	NONE	NONE
chr5	7378017	7378314	19	NONE	NONE	NONE	NONE	NONE	NONE	AT5G22290-AT5G22300
chr5	7777339	7777883	11	NONE	NONE	NONE	NONE	NONE	NONE	AT5G23110-AT5G23120
chr5	8285104	8285358	28	AT5G24320	-	protein_coding_gene	Transducin/WD40 repeat-like superfamily protein	NONE	NONE	NONE
chr5	8571675	8572830	11	AT5G24915	+	transposable_element_gene	transposable element gene	AT5TE31020	ATLINE1_6:LINE/L1	AT5G24910-AT5G24915
chr5	8623220	8624566	10	AT5G25040	+	protein_coding_gene	Major facilitator superfamily protein	AT5TE31200	ATCOPIA22:LTR/Copia	AT5G25040-AT5G25045
chr5	8633031	8634686	14	AT5G25050;AT5G25060	-	protein_coding_gene;protein_coding_gene	Major facilitator superfamily protein;RNA recognition motif (RRM)-containing protein	NONE	NONE	AT5G25050-AT5G25060
chr5	8851658	8851983	14	AT5G25430	+	protein_coding_gene	HCO3- transporter family	NONE	NONE	NONE
chr5	9048539	9048703	15	NONE	NONE	NONE	NONE	AT5TE32730	HELITRONY1E:RC/Helitron	AT5G25920-AT5G25930
chr5	9052388	9053875	12	AT5G25930	+	protein_coding_gene	Protein kinase family protein with leucine-rich repeat domain	NONE	NONE	NONE
chr5	9244210	9245075	13	AT5G26340	-	protein_coding_gene	Major facilitator superfamily protein	NONE	NONE	NONE
chr5	9311019	9312679	13	AT5G26680;AT5G26690	+	protein_coding_gene;protein_coding_gene	5'-3' exonuclease family protein;Heavy metal transport/detoxification superfamily protein	NONE	NONE	AT5G26690-AT5G26680
chr5	9439063	9440989	14	AT5G26830	+	protein_coding_gene	Threonyl-tRNA synthetase	NONE	NONE	NONE
chr5	9510181	9511926	12	AT5G27030	-	protein_coding_gene	TOPLESS-related 3	NONE	NONE	NONE
chr5	9600216	9600755	10	AT5G27240	+	protein_coding_gene	DNAJ heat shock N-terminal domain-containing protein	NONE	NONE	NONE
chr5	9891029	9892836	10	AT5G27885	-	transposable_element_gene	transposable element gene	AT5TE36040	ATGP1:LTR/Gypsy	AT5G27882-AT5G27885
chr5	9905073	9908779	26	AT5G27890;AT5G27895	-	protein_coding_gene;transposable_element_gene	BEST Arabidopsis thaliana protein match is: myosin heavy chain-related (TAIR:AT2G15420.1); Has 8 Blast hits to 7 proteins in 1 species: Archae - 0; Bacteria - 0; Metazoa - 0; Fungi - 0; Plants - 8; Viruses - 0; Other Eukaryotes - 0 (source: NCBI BLink).;transposable element gene	AT5TE36080;AT5TE36090;AT5TE36085	ATLANTYS3:LTR/Gypsy;ATLANTYS2:LTR/Gypsy;ATLANTYS1:LTR/Gypsy	AT5G27890-AT5G27895
chr5	10428660	10428823	10	NONE	NONE	NONE	NONE	NONE	NONE	AT5G28469-AT5G28470
chr5	10540041	10541771	12	AT5G28540	-	protein_coding_gene	heat shock protein 70 (Hsp 70) family protein	NONE	NONE	AT5G28535-AT5G28540
chr5	10884110	10885491	13	AT5G28860;AT5G28865	+	transposable_element_gene;transposable_element_gene	transposable element gene;transposable element gene	AT5TE39545;AT5TE39550;AT5TE39540;AT5TE39535	ATLANTYS3:LTR/Gypsy;ATLANTYS3:LTR/Gypsy;ATLANTYS2:LTR/Gypsy;ATLANTYS3:LTR/Gypsy	AT5G28860-AT5G28865
chr5	11808114	11809928	11	AT5G32089	-	transposable_element_gene	transposable element gene	AT5TE42425;AT5TE42430;AT5TE42435;AT5TE42420	ATHILA2:LTR/Gypsy;ATHILA6A:LTR/Gypsy;ATHILA6A:LTR/Gypsy;ATHILA2:LTR/Gypsy	AT5G32089-AT5G32107
chr5	12075533	12075973	22	NONE	NONE	NONE	NONE	AT5TE43085	ATENSPM3:DNA/En-Spm	AT5G32436-AT5G32440
chr5	12575282	12576611	14	AT5G33306	+	transposable_element_gene	transposable element gene	AT5TE44555	ATLANTYS1:LTR/Gypsy	NONE
chr5	12675703	12676681	15	AT5G33406	-	protein_coding_gene	hAT dimerisation domain-containing protein / transposase-related	NONE	NONE	AT5G33404-AT5G33406
chr5	13003312	13004657	11	NONE	NONE	NONE	NONE	AT5TE46220;AT5TE46215	ATIS112A:DNA/Harbinger;ATHILA6A:LTR/Gypsy	AT5G34836-AT5G34837
chr5	13431194	13432682	10	AT5G35180	+	protein_coding_gene	Protein of unknown function (DUF1336)	NONE	NONE	NONE
chr5	13823182	13824080	14	AT5G35615	-	pseudogene	pseudogene, similar to putative reverse transcriptase, blastp match of 35% identity and 7.1e-37 P-value to GP|20279456|gb|AAM18736.1|AC092548_14|AC092548 putative reverse transcriptase {Oryza sativa (japonica cultivar-group)}	NONE	NONE	AT5G35615-AT5G35620
chr5	14137003	14137927	12	AT5G35995	-	protein_coding_gene	F-box/RNI-like superfamily protein	NONE	NONE	NONE
chr5	14573194	14574494	19	NONE	NONE	NONE	NONE	AT5TE52390;AT5TE52395	VANDAL18NB:DNA/MuDR;ARNOLDY2:DNA/MuDR	AT5G36930-AT5G36935
chr5	14619699	14620233	11	AT5G37000	+	protein_coding_gene	Exostosin family protein	NONE	NONE	NONE
chr5	14624069	14624943	10	NONE	NONE	NONE	NONE	AT5TE52625;AT5TE52630	BRODYAGA1:DNA/MuDR;ATREP5:RC/Helitron	AT5G37010-AT5G37017
chr5	14706597	14707514	16	AT5G37160	+	protein_coding_gene	P-loop containing nucleoside triphosphate hydrolases superfamily protein	NONE	NONE	NONE
chr5	14853150	14854841	11	AT5G37450	-	protein_coding_gene	Leucine-rich repeat protein kinase family protein	NONE	NONE	NONE
chr5	15057105	15058859	10	AT5G37830	-	protein_coding_gene	oxoprolinase 1	NONE	NONE	NONE
chr5	15078181	15078992	17	NONE	NONE	NONE	NONE	AT5TE54475	ATHILA7:LTR/Gypsy	AT5G37870-AT5G37872
chr5	15191509	15191955	12	AT5G38070;AT5G38080	-	protein_coding_gene;protein_coding_gene	RING/FYVE/PHD zinc finger superfamily protein;unknown protein; BEST Arabidopsis thaliana protein match is: unknown protein (TAIR:AT5G38090.1); Has 1807 Blast hits to 1807 proteins in 277 species: Archae - 0; Bacteria - 0; Metazoa - 736; Fungi - 347; Plants - 385; Viruses - 0; Other Eukaryotes - 339 (source: NCBI BLink).	NONE	NONE	AT5G38070-AT5G38080
chr5	15236046	15238797	16	AT5G38190;AT5G38192	-	protein_coding_gene;transposable_element_gene	INVOLVED IN: biological_process unknown; LOCATED IN: chloroplast; BEST Arabidopsis thaliana protein match is: myosin heavy chain-related (TAIR:AT1G32010.1); Has 1807 Blast hits to 1807 proteins in 277 species: Archae - 0; Bacteria - 0; Metazoa - 736; Fungi - 347; Plants - 385; Viruses - 0; Other Eukaryotes - 339 (source: NCBI BLink).;transposable element gene	AT5TE55140;AT5TE55145	VANDAL7:DNA/MuDR;ATLANTYS2:LTR/Gypsy	AT5G38190-AT5G38192
chr5	15264016	15264473	14	AT5G38210;AT5G38212	-	protein_coding_gene;other_RNA	Protein kinase family protein;Potential natural antisense gene, locus overlaps with AT5G38210	NONE	NONE	NONE
chr5	15328238	15328430	15	NONE	NONE	NONE	NONE	AT5TE55470	ATDNA2T9C:DNA/MuDR	AT5G38344-AT5G38350
chr5	15613155	15613571	11	AT5G39000	+	protein_coding_gene	Malectin/receptor-like protein kinase family protein	NONE	NONE	NONE
chr5	15742208	15742377	40	NONE	NONE	NONE	NONE	NONE	NONE	AT5G39310-AT5G39320
chr5	15766377	15767902	15	AT5G39400	+	protein_coding_gene	Calcium/lipid-binding (CaLB) phosphatase	NONE	NONE	NONE
chr5	15817517	15819479	26	AT5G39500	+	protein_coding_gene	GNOM-like 1	NONE	NONE	NONE
chr5	15873210	15873800	10	AT5G39640;AT5G39645	-	protein_coding_gene;protein_coding_gene	Putative endonuclease or glycosyl hydrolase;Defensin-like (DEFL) family protein	NONE	NONE	AT5G39640-AT5G39645;AT5G39645-AT5G39650
chr5	15925066	15925954	10	AT5G39770	-	protein_coding_gene	Restriction endonuclease, type II-like superfamily protein	AT5TE57500	ATLANTYS3:LTR/Gypsy	NONE
chr5	15947338	15948778	17	AT5G39840	+	protein_coding_gene	ATP-dependent RNA helicase, mitochondrial, putative	NONE	NONE	NONE
chr5	16000090	16000854	11	AT5G39970;AT5G39980	-	protein_coding_gene;protein_coding_gene	catalytics;Tetratricopeptide repeat (TPR)-like superfamily protein	NONE	NONE	NONE
chr5	16314004	16314478	17	AT5G40760	+	protein_coding_gene	glucose-6-phosphate dehydrogenase 6	NONE	NONE	NONE
chr5	16340596	16341791	11	AT5G40810	+	protein_coding_gene	Cytochrome C1 family	NONE	NONE	NONE
chr5	16377455	16378361	10	AT5G40870	+	protein_coding_gene	uridine kinase/uracil phosphoribosyltransferase 1	NONE	NONE	NONE
chr5	16548288	16549943	16	AT5G41360	+	protein_coding_gene	homolog of Xeroderma pigmentosum complementation group B 2	NONE	NONE	AT5G41360-AT5G41370
chr5	16647732	16648356	17	AT5G41620	+	protein_coding_gene	FUNCTIONS IN: molecular_function unknown; INVOLVED IN: biological_process unknown; LOCATED IN: chloroplast, plasma membrane; EXPRESSED IN: 9 plant structures; EXPRESSED DURING: 6 growth stages; BEST Arabidopsis thaliana protein match is: intracellular protein transport protein USO1-related (TAIR:AT1G64180.1); Has 30201 Blast hits to 17322 proteins in 780 species: Archae - 12; Bacteria - 1396; Met…	NONE	NONE	NONE
chr5	16837594	16837680	11	AT5G42140	-	protein_coding_gene	Regulator of chromosome condensation (RCC1) family with FYVE zinc finger domain	NONE	NONE	NONE
chr5	17095100	17095848	35	AT5G42645	-	transposable_element_gene	transposable element gene	AT5TE61735;AT5TE61740	ATCOPIA15:LTR/Copia;ATCOPIA62:LTR/Copia	AT5G42645-AT5G42650
chr5	17222090	17222951	10	NONE	NONE	NONE	NONE	NONE	NONE	AT5G42940-AT5G42950
chr5	17424054	17424829	10	AT5G43390	-	protein_coding_gene	Uncharacterised conserved protein UCP015417, vWA	NONE	NONE	NONE
chr5	17615510	17616320	17	AT5G43810	+	protein_coding_gene	Stabilizer of iron transporter SufD / Polynucleotidyl transferase	NONE	NONE	NONE
chr5	17789115	17789609	10	AT5G44180	+	protein_coding_gene	Homeodomain-like transcriptional regulator	NONE	NONE	NONE
chr5	17890204	17890653	14	NONE	NONE	NONE	NONE	AT5TE64595;AT5TE64590	ATREP11:RC/Helitron;ATCOPIA82:LTR/Copia	AT5G44400-AT5G44410
chr5	18033403	18034624	17	AT5G44700	-	protein_coding_gene	Leucine-rich repeat transmembrane protein kinase	NONE	NONE	NONE
chr5	18172188	18172251	11	NONE	NONE	NONE	NONE	AT5TE65460	VANDAL18NA:DNA/MuDR	AT5G45020-AT5G45030
chr5	18259293	18260230	20	NONE	NONE	NONE	NONE	AT5TE65710	ATLINE1_1:LINE/L1	AT5G45140-AT5G45150
chr5	18475185	18475805	10	AT5G45570;AT5G45573	-	protein_coding_gene;protein_coding_gene	Ulp1 protease family protein;unknown protein; Has 30201 Blast hits to 17322 proteins in 780 species: Archae - 12; Bacteria - 1396; Metazoa - 17338; Fungi - 3422; Plants - 5037; Viruses - 0; Other Eukaryotes - 2996 (source: NCBI BLink).	AT5TE66500;AT5TE66505	VANDAL3:DNA/MuDR;VANDAL6:DNA/MuDR	AT5G45570-AT5G45573
chr5	18671021	18672077	13	AT5G46030;AT5G46040	-	protein_coding_gene;protein_coding_gene	unknown protein; CONTAINS InterPro DOMAIN/s: Protein of unknown function DUF701, zinc-binding putative (InterPro:IPR007808); Has 30201 Blast hits to 17322 proteins in 780 species: Archae - 12; Bacteria - 1396; Metazoa - 17338; Fungi - 3422; Plants - 5037; Viruses - 0; Other Eukaryotes - 2996 (source: NCBI BLink).;Major facilitator superfamily protein	NONE	NONE	AT5G46030-AT5G46040
chr5	18989170	18989669	10	AT5G46800	-	protein_coding_gene	Mitochondrial substrate carrier family protein	NONE	NONE	NONE
chr5	19194297	19195419	13	AT5G47280	+	protein_coding_gene	ADR1-like 3	NONE	NONE	NONE
chr5	19261119	19262796	14	AT5G47480	+	protein_coding_gene	RGPR-related	NONE	NONE	NONE
chr5	19340161	19340765	10	AT5G47750	-	protein_coding_gene	D6 protein kinase like 2	NONE	NONE	NONE
chr5	19487190	19488000	14	AT5G48090	+	protein_coding_gene	EDM2-like protein1	NONE	NONE	NONE
chr5	19529040	19529564	11	AT5G48160	-	protein_coding_gene	Protein of unknown function (DUF1423)	NONE	NONE	NONE
chr5	19550557	19551678	14	AT5G48220	+	protein_coding_gene	Aldolase-type TIM barrel family protein	NONE	NONE	NONE
chr5	19952299	19952703	10	NONE	NONE	NONE	NONE	NONE	NONE	AT5G49210-AT5G49215
chr5	20076311	20076419	11	NONE	NONE	NONE	NONE	NONE	NONE	AT5G49490-AT5G49500
chr5	20750248	20750337	10	NONE	NONE	NONE	NONE	AT5TE74750	ATREP15:RC/Helitron	AT5G51030-AT5G51040
chr5	20947041	20948374	12	AT5G51560	+	protein_coding_gene	Leucine-rich repeat protein kinase family protein	NONE	NONE	NONE
chr5	21152480	21152860	12	AT5G52060	-	protein_coding_gene	BCL-2-associated athanogene 1	NONE	NONE	NONE
chr5	21538490	21538856	11	AT5G53130	-	protein_coding_gene	cyclic nucleotide gated channel 1	NONE	NONE	NONE
chr5	21714122	21715737	11	AT5G53480	+	protein_coding_gene	ARM repeat superfamily protein	NONE	NONE	NONE
chr5	21878314	21879939	20	AT5G53890	+	protein_coding_gene	phytosylfokine-alpha receptor 2	NONE	NONE	NONE
chr5	22647398	22647660	10	AT5G55920	-	protein_coding_gene	S-adenosyl-L-methionine-dependent methyltransferases superfamily protein	NONE	NONE	NONE
chr5	23011205	23012907	27	AT5G56890	-	protein_coding_gene	Protein kinase superfamily protein	NONE	NONE	NONE
chr5	23083065	23083778	19	AT5G57035	+	protein_coding_gene	U-box domain-containing protein kinase family protein	NONE	NONE	NONE
chr5	23181380	23182978	20	AT5G57210	-	protein_coding_gene	Ypt/Rab-GAP domain of gyp1p superfamily protein	NONE	NONE	NONE
chr5	23276046	23277109	30	AT5G57460	+	protein_coding_gene	unknown protein; FUNCTIONS IN: molecular_function unknown; INVOLVED IN: biological_process unknown; LOCATED IN: plasma membrane, chloroplast; EXPRESSED IN: 23 plant structures; EXPRESSED DURING: 13 growth stages; Has 166 Blast hits to 166 proteins in 41 species: Archae - 0; Bacteria - 0; Metazoa - 112; Fungi - 4; Plants - 36; Viruses - 0; Other Eukaryotes - 14 (source: NCBI BLink).	NONE	NONE	NONE
chr5	23526102	23527728	13	AT5G58140	+	protein_coding_gene	phototropin 2	NONE	NONE	NONE
chr5	23801178	23801885	10	AT5G58950	-	protein_coding_gene	Protein kinase superfamily protein	NONE	NONE	NONE
chr5	23827167	23828967	14	AT5G59020	-	protein_coding_gene	Protein of unknown function (DUF3527)	NONE	NONE	NONE
chr5	23880764	23881430	11	AT5G59160	+	protein_coding_gene	type one serine/threonine protein phosphatase 2	NONE	NONE	NONE
chr5	24041729	24041814	11	AT5G59670	+	protein_coding_gene	Leucine-rich repeat protein kinase family protein	NONE	NONE	NONE
chr5	24192444	24192520	10	AT5G60070	-	protein_coding_gene	ankyrin repeat family protein	NONE	NONE	NONE
chr5	24724701	24724904	10	AT5G61480	-	protein_coding_gene	Leucine-rich repeat protein kinase family protein	NONE	NONE	NONE
chr5	24865271	24866629	12	AT5G61920;AT5G61930	-	protein_coding_gene;protein_coding_gene	unknown protein; INVOLVED IN: biological_process unknown; LOCATED IN: chloroplast; EXPRESSED IN: 6 plant structures; EXPRESSED DURING: 4 anthesis, F mature embryo stage, petal differentiation and expansion stage, E expanded cotyledon stage, D bilateral stage; BEST Arabidopsis thaliana protein match is: unknown protein (TAIR:AT1G67170.1); Has 1807 Blast hits to 1807 proteins in 277 species: Archae…	NONE	NONE	NONE
chr5	25162071	25163883	15	AT5G62670	+	protein_coding_gene	H(+)-ATPase 11	NONE	NONE	NONE
chr5	25616859	25617972	19	AT5G64000	+	protein_coding_gene	Inositol monophosphatase family protein	NONE	NONE	NONE
chr5	25640010	25641638	11	AT5G64070	-	protein_coding_gene	phosphatidylinositol 4-OH kinase beta1	NONE	NONE	NONE
chr5	25688211	25689966	15	AT5G64220	+	protein_coding_gene	Calmodulin-binding transcription activator protein with CG-1 and Ankyrin domains	NONE	NONE	NONE
chr5	25708194	25709912	16	AT5G64270	+	protein_coding_gene	splicing factor, putative	NONE	NONE	NONE
chr5	25838483	25838822	12	AT5G64640	+	protein_coding_gene	Plant invertase/pectin methylesterase inhibitor superfamily	NONE	NONE	NONE
chr5	26205103	26206309	14	AT5G65570	+	protein_coding_gene	Tetratricopeptide repeat (TPR)-like superfamily protein	NONE	NONE	AT5G65570-AT5G65575
chr5	26223233	26224805	12	AT5G65620	+	protein_coding_gene	Zincin-like metalloproteases family protein	NONE	NONE	NONE
chr5	26439499	26440257	15	AT5G66150	-	protein_coding_gene	Glycosyl hydrolase family 38 protein	NONE	NONE	NONE
chr5	26712120	26712365	10	AT5G66880	+	protein_coding_gene	sucrose nonfermenting 1(SNF1)-related protein kinase 2.3	NONE	NONE	NONE
chr5	26885265	26885964	11	AT5G67385	+	protein_coding_gene	Phototropic-responsive NPH3 family protein	NONE	NONE	NONE
